# Supplementary material for: Personalized surgical planning for coronary bypass graft configurations using patient-specific computational modeling to avoid flow competition in arterial grafts
Source: Front Cardiovasc Med. 2023 Feb 2;10:1095678. doi: 10.3389/fcvm.2023.1095678 (PMC9940318; doi:10.3389/fcvm.2023.1095678)
Supplement: Supplementary file 1 [file Data_Sheet_1.XLSX]

## Sheet: SEGMENTED
PATIENT 1
												LEFT CORONARY VESSELS
												Segment	Ru (cm)	Rd (cm)	Length (cm)
												LMCA	0.23845	0.23845	1.28022
												LAD	0.19855	0.19855	3.75596
												LAD1	0.1815	0.1815	2.64577
												LAD2	0.177	0.04895	18.4003
												D1	0.05735	0.035	12.1527
												D2	0.1093	0.07185	9.11931
												INT	0.1119	0.0438	12.2161
												CIRC	0.14065	0.14065	1.22817
												OM1	0.09115	0.06745	12.1214
												OM2	0.11365	0.0501	12.3767
												RIGHT CORONARY VESSELS
												Segment	Ru (cm)	Rd (cm)	Length (cm)
												RCA	0.1973	0.1973	0.492109
												RCA1	0.18605	0.1816	4.49046
												RCA2	0.17065	0.1633	7.95706
												PDA	0.1272	0.1272	1.81502
												PDA1	0.09925	0.08365	5.50351
												PDA2	0.0627	0.04935	5.13198
												PLB	0.10215	0.04865	4.50333
												CONUS	0.0915	0.0915	1.09298
												CONUSb	0.0792	0.0592	8.72892
												AM	0.07145	0.05105	8.48041
												CONUSa	0.0515	0.039	4.18215

## Sheet: NON-DISEASED
No.	vesselname	Ru	Rd	L	vesseltype	squeezetype	territory	R1	R2	Ct	Vessel Network Relations (.cfg)
1	AO1	1.47	1.47	0.5	2	0	0	0	0	0	trifurcations =
2	AO2	1.47	1.47	0.5	2	0	0	0	0	0	(LMCA: LAD_1, INT_1, CIRC),
3	AA	1.47	1.47	3	2	0	0	0	0	0
4	INN	0.62	0.62	3	1	0	0	0	0	0	bifurcations =
5	ARCH1	1.12	1.12	2	2	0	0	0	0	0	(AO1: AO2, LMCA),
6	RCC	0.4	0.4	3	1	4	SYSTEMIC	1557.6	11251.5	9.75751e-05	(AO2: AA, RCA),
7	RSCA1	0.48	0.48	3	1	0	0	0	0	0	(AA: ARCH1, INN),
8	RVA	0.2	0.2	13.5	1	4	SYSTEMIC	6970.8	130121	9.1224e-06	(INN: RCC, RSCA1),
9	RSCA2	0.47	0.47	0.75	1	0	0	0	0	0	(ARCH1: LCC, ARCH2),
10	RIMA	0.14	0.14	18.2	1	4	SYSTEMIC	17896.6	13959.9	3.9261e-05	(RSCA1: RVA, RSCA2),
11	RSCA3	0.45	0.45	2.5	1	4	SYSTEMIC	1229.53	30543.1	3.9261e-05	(RSCA2: RIMA, RSCA3),
12	LCC	0.37	0.37	3	1	4	SYSTEMIC	1822.9	26109.8	4.4746e-05	(ARCH2: LSCA1, DA),
13	ARCH2	1.07	1.07	3.9	2	0	0	0	0	0	(LSCA1: LVA, LSCA2),
14	DA	0.999	0.999	5.2	2	4	SYSTEMIC	155.733	2091.1	0.000556339	(LSCA2: LIMA, LSCA3),
15	LSCA1	0.423	0.423	3	1	0	0	0	0	0	(LAD_1: LAD_2, LAD_1p),
16	LVA	0.2	0.2	13.5	1	4	SYSTEMIC	6970.8	130020	9.1224e-06	(LAD_2: LAD1_1, D1_1),
17	LSCA2	0.407	0.407	0.75	1	0	0	0	0	0	(LAD1_1: LAD1_2, LAD1_1p),
18	LIMA	0.13	0.13	18.2	1	4	SYSTEMIC	22019.7	25621.7	2.62413e-05	(LAD1_2: LAD2_1, D2_1),
19	LSCA3	0.38	0.38	2.5	1	4	SYSTEMIC	1727.26	43680.9	2.75404e-05	(LAD2_1: LAD2_2, LAD2_1p),
20	LMCA	0.23845	0.23845	1.28022	1	0	0	0	0	0	(LAD2_2: LAD2_3, LAD2_2p),
21	LAD_1	0.19855	0.19855	1.4	1	0	0	0	0	0	(LAD2_3: LAD2_4, LAD2_3p),
22	LAD_2	0.190025	0.190025	2.35596	1	0	0	0	0	0	(LAD2_4: LAD2_5, LAD2_4p),
23	LAD1_1	0.1815	0.1815	1.1	1	0	0	0	0	0	(LAD2_5: LAD2_6, LAD2_5p),
24	LAD1_2	0.17925	0.17925	1.54577	1	0	0	0	0	0	(D1_1: D1_2, D1_1p),
25	LAD2_1	0.177	0.177	3.9	1	0	0	0	0	0	(D1_2: D1_3, D1_2p),
26	LAD2_2	0.15139	0.15139	2.5	1	0	0	0	0	0	(D1_3: D1_4, D1_3p),
27	LAD2_3	0.12578	0.12578	3.7	1	0	0	0	0	0	(D2_1: D2_2, D2_1p),
28	LAD2_4	0.10017	0.10017	2.5	1	0	0	0	0	0	(D2_2: D2_3, D2_2p),
29	LAD2_5	0.07456	0.07456	2.4	1	0	0	0	0	0	(INT_1: INT_2, INT_1p),
30	LAD2_6	0.04895	0.04895	3.4003	1	1	LAD	305904	104685	3.04e-06	(INT_2: INT_3, INT_2p),
31	D1_1	0.05735	0.05735	3.1	1	0	0	0	0	0	(INT_3: INT_4, INT_3p),
32	D1_2	0.0499	0.0499	3.7	1	0	0	0	0	0	(INT_4: INT_5, INT_4p),
33	D1_3	0.04245	0.04245	2.6	1	0	0	0	0	0	(CIRC: OM1_1, OM2_1),
34	D1_4	0.035	0.035	2.75274	1	1	LAD	689197	292973	1.27e-06	(OM1_1: OM1_2, OM1_1p),
35	D2_1	0.1093	0.1093	3.8	1	0	0	0	0	0	(OM1_2: OM1_3, OM1_2p),
36	D2_2	0.090575	0.090575	2.8	1	0	0	0	0	0	(OM1_3: OM1_4, OM1_3p),
37	D2_3	0.07185	0.07185	2.51931	1	1	LAD	113888	37486.8	8.26e-06	(OM1_4: OM1_5, OM1_4p),
38	INT_1	0.1119	0.1119	2.8	1	0	0	0	0	0	(OM2_1: OM2_2, OM2_1p),
39	INT_2	0.094875	0.094875	2.5	1	0	0	0	0	0	(OM2_2: OM2_3, OM2_2p),
40	INT_3	0.07785	0.07785	1.9	1	0	0	0	0	0	(OM2_3: OM2_4, OM2_3p),
41	INT_4	0.060825	0.060825	2.3	1	0	0	0	0	0	(OM2_4: OM2_5, OM2_4p),
42	INT_5	0.0438	0.0438	2.71612	1	1	LAD	402325	145865	2.28e-06	(RCA: RCA1_1, CONUS),
43	CIRC	0.14065	0.14065	1.22817	1	0	0	0	0	0	(RCA1_1: RCA1_2, SAN_1p),
44	OM1_1	0.09115	0.09115	3	1	0	0	0	0	0	(RCA1_2: RCA1_3, RCA1_2p),
45	OM1_2	0.085225	0.085225	2.1	1	0	0	0	0	0	(RCA1_3: RCA1_4, RCA1_3p),
46	OM1_3	0.0793	0.0793	2.3	1	0	0	0	0	0	(RCA1_4: RCA2_1, AM_1),
47	OM1_4	0.073375	0.073375	2	1	0	0	0	0	0	(RCA2_1: RCA2_2, RCA2_1p),
48	OM1_5	0.06745	0.06745	2.72138	1	1	CIRC	134645	25810.8	7.79e-06	(RCA2_2: RCA2_3, RCA2_2p),
49	OM2_1	0.11365	0.11365	1.9	1	0	0	0	0	0	(RCA2_3: RCA2_4, RCA2_3p),
50	OM2_2	0.0977625	0.0977625	2.4	1	0	0	0	0	0	(RCA2_4: RCA2_5, RCA2_4p),
51	OM2_3	0.081875	0.081875	3.3	1	0	0	0	0	0	(RCA2_5: PDA, PLB_1),
52	OM2_4	0.0659875	0.0659875	2.1	1	0	0	0	0	0	(PDA: PDA1_1, PDA2_1),
53	OM2_5	0.0501	0.0501	2.67669	1	1	CIRC	288698	58943	3.6e-06	(PDA1_1: PDA1_2, PDA1_1p),
54	RCA	0.1973	0.1973	0.492109	1	0	0	0	0	0	(PDA1_2: PDA1_3, PDA1_2p),
55	RCA1_1	0.18605	0.18605	1.1	1	0	0	0	0	0	(PDA1_3: PDA1_4, PDA1_3p),
56	RCA1_2	0.184567	0.184567	1.3	1	0	0	0	0	0	(PDA1_4: PDA1_5, PDA1_4p),
57	RCA1_3	0.183083	0.183083	0.9	1	0	0	0	0	0	(PDA2_1: PDA2_2, PDA2_1p),
58	RCA1_4	0.1816	0.1816	1.19046	1	0	0	0	0	0	(PDA2_2: PDA2_3, PDA2_2p),
59	RCA2_1	0.17065	0.17065	1.4	1	0	0	0	0	0	(PDA2_3: PDA2_4, PDA2_3p),
60	RCA2_2	0.168813	0.168813	1.6	1	0	0	0	0	0	(PLB_1: PLB_2, PLB_1p),
61	RCA2_3	0.166975	0.166975	1.5	1	0	0	0	0	0	(PLB_2: PLB_3, PLB_2p),
62	RCA2_4	0.165137	0.165137	1.7	1	0	0	0	0	0	(PLB_3: PLB_4, PLB_3p),
63	RCA2_5	0.1633	0.1633	1.75706	1	0	0	0	0	0	(CONUS: CONUSa_1, CONUSb_1),
64	PDA	0.1272	0.1272	1.81502	1	0	0	0	0	0	(CONUSa_1: CONUSa_2, CONUSa_1p),
65	PDA1_1	0.09925	0.09925	1.3	1	0	0	0	0	0	(CONUSb_1: CONUSb_2, CONUSb_1p),
66	PDA1_2	0.09535	0.09535	0.9	1	0	0	0	0	0	(CONUSb_2: CONUSb_3, CONUSb_2p),
67	PDA1_3	0.09145	0.09145	1.3	1	0	0	0	0	0	(AM_1: AM_2, AM_1p),
68	PDA1_4	0.08755	0.08755	1.2	1	0	0	0	0	0
69	PDA1_5	0.08365	0.08365	0.803508	1	1	RCA	75545.3	132622	6e-06
70	PDA2_1	0.0627	0.0627	1.2	1	0	0	0	0	0
71	PDA2_2	0.05825	0.05825	1.1	1	0	0	0	0	0
72	PDA2_3	0.0538	0.0538	1.4	1	0	0	0	0	0
73	PDA2_4	0.04935	0.04935	1.43198	1	1	RCA	299768	521109	1.52e-06
74	PLB_1	0.10215	0.10215	1.2	1	0	0	0	0	0
75	PLB_2	0.0843167	0.0843167	1.1	1	0	0	0	0	0
76	PLB_3	0.0664833	0.0664833	1	1	0	0	0	0	0
77	PLB_4	0.04865	0.04865	1.20333	1	1	RCA	310616	541325	1.47e-06
78	CONUS	0.0915	0.0915	1.09298	1	0	0	0	0	0
79	CONUSa_1	0.0515	0.0515	2.3	1	0	0	0	0	0
80	CONUSa_2	0.039	0.039	1.88215	1	2	RCA	532786	980973	8.26e-07
81	CONUSb_1	0.0792	0.0792	2.8	1	0	0	0	0	0
82	CONUSb_2	0.0692	0.0692	2.9	1	0	0	0	0	0
83	CONUSb_3	0.0592	0.0592	3.02892	1	2	RCA	189107	322326	2.44e-06
84	AM_1	0.07145	0.07145	3.9	1	0	0	0	0	0
85	AM_2	0.05105	0.05105	4.58041	1	2	RCA	275444	476241	1.66e-06
86	LAD_1p	0.04	0.04	0.5	1	3	LAD	501344	192733	1.8e-06
87	LAD1_1p	0.04	0.04	0.5	1	3	LAD	501344	192733	1.8e-06
88	LAD2_1p	0.04	0.04	0.5	1	3	LAD	501344	192733	1.8e-06
89	LAD2_2p	0.04	0.04	0.5	1	3	LAD	501344	192733	1.8e-06
90	LAD2_3p	0.04	0.04	0.5	1	3	LAD	501344	192733	1.8e-06
91	LAD2_4p	0.04	0.04	0.5	1	3	LAD	501344	192733	1.8e-06
92	LAD2_5p	0.04	0.04	0.5	1	3	LAD	501344	192733	1.8e-06
93	D1_1p	0.04	0.04	0.5	1	1	LAD	501344	192733	1.8e-06
94	D1_2p	0.04	0.04	0.5	1	1	LAD	501344	192733	1.8e-06
95	D1_3p	0.04	0.04	0.5	1	1	LAD	501344	192733	1.8e-06
96	D2_1p	0.04	0.04	0.5	1	1	LAD	501344	192733	1.8e-06
97	D2_2p	0.04	0.04	0.5	1	1	LAD	501344	192733	1.8e-06
98	INT_1p	0.04	0.04	0.5	1	1	LAD	501344	192733	1.8e-06
99	INT_2p	0.04	0.04	0.5	1	1	LAD	501344	192733	1.8e-06
100	INT_3p	0.04	0.04	0.5	1	1	LAD	501344	192733	1.8e-06
101	INT_4p	0.04	0.04	0.5	1	1	LAD	501344	192733	1.8e-06
102	OM1_1p	0.05	0.05	0.5	1	1	CIRC	290143	59309.5	3.58e-06
103	OM1_2p	0.05	0.05	0.5	1	1	CIRC	290143	59309.5	3.58e-06
104	OM1_3p	0.05	0.05	0.5	1	1	CIRC	290143	59309.5	3.58e-06
105	OM1_4p	0.05	0.05	0.5	1	1	CIRC	290143	59309.5	3.58e-06
106	OM2_1p	0.05	0.05	0.5	1	1	CIRC	290143	59309.5	3.58e-06
107	OM2_2p	0.05	0.05	0.5	1	1	CIRC	290143	59309.5	3.58e-06
108	OM2_3p	0.05	0.05	0.5	1	1	CIRC	290143	59309.5	3.58e-06
109	OM2_4p	0.05	0.05	0.5	1	1	CIRC	290143	59309.5	3.58e-06
110	SAN_1p	0.035	0.035	0.5	1	2	RCA	689197	1.31642e+06	6.23e-07
111	RCA1_2p	0.035	0.035	0.5	1	2	RCA	689197	1.31642e+06	6.23e-07
112	RCA1_3p	0.035	0.035	0.5	1	2	RCA	689197	1.31642e+06	6.23e-07
113	RCA2_1p	0.035	0.035	0.5	1	2	RCA	689197	1.31642e+06	6.23e-07
114	RCA2_2p	0.035	0.035	0.5	1	2	RCA	689197	1.31642e+06	6.23e-07
115	RCA2_3p	0.035	0.035	0.5	1	2	RCA	689197	1.31642e+06	6.23e-07
116	RCA2_4p	0.035	0.035	0.5	1	2	RCA	689197	1.31642e+06	6.23e-07
117	PDA1_1p	0.035	0.035	0.5	1	3	RCA	689197	1.31642e+06	6.23e-07
118	PDA1_2p	0.035	0.035	0.5	1	3	RCA	689197	1.31642e+06	6.23e-07
119	PDA1_3p	0.035	0.035	0.5	1	3	RCA	689197	1.31642e+06	6.23e-07
120	PDA1_4p	0.035	0.035	0.5	1	3	RCA	689197	1.31642e+06	6.23e-07
121	PDA2_1p	0.035	0.035	0.5	1	1	RCA	689197	1.31642e+06	6.23e-07
122	PDA2_2p	0.035	0.035	0.5	1	1	RCA	689197	1.31642e+06	6.23e-07
123	PDA2_3p	0.035	0.035	0.5	1	1	RCA	689197	1.31642e+06	6.23e-07
124	PLB_1p	0.035	0.035	0.5	1	1	RCA	689197	1.31642e+06	6.23e-07
125	PLB_2p	0.035	0.035	0.5	1	1	RCA	689197	1.31642e+06	6.23e-07
126	PLB_3p	0.035	0.035	0.5	1	1	RCA	689197	1.31642e+06	6.23e-07
127	CONUSa_1p	0.035	0.035	0.5	1	2	RCA	689197	1.31642e+06	6.23e-07
128	CONUSb_1p	0.035	0.035	0.5	1	2	RCA	689197	1.31642e+06	6.23e-07
129	CONUSb_2p	0.035	0.035	0.5	1	2	RCA	689197	1.31642e+06	6.23e-07
130	AM_1p	0.035	0.035	0.5	1	2	RCA	689197	1.31642e+06	6.23e-07

## Sheet: STENOTIC
No.	vesselname	Ru	Rd	L	vesseltype	squeezetype	territory	R1	R2	Ct	Vessel Network Relations (.cfg)
1	AO1	1.47	1.47	0.5	2	0	0	0	0	0	stenosisname = sLAD2_3, sCIRC, sRCA1_1
2	AO2	1.47	1.47	0.5	2	0	0	0	0	0	Ls = 2.2, 0.7, 0.6
3	AA	1.47	1.47	3	2	0	0	0	0	0	%stenosis = 90, 95, 99
4	INN	0.62	0.62	3	1	0	0	0	0	0
5	ARCH1	1.12	1.12	2	2	0	0	0	0	0	stenoses =
6	RCC	0.4	0.4	3	1	4	SYSTEMIC	1557.6	11251.5	9.75751e-05	(LAD2_3_psten: LAD2_3_dsten),
7	RSCA1	0.48	0.48	3	1	0	0	0	0	0	(CIRC_psten: CIRC_dsten),
8	RVA	0.2	0.2	13.5	1	4	SYSTEMIC	6970.8	130121	9.1224e-06	(RCA1_1_psten: RCA1_1_dsten),
9	RSCA2	0.47	0.47	0.75	1	0	0	0	0	0
10	RIMA	0.14	0.14	18.2	1	4	SYSTEMIC	17896.6	13959.9	3.9261e-05	trifurcations =
11	RSCA3	0.45	0.45	2.5	1	4	SYSTEMIC	1229.53	30543.1	3.9261e-05	(LMCA: LAD_1, INT_1, CIRC_psten),
12	LCC	0.37	0.37	3	1	4	SYSTEMIC	1822.9	26109.8	4.4746e-05
13	ARCH2	1.07	1.07	3.9	2	0	0	0	0	0	bifurcations =
14	DA	0.999	0.999	5.2	2	4	SYSTEMIC	155.733	2091.1	0.000556339	(AO1: AO2, LMCA),
15	LSCA1	0.423	0.423	3	1	0	0	0	0	0	(AO2: AA, RCA),
16	LVA	0.2	0.2	13.5	1	4	SYSTEMIC	6970.8	130020	9.1224e-06	(AA: ARCH1, INN),
17	LSCA2	0.407	0.407	0.75	1	0	0	0	0	0	(INN: RCC, RSCA1),
18	LIMA	0.13	0.13	18.2	1	4	SYSTEMIC	22019.7	25621.7	2.62413e-05	(ARCH1: LCC, ARCH2),
19	LSCA3	0.38	0.38	2.5	1	4	SYSTEMIC	1727.26	43680.9	2.75404e-05	(RSCA1: RVA, RSCA2),
20	LMCA	0.23845	0.23845	1.28022	1	0	0	0	0	0	(RSCA2: RIMA, RSCA3),
21	LAD_1	0.19855	0.19855	1.4	1	0	0	0	0	0	(ARCH2: LSCA1, DA),
22	LAD_2	0.190025	0.190025	2.35596	1	0	0	0	0	0	(LSCA1: LVA, LSCA2),
23	LAD1_1	0.1815	0.1815	1.1	1	0	0	0	0	0	(LSCA2: LIMA, LSCA3),
24	LAD1_2	0.17925	0.17925	1.54577	1	0	0	0	0	0	(LAD_1: LAD_2, LAD_1p),
25	LAD2_1	0.177	0.177	3.9	1	0	0	0	0	0	(LAD_2: LAD1_1, D1_1),
26	LAD2_2	0.15139	0.15139	2.5	1	0	0	0	0	0	(LAD1_1: LAD1_2, LAD1_1p),
27	LAD2_3_psten	0.12578	0.12578	0.7	1	0	0	0	0	0	(LAD1_2: LAD2_1, D2_1),
28	LAD2_3_dsten	0.12578	0.12578	0.8	1	0	0	0	0	0	(LAD2_1: LAD2_2, LAD2_1p),
29	LAD2_4	0.10017	0.10017	2.5	1	0	0	0	0	0	(LAD2_2: LAD2_3_psten, LAD2_2p),
30	LAD2_5	0.07456	0.07456	2.4	1	0	0	0	0	0	(LAD2_3_dsten: LAD2_4, LAD2_3p),
31	LAD2_6	0.04895	0.04895	3.4003	1	1	LAD	305904	104685	3.04e-06	(LAD2_4: LAD2_5, LAD2_4p),
32	D1_1	0.05735	0.05735	3.1	1	0	0	0	0	0	(LAD2_5: LAD2_6, LAD2_5p),
33	D1_2	0.0499	0.0499	3.7	1	0	0	0	0	0	(D1_1: D1_2, D1_1p),
34	D1_3	0.04245	0.04245	2.6	1	0	0	0	0	0	(D1_2: D1_3, D1_2p),
35	D1_4	0.035	0.035	2.75274	1	1	LAD	689197	292973	1.27e-06	(D1_3: D1_4, D1_3p),
36	D2_1	0.1093	0.1093	3.8	1	0	0	0	0	0	(D2_1: D2_2, D2_1p),
37	D2_2	0.090575	0.090575	2.8	1	0	0	0	0	0	(D2_2: D2_3, D2_2p),
38	D2_3	0.07185	0.07185	2.51931	1	1	LAD	113888	37486.8	8.26e-06	(INT_1: INT_2, INT_1p),
39	INT_1	0.1119	0.1119	2.8	1	0	0	0	0	0	(INT_2: INT_3, INT_2p),
40	INT_2	0.094875	0.094875	2.5	1	0	0	0	0	0	(INT_3: INT_4, INT_3p),
41	INT_3	0.07785	0.07785	1.9	1	0	0	0	0	0	(INT_4: INT_5, INT_4p),
42	INT_4	0.060825	0.060825	2.3	1	0	0	0	0	0	(CIRC_dsten: OM1_1, OM2_1),
43	INT_5	0.0438	0.0438	2.71612	1	1	LAD	402325	145865	2.28e-06	(OM1_1: OM1_2, OM1_1p),
44	CIRC_psten	0.14065	0.14065	0.318169	1	0	0	0	0	0	(OM1_2: OM1_3, OM1_2p),
45	CIRC_dsten	0.14065	0.14065	0.21	1	0	0	0	0	0	(OM1_3: OM1_4, OM1_3p),
46	OM1_1	0.09115	0.09115	3	1	0	0	0	0	0	(OM1_4: OM1_5, OM1_4p),
47	OM1_2	0.085225	0.085225	2.1	1	0	0	0	0	0	(OM2_1: OM2_2, OM2_1p),
48	OM1_3	0.0793	0.0793	2.3	1	0	0	0	0	0	(OM2_2: OM2_3, OM2_2p),
49	OM1_4	0.073375	0.073375	2	1	0	0	0	0	0	(OM2_3: OM2_4, OM2_3p),
50	OM1_5	0.06745	0.06745	2.72138	1	1	CIRC	134645	25810.8	7.79e-06	(OM2_4: OM2_5, OM2_4p),
51	OM2_1	0.11365	0.11365	1.9	1	0	0	0	0	0	(RCA: RCA1_1_psten, CONUS),
52	OM2_2	0.0977625	0.0977625	2.4	1	0	0	0	0	0	(RCA1_1_dsten: RCA1_2, SAN_1p),
53	OM2_3	0.081875	0.081875	3.3	1	0	0	0	0	0	(RCA1_2: RCA1_3, RCA1_2p),
54	OM2_4	0.0659875	0.0659875	2.1	1	0	0	0	0	0	(RCA1_3: RCA1_4, RCA1_3p),
55	OM2_5	0.0501	0.0501	2.67669	1	1	CIRC	288698	58943	3.6e-06	(RCA1_4: RCA2_1, AM_1),
56	RCA	0.1973	0.1973	0.492109	1	0	0	0	0	0	(RCA2_1: RCA2_2, RCA2_1p),
57	RCA1_1_psten	0.18605	0.18605	0.21	1	0	0	0	0	0	(RCA2_2: RCA2_3, RCA2_2p),
58	RCA1_1_dsten	0.18605	0.18605	0.29	1	0	0	0	0	0	(RCA2_3: RCA2_4, RCA2_3p),
59	RCA1_2	0.184567	0.184567	1.3	1	0	0	0	0	0	(RCA2_4: RCA2_5, RCA2_4p),
60	RCA1_3	0.183083	0.183083	0.9	1	0	0	0	0	0	(RCA2_5: PDA, PLB_1),
61	RCA1_4	0.1816	0.1816	1.19046	1	0	0	0	0	0	(PDA: PDA1_1, PDA2_1),
62	RCA2_1	0.17065	0.17065	1.4	1	0	0	0	0	0	(PDA1_1: PDA1_2, PDA1_1p),
63	RCA2_2	0.168813	0.168813	1.6	1	0	0	0	0	0	(PDA1_2: PDA1_3, PDA1_2p),
64	RCA2_3	0.166975	0.166975	1.5	1	0	0	0	0	0	(PDA1_3: PDA1_4, PDA1_3p),
65	RCA2_4	0.165137	0.165137	1.7	1	0	0	0	0	0	(PDA1_4: PDA1_5, PDA1_4p),
66	RCA2_5	0.1633	0.1633	1.75706	1	0	0	0	0	0	(PDA2_1: PDA2_2, PDA2_1p),
67	PDA	0.1272	0.1272	1.81502	1	0	0	0	0	0	(PDA2_2: PDA2_3, PDA2_2p),
68	PDA1_1	0.09925	0.09925	1.3	1	0	0	0	0	0	(PDA2_3: PDA2_4, PDA2_3p),
69	PDA1_2	0.09535	0.09535	0.9	1	0	0	0	0	0	(PLB_1: PLB_2, PLB_1p),
70	PDA1_3	0.09145	0.09145	1.3	1	0	0	0	0	0	(PLB_2: PLB_3, PLB_2p),
71	PDA1_4	0.08755	0.08755	1.2	1	0	0	0	0	0	(PLB_3: PLB_4, PLB_3p),
72	PDA1_5	0.08365	0.08365	0.803508	1	1	RCA	75545.3	132622	6e-06	(CONUS: CONUSa_1, CONUSb_1),
73	PDA2_1	0.0627	0.0627	1.2	1	0	0	0	0	0	(CONUSa_1: CONUSa_2, CONUSa_1p),
74	PDA2_2	0.05825	0.05825	1.1	1	0	0	0	0	0	(CONUSb_1: CONUSb_2, CONUSb_1p),
75	PDA2_3	0.0538	0.0538	1.4	1	0	0	0	0	0	(CONUSb_2: CONUSb_3, CONUSb_2p),
76	PDA2_4	0.04935	0.04935	1.43198	1	1	RCA	299768	521109	1.52e-06	(AM_1: AM_2, AM_1p),
77	PLB_1	0.10215	0.10215	1.2	1	0	0	0	0	0
78	PLB_2	0.0843167	0.0843167	1.1	1	0	0	0	0	0
79	PLB_3	0.0664833	0.0664833	1	1	0	0	0	0	0
80	PLB_4	0.04865	0.04865	1.20333	1	1	RCA	310616	541325	1.47e-06
81	CONUS	0.0915	0.0915	1.09298	1	0	0	0	0	0
82	CONUSa_1	0.0515	0.0515	2.3	1	0	0	0	0	0
83	CONUSa_2	0.039	0.039	1.88215	1	2	RCA	532786	980973	8.26e-07
84	CONUSb_1	0.0792	0.0792	2.8	1	0	0	0	0	0
85	CONUSb_2	0.0692	0.0692	2.9	1	0	0	0	0	0
86	CONUSb_3	0.0592	0.0592	3.02892	1	2	RCA	189107	322326	2.44e-06
87	AM_1	0.07145	0.07145	3.9	1	0	0	0	0	0
88	AM_2	0.05105	0.05105	4.58041	1	2	RCA	275444	476241	1.66e-06
89	LAD_1p	0.04	0.04	0.5	1	3	LAD	501344	192733	1.8e-06
90	LAD1_1p	0.04	0.04	0.5	1	3	LAD	501344	192733	1.8e-06
91	LAD2_1p	0.04	0.04	0.5	1	3	LAD	501344	192733	1.8e-06
92	LAD2_2p	0.04	0.04	0.5	1	3	LAD	501344	192733	1.8e-06
93	LAD2_3p	0.04	0.04	0.5	1	3	LAD	501344	192733	1.8e-06
94	LAD2_4p	0.04	0.04	0.5	1	3	LAD	501344	192733	1.8e-06
95	LAD2_5p	0.04	0.04	0.5	1	3	LAD	501344	192733	1.8e-06
96	D1_1p	0.04	0.04	0.5	1	1	LAD	501344	192733	1.8e-06
97	D1_2p	0.04	0.04	0.5	1	1	LAD	501344	192733	1.8e-06
98	D1_3p	0.04	0.04	0.5	1	1	LAD	501344	192733	1.8e-06
99	D2_1p	0.04	0.04	0.5	1	1	LAD	501344	192733	1.8e-06
100	D2_2p	0.04	0.04	0.5	1	1	LAD	501344	192733	1.8e-06
101	INT_1p	0.04	0.04	0.5	1	1	LAD	501344	192733	1.8e-06
102	INT_2p	0.04	0.04	0.5	1	1	LAD	501344	192733	1.8e-06
103	INT_3p	0.04	0.04	0.5	1	1	LAD	501344	192733	1.8e-06
104	INT_4p	0.04	0.04	0.5	1	1	LAD	501344	192733	1.8e-06
105	OM1_1p	0.05	0.05	0.5	1	1	CIRC	290143	59309.5	3.58e-06
106	OM1_2p	0.05	0.05	0.5	1	1	CIRC	290143	59309.5	3.58e-06
107	OM1_3p	0.05	0.05	0.5	1	1	CIRC	290143	59309.5	3.58e-06
108	OM1_4p	0.05	0.05	0.5	1	1	CIRC	290143	59309.5	3.58e-06
109	OM2_1p	0.05	0.05	0.5	1	1	CIRC	290143	59309.5	3.58e-06
110	OM2_2p	0.05	0.05	0.5	1	1	CIRC	290143	59309.5	3.58e-06
111	OM2_3p	0.05	0.05	0.5	1	1	CIRC	290143	59309.5	3.58e-06
112	OM2_4p	0.05	0.05	0.5	1	1	CIRC	290143	59309.5	3.58e-06
113	SAN_1p	0.035	0.035	0.5	1	2	RCA	689197	1.31642e+06	6.23e-07
114	RCA1_2p	0.035	0.035	0.5	1	2	RCA	689197	1.31642e+06	6.23e-07
115	RCA1_3p	0.035	0.035	0.5	1	2	RCA	689197	1.31642e+06	6.23e-07
116	RCA2_1p	0.035	0.035	0.5	1	2	RCA	689197	1.31642e+06	6.23e-07
117	RCA2_2p	0.035	0.035	0.5	1	2	RCA	689197	1.31642e+06	6.23e-07
118	RCA2_3p	0.035	0.035	0.5	1	2	RCA	689197	1.31642e+06	6.23e-07
119	RCA2_4p	0.035	0.035	0.5	1	2	RCA	689197	1.31642e+06	6.23e-07
120	PDA1_1p	0.035	0.035	0.5	1	3	RCA	689197	1.31642e+06	6.23e-07
121	PDA1_2p	0.035	0.035	0.5	1	3	RCA	689197	1.31642e+06	6.23e-07
122	PDA1_3p	0.035	0.035	0.5	1	3	RCA	689197	1.31642e+06	6.23e-07
123	PDA1_4p	0.035	0.035	0.5	1	3	RCA	689197	1.31642e+06	6.23e-07
124	PDA2_1p	0.035	0.035	0.5	1	1	RCA	689197	1.31642e+06	6.23e-07
125	PDA2_2p	0.035	0.035	0.5	1	1	RCA	689197	1.31642e+06	6.23e-07
126	PDA2_3p	0.035	0.035	0.5	1	1	RCA	689197	1.31642e+06	6.23e-07
127	PLB_1p	0.035	0.035	0.5	1	1	RCA	689197	1.31642e+06	6.23e-07
128	PLB_2p	0.035	0.035	0.5	1	1	RCA	689197	1.31642e+06	6.23e-07
129	PLB_3p	0.035	0.035	0.5	1	1	RCA	689197	1.31642e+06	6.23e-07
130	CONUSa_1p	0.035	0.035	0.5	1	2	RCA	689197	1.31642e+06	6.23e-07
131	CONUSb_1p	0.035	0.035	0.5	1	2	RCA	689197	1.31642e+06	6.23e-07
132	CONUSb_2p	0.035	0.035	0.5	1	2	RCA	689197	1.31642e+06	6.23e-07
133	AM_1p	0.035	0.035	0.5	1	2	RCA	689197	1.31642e+06	6.23e-07

## Sheet: A
No.	vesselname	Ru	Rd	L	vesseltype	squeezetype	territory	R1	R2	Ct	grafttarget	Vessel Network Relations (.cfg)
1	AO1	1.47	1.47	0.5	2	0	0	0	0	0		stenosisname = sLAD2_3, sCIRC, sRCA1_1
2	AO2	1.47	1.47	0.5	2	0	0	0	0	0		Ls = 2.2, 0.7, 0.6
3	AA1	1.47	1.47	1	2	0		0	0	0		%stenosis = 90, 95, 99
4	RIMA_PDA	0.13925	0.13925	13	1	0		0	0	0	PDA
5	AA2	1.47	1.47	2	2	0		0	0	0		stenoses =
6	INN	0.62	0.62	3	1	0		0	0	0		(LAD2_3_psten: LAD2_3_dsten),
7	ARCH1	1.12	1.12	2	2	0		0	0	0		(CIRC_psten: CIRC_dsten),
8	RCC	0.4	0.4	3	1	4	SYSTEMIC	1560	11251.5	9.75751e-05		(RCA1_1_psten: RCA1_1_dsten),
9	RSCA1	0.48	0.48	3	1	0		0	0	0
10	RVA	0.2	0.2	13.5	1	4	SYSTEMIC	6970	130121	9.1224e-06		trifurcations =
11	RSCA2	0.47	0.47	0.75	1	4	SYSTEMIC	1126.93	19741.9	5.97575e-05		(LMCA: LAD_1, INT_1, CIRC_psten),
12	LCC	0.37	0.37	3	1	4	SYSTEMIC	1822.9	26109.8	4.4746e-05
13	ARCH2	1.07	1.07	3.9	2	0		0	0	0		graftings =
14	DA	0.999	0.999	5.2	2	4	SYSTEMIC	156	2091.1	0.000556339		(LIMA_Y: LIMA_LAD2_4, RIMA_OM1_4)
15	LSCA1	0.423	0.423	3	1	0		0	0	0		(LIMA_LAD2_4, LAD2_4_pgraf: LAD2_4_dgraf),
16	LVA	0.2	0.2	13.5	1	4	SYSTEMIC	6970.8	130020	9.1224e-06		(RIMA_OM1_4, OM1_4_pgraf: OM1_4_dgraf)
17	LSCA2	0.407	0.407	0.75	1	0		0	0	0		(RIMA_PDA, PDA_pgraf: PDA_dgraf)
18	LIMA_Y	0.13475	0.13475	8	1	0		0	0	0
19	RIMA_OM1_4	0.13925	0.13925	10.743	1	0		0	0	0	OM	bifurcations =
20	LIMA_LAD2_4	0.13475	0.13475	8.291	1	0		0	0	0	LAD	(AO1: AO2, LMCA),
21	LSCA3	0.38	0.38	2.5	1	4	SYSTEMIC	1727.26	43680.9	2.75404e-05		(AO2: AA1, RCA),
22	LMCA	0.23845	0.23845	1.28022	1	0	0	0	0	0		(AA1: AA2, RIMA_PDA)
23	LAD_1	0.19855	0.19855	1.4	1	0	0	0	0	0		(AA2: ARCH1, INN),
24	LAD_2	0.190025	0.190025	2.35596	1	0	0	0	0	0		(INN: RCC, RSCA1),
25	LAD1_1	0.1815	0.1815	1.1	1	0	0	0	0	0		(ARCH1: LCC, ARCH2),
26	LAD1_2	0.17925	0.17925	1.54577	1	0	0	0	0	0		(RSCA1: RVA, RSCA2),
27	LAD2_1	0.177	0.177	3.9	1	0	0	0	0	0		(ARCH2: LSCA1, DA),
28	LAD2_2	0.15139	0.15139	2.5	1	0	0	0	0	0		(LSCA1: LVA, LSCA2),
29	LAD2_3_psten	0.12578	0.12578	0.7	1	0	0	0	0	0		(LSCA2: LIMA_Y, LSCA3),
30	LAD2_3_dsten	0.12578	0.12578	0.8	1	0	0	0	0	0		(LAD_1: LAD_2, LAD_1p),
31	LAD2_4_pgraf	0.10017	0.10017	2.2	1	0	0	0	0	0		(LAD_2: LAD1_1, D1_1),
32	LAD2_4_dgraf	0.10017	0.10017	0.3	1	0	0	0	0	0		(LAD1_1: LAD1_2, LAD1_1p),
33	LAD2_5	0.07456	0.07456	2.4	1	0	0	0	0	0		(LAD1_2: LAD2_1, D2_1),
34	LAD2_6	0.04895	0.04895	3.4003	1	1	LAD	305904	104685	3.03e-06		(LAD2_1: LAD2_2, LAD2_1p),
35	D1_1	0.05735	0.05735	3.1	1	0	0	0	0	0		(LAD2_2: LAD2_3_psten, LAD2_2p),
36	D1_2	0.0499	0.0499	3.7	1	0	0	0	0	0		(LAD2_3_dsten: LAD2_4_pgraf, LAD2_3p),
37	D1_3	0.04245	0.04245	2.6	1	0	0	0	0	0		(LAD2_4_dgraf: LAD2_5, LAD2_4p),
38	D1_4	0.035	0.035	2.75274	1	1	LAD	689197	292973	1.27e-06		(LAD2_5: LAD2_6, LAD2_5p),
39	D2_1	0.1093	0.1093	3.8	1	0	0	0	0	0		(D1_1: D1_2, D1_1p),
40	D2_2	0.090575	0.090575	2.8	1	0	0	0	0	0		(D1_2: D1_3, D1_2p),
41	D2_3	0.07185	0.07185	2.51931	1	1	LAD	113888	37486.8	8.26e-06		(D1_3: D1_4, D1_3p),
42	INT_1	0.1119	0.1119	2.8	1	0	0	0	0	0		(D2_1: D2_2, D2_1p),
43	INT_2	0.094875	0.094875	2.5	1	0	0	0	0	0		(D2_2: D2_3, D2_2p),
44	INT_3	0.07785	0.07785	1.9	1	0	0	0	0	0		(INT_1: INT_2, INT_1p),
45	INT_4	0.060825	0.060825	2.3	1	0	0	0	0	0		(INT_2: INT_3, INT_2p),
46	INT_5	0.0438	0.0438	2.71612	1	1	LAD	402325	145865	2.28e-06		(INT_3: INT_4, INT_3p),
47	CIRC_psten	0.14065	0.14065	0.318169	1	0	0	0	0	0		(INT_4: INT_5, INT_4p),
48	CIRC_dsten	0.14065	0.14065	0.21	1	0	0	0	0	0		(CIRC_dsten: OM1_1, OM2_1),
49	OM1_1	0.09115	0.09115	3	1	0	0	0	0	0		(OM1_1: OM1_2, OM1_1p),
50	OM1_2	0.085225	0.085225	2.1	1	0	0	0	0	0		(OM1_2: OM1_3, OM1_2p),
51	OM1_3	0.0793	0.0793	2.3	1	0	0	0	0	0		(OM1_3: OM1_4_pgraf, OM1_3p),
52	OM1_4_pgraf	0.073375	0.073375	1	1	0	0	0	0	0		(OM1_4_dgraf: OM1_5, OM1_4p),
53	OM1_4_dgraf	0.073375	0.073375	1	1	0	0	0	0	0		(OM2_1: OM2_2, OM2_1p),
54	OM1_5	0.06745	0.06745	2.72138	1	1	CIRC	134645	25810.8	7.79e-06		(OM2_2: OM2_3, OM2_2p),
55	OM2_1	0.11365	0.11365	1.9	1	0	0	0	0	0		(OM2_3: OM2_4, OM2_3p),
56	OM2_2	0.0977625	0.0977625	2.4	1	0	0	0	0	0		(OM2_4: OM2_5, OM2_4p),
57	OM2_3	0.081875	0.081875	3.3	1	0	0	0	0	0		(RCA: RCA1_1_psten, CONUS),
58	OM2_4	0.0659875	0.0659875	2.1	1	0	0	0	0	0		(RCA1_1_dsten: RCA1_2, SAN_1p),
59	OM2_5	0.0501	0.0501	2.67669	1	1	CIRC	288698	58943	3.61e-06		(RCA1_2: RCA1_3, RCA1_2p),
60	RCA	0.1973	0.1973	0.492109	1	0	0	0	0	0		(RCA1_3: RCA1_4, RCA1_3p),
61	RCA1_1_psten	0.18605	0.18605	0.21	1	0	0	0	0	0		(RCA1_4: RCA2_1, AM_1),
62	RCA1_1_dsten	0.18605	0.18605	0.29	1	0	0	0	0	0		(RCA2_1: RCA2_2, RCA2_1p),
63	RCA1_2	0.184567	0.184567	1.3	1	0	0	0	0	0		(RCA2_2: RCA2_3, RCA2_2p),
64	RCA1_3	0.183083	0.183083	0.9	1	0	0	0	0	0		(RCA2_3: RCA2_4, RCA2_3p),
65	RCA1_4	0.1816	0.1816	1.19046	1	0	0	0	0	0		(RCA2_4: RCA2_5, RCA2_4p),
66	RCA2_1	0.17065	0.17065	1.4	1	0	0	0	0	0		(RCA2_5: PDA_pgraf, PLB_1),
67	RCA2_2	0.168813	0.168813	1.6	1	0	0	0	0	0		(PDA_dgraf: PDA1_1, PDA2_1),
68	RCA2_3	0.166975	0.166975	1.5	1	0	0	0	0	0		(PDA1_1: PDA1_2, PDA1_1p),
69	RCA2_4	0.165137	0.165137	1.7	1	0	0	0	0	0		(PDA1_2: PDA1_3, PDA1_2p),
70	RCA2_5	0.1633	0.1633	1.75706	1	0	0	0	0	0		(PDA1_3: PDA1_4, PDA1_3p),
71	PDA_pgraf	0.1272	0.1272	1	1	0	0	0	0	0		(PDA1_4: PDA1_5, PDA1_4p),
72	PDA_dgraf	0.1272	0.1272	0.815023	1	0	0	0	0	0		(PDA2_1: PDA2_2, PDA2_1p),
73	PDA1_1	0.09925	0.09925	1.3	1	0	0	0	0	0		(PDA2_2: PDA2_3, PDA2_2p),
74	PDA1_2	0.09535	0.09535	0.9	1	0	0	0	0	0		(PDA2_3: PDA2_4, PDA2_3p),
75	PDA1_3	0.09145	0.09145	1.3	1	0	0	0	0	0		(PLB_1: PLB_2, PLB_1p),
76	PDA1_4	0.08755	0.08755	1.2	1	0	0	0	0	0		(PLB_2: PLB_3, PLB_2p),
77	PDA1_5	0.08365	0.08365	0.803508	1	1	RCA	75545.3	132622	6e-06		(PLB_3: PLB_4, PLB_3p),
78	PDA2_1	0.0627	0.0627	1.2	1	0	0	0	0	0		(CONUS: CONUSa_1, CONUSb_1),
79	PDA2_2	0.05825	0.05825	1.1	1	0	0	0	0	0		(CONUSa_1: CONUSa_2, CONUSa_1p),
80	PDA2_3	0.0538	0.0538	1.4	1	0	0	0	0	0		(CONUSb_1: CONUSb_2, CONUSb_1p),
81	PDA2_4	0.04935	0.04935	1.43198	1	1	RCA	299768	521109	1.52e-06		(CONUSb_2: CONUSb_3, CONUSb_2p),
82	PLB_1	0.10215	0.10215	1.2	1	0	0	0	0	0		(AM_1: AM_2, AM_1p),
83	PLB_2	0.0843167	0.0843167	1.1	1	0	0	0	0	0
84	PLB_3	0.0664833	0.0664833	1	1	0	0	0	0	0
85	PLB_4	0.04865	0.04865	1.20333	1	1	RCA	310616	541325	1.47e-06
86	CONUS	0.0915	0.0915	1.09298	1	0	0	0	0	0
87	CONUSa_1	0.0515	0.0515	2.3	1	0	0	0	0	0
88	CONUSa_2	0.039	0.039	1.88215	1	2	RCA	532786	980973	8.26e-07
89	CONUSb_1	0.0792	0.0792	2.8	1	0	0	0	0	0
90	CONUSb_2	0.0692	0.0692	2.9	1	0	0	0	0	0
91	CONUSb_3	0.0592	0.0592	3.02892	1	2	RCA	189107	322326	2.45e-06
92	AM_1	0.07145	0.07145	3.9	1	0	0	0	0	0
93	AM_2	0.05105	0.05105	4.58041	1	2	RCA	275444	476241	1.66e-06
94	LAD_1p	0.04	0.04	0.5	1	3	LAD	501344	192733	1.8e-06
95	LAD1_1p	0.04	0.04	0.5	1	3	LAD	501344	192733	1.8e-06
96	LAD2_1p	0.04	0.04	0.5	1	3	LAD	501344	192733	1.8e-06
97	LAD2_2p	0.04	0.04	0.5	1	3	LAD	501344	192733	1.8e-06
98	LAD2_3p	0.04	0.04	0.5	1	3	LAD	501344	192733	1.8e-06
99	LAD2_4p	0.04	0.04	0.5	1	3	LAD	501344	192733	1.8e-06
100	LAD2_5p	0.04	0.04	0.5	1	3	LAD	501344	192733	1.8e-06
101	D1_1p	0.04	0.04	0.5	1	1	LAD	501344	192733	1.8e-06
102	D1_2p	0.04	0.04	0.5	1	1	LAD	501344	192733	1.8e-06
103	D1_3p	0.04	0.04	0.5	1	1	LAD	501344	192733	1.8e-06
104	D2_1p	0.04	0.04	0.5	1	1	LAD	501344	192733	1.8e-06
105	D2_2p	0.04	0.04	0.5	1	1	LAD	501344	192733	1.8e-06
106	INT_1p	0.04	0.04	0.5	1	1	LAD	501344	192733	1.8e-06
107	INT_2p	0.04	0.04	0.5	1	1	LAD	501344	192733	1.8e-06
108	INT_3p	0.04	0.04	0.5	1	1	LAD	501344	192733	1.8e-06
109	INT_4p	0.04	0.04	0.5	1	1	LAD	501344	192733	1.8e-06
110	OM1_1p	0.05	0.05	0.5	1	1	CIRC	290143	59309.5	3.58e-06
111	OM1_2p	0.05	0.05	0.5	1	1	CIRC	290143	59309.5	3.58e-06
112	OM1_3p	0.05	0.05	0.5	1	1	CIRC	290143	59309.5	3.58e-06
113	OM1_4p	0.05	0.05	0.5	1	1	CIRC	290143	59309.5	3.58e-06
114	OM2_1p	0.05	0.05	0.5	1	1	CIRC	290143	59309.5	3.58e-06
115	OM2_2p	0.05	0.05	0.5	1	1	CIRC	290143	59309.5	3.58e-06
116	OM2_3p	0.05	0.05	0.5	1	1	CIRC	290143	59309.5	3.58e-06
117	OM2_4p	0.05	0.05	0.5	1	1	CIRC	290143	59309.5	3.58e-06
118	SAN_1p	0.035	0.035	0.5	1	2	RCA	689197	1.31642e+06	6.24e-07
119	RCA1_2p	0.035	0.035	0.5	1	2	RCA	689197	1.31642e+06	6.24e-07
120	RCA1_3p	0.035	0.035	0.5	1	2	RCA	689197	1.31642e+06	6.24e-07
121	RCA2_1p	0.035	0.035	0.5	1	2	RCA	689197	1.31642e+06	6.24e-07
122	RCA2_2p	0.035	0.035	0.5	1	2	RCA	689197	1.31642e+06	6.24e-07
123	RCA2_3p	0.035	0.035	0.5	1	2	RCA	689197	1.31642e+06	6.24e-07
124	RCA2_4p	0.035	0.035	0.5	1	2	RCA	689197	1.31642e+06	6.24e-07
125	PDA1_1p	0.035	0.035	0.5	1	3	RCA	689197	1.31642e+06	6.24e-07
126	PDA1_2p	0.035	0.035	0.5	1	3	RCA	689197	1.31642e+06	6.24e-07
127	PDA1_3p	0.035	0.035	0.5	1	3	RCA	689197	1.31642e+06	6.24e-07
128	PDA1_4p	0.035	0.035	0.5	1	3	RCA	689197	1.31642e+06	6.24e-07
129	PDA2_1p	0.035	0.035	0.5	1	1	RCA	689197	1.31642e+06	6.24e-07
130	PDA2_2p	0.035	0.035	0.5	1	1	RCA	689197	1.31642e+06	6.24e-07
131	PDA2_3p	0.035	0.035	0.5	1	1	RCA	689197	1.31642e+06	6.24e-07
132	PLB_1p	0.035	0.035	0.5	1	1	RCA	689197	1.31642e+06	6.24e-07
133	PLB_2p	0.035	0.035	0.5	1	1	RCA	689197	1.31642e+06	6.24e-07
134	PLB_3p	0.035	0.035	0.5	1	1	RCA	689197	1.31642e+06	6.24e-07
135	CONUSa_1p	0.035	0.035	0.5	1	2	RCA	689197	1.31642e+06	6.24e-07
136	CONUSb_1p	0.035	0.035	0.5	1	2	RCA	689197	1.31642e+06	6.24e-07
137	CONUSb_2p	0.035	0.035	0.5	1	2	RCA	689197	1.31642e+06	6.24e-07
138	AM_1p	0.035	0.035	0.5	1	2	RCA	689197	1.31642e+06	6.24e-07

## Sheet: B
No.	vesselname	Ru	Rd	L	vesseltype	squeezetype	territory	R1	R2	Ct	grafttarget	Vessel Network Relations (.cfg)
1	AO1	1.47	1.47	0.5	2	0	0	0	0	0		stenosisname = sLAD2_3, sCIRC, sRCA1_1
2	AO2	1.47	1.47	0.5	2	0	0	0	0	0		Ls = 2.2, 0.7, 0.6
3	AA1	1.47	1.47	1	2	0		0	0	0		%stenosis = 90, 95, 99
4	RA_PDA	0.1676	0.1676	19.1611	1	0		0	0	0	PDA
5	AA2	1.47	1.47	2	2	0		0	0	0		stenoses =
6	INN	0.62	0.62	3	1	0		0	0	0		(LAD2_3_psten: LAD2_3_dsten),
7	ARCH1	1.12	1.12	2	2	0		0	0	0		(CIRC_psten: CIRC_dsten),
8	RCC	0.4	0.4	3	1	4	SYSTEMIC	1560	11251.5	9.75751e-05		(RCA1_1_psten: RCA1_1_dsten),
9	RSCA1	0.48	0.48	3	1	0		0	0	0
10	RVA	0.2	0.2	13.5	1	4	SYSTEMIC	6970	130121	9.1224e-06		trifurcations =
11	RSCA2	0.47	0.47	0.75	1	0		0	0	0		(LMCA: LAD_1, INT_1, CIRC_psten),
12	RIMA_OM1_4	0.13925	0.13925	23.743	1	0		0	0	0	OM
13	RSCA3	0.45	0.45	2.5	1	4	SYSTEMIC	1230	30543.1	3.9261e-05		graftings =
14	LCC	0.37	0.37	3	1	4	SYSTEMIC	1820	26109.8	4.4746e-05		(LIMA_LAD2_4, LAD2_4_pgraf: LAD2_4_dgraf),
15	ARCH2	1.07	1.07	3.9	2	0		0	0	0		(RIMA_OM1_4, OM1_4_pgraf: OM1_4_dgraf),
16	DA	0.999	0.999	5.2	2	4	SYSTEMIC	155.733	2091.1	0.000557159		(RA_PDA, PDA_pgraf: PDA_dgraf)
17	LSCA1	0.423	0.423	3	1	0		0	0	0
18	LVA	0.2	0.2	13.5	1	4	SYSTEMIC	6970	130020	9.1224e-06		bifurcations =
19	LSCA2	0.407	0.407	0.75	1	0		0	0	0		(AO1: AO2, LMCA),
20	LIMA_LAD2_4	0.13475	0.13475	16.291	1	0		0	0	0	LAD	(AO2: AA1, RCA),
21	LSCA3	0.38	0.38	2.5	1	4	SYSTEMIC	1727.26	43680.9	2.75404e-05		(AA1: AA2, RA_PDA)
22	LMCA	0.23845	0.23845	1.28022	1	0	0	0	0	0		(AA2: ARCH1, INN),
23	LAD_1	0.19855	0.19855	1.4	1	0	0	0	0	0		(INN: RCC, RSCA1),
24	LAD_2	0.190025	0.190025	2.35596	1	0	0	0	0	0		(ARCH1: LCC, ARCH2),
25	LAD1_1	0.1815	0.1815	1.1	1	0	0	0	0	0		(RSCA1: RVA, RSCA2),
26	LAD1_2	0.17925	0.17925	1.54577	1	0	0	0	0	0		(RSCA2: RIMA_OM1_4, RSCA3),
27	LAD2_1	0.177	0.177	3.9	1	0	0	0	0	0		(ARCH2: LSCA1, DA),
28	LAD2_2	0.15139	0.15139	2.5	1	0	0	0	0	0		(LSCA1: LVA, LSCA2),
29	LAD2_3_psten	0.12578	0.12578	0.7	1	0	0	0	0	0		(LSCA2: LIMA_LAD2_4, LSCA3),
30	LAD2_3_dsten	0.12578	0.12578	0.8	1	0	0	0	0	0		(LAD_1: LAD_2, LAD_1p),
31	LAD2_4_pgraf	0.10017	0.10017	2.2	1	0	0	0	0	0		(LAD_2: LAD1_1, D1_1),
32	LAD2_4_dgraf	0.10017	0.10017	0.3	1	0	0	0	0	0		(LAD1_1: LAD1_2, LAD1_1p),
33	LAD2_5	0.07456	0.07456	2.4	1	0	0	0	0	0		(LAD1_2: LAD2_1, D2_1),
34	LAD2_6	0.04895	0.04895	3.4003	1	1	LAD	305904	104685	3.03e-06		(LAD2_1: LAD2_2, LAD2_1p),
35	D1_1	0.05735	0.05735	3.1	1	0	0	0	0	0		(LAD2_2: LAD2_3_psten, LAD2_2p),
36	D1_2	0.0499	0.0499	3.7	1	0	0	0	0	0		(LAD2_3_dsten: LAD2_4_pgraf, LAD2_3p),
37	D1_3	0.04245	0.04245	2.6	1	0	0	0	0	0		(LAD2_4_dgraf: LAD2_5, LAD2_4p),
38	D1_4	0.035	0.035	2.75274	1	1	LAD	689197	292973	1.27e-06		(LAD2_5: LAD2_6, LAD2_5p),
39	D2_1	0.1093	0.1093	3.8	1	0	0	0	0	0		(D1_1: D1_2, D1_1p),
40	D2_2	0.090575	0.090575	2.8	1	0	0	0	0	0		(D1_2: D1_3, D1_2p),
41	D2_3	0.07185	0.07185	2.51931	1	1	LAD	113888	37486.8	8.26e-06		(D1_3: D1_4, D1_3p),
42	INT_1	0.1119	0.1119	2.8	1	0	0	0	0	0		(D2_1: D2_2, D2_1p),
43	INT_2	0.094875	0.094875	2.5	1	0	0	0	0	0		(D2_2: D2_3, D2_2p),
44	INT_3	0.07785	0.07785	1.9	1	0	0	0	0	0		(INT_1: INT_2, INT_1p),
45	INT_4	0.060825	0.060825	2.3	1	0	0	0	0	0		(INT_2: INT_3, INT_2p),
46	INT_5	0.0438	0.0438	2.71612	1	1	LAD	402325	145865	2.28e-06		(INT_3: INT_4, INT_3p),
47	CIRC_psten	0.14065	0.14065	0.318169	1	0	0	0	0	0		(INT_4: INT_5, INT_4p),
48	CIRC_dsten	0.14065	0.14065	0.21	1	0	0	0	0	0		(CIRC_dsten: OM1_1, OM2_1),
49	OM1_1	0.09115	0.09115	3	1	0	0	0	0	0		(OM1_1: OM1_2, OM1_1p),
50	OM1_2	0.085225	0.085225	2.1	1	0	0	0	0	0		(OM1_2: OM1_3, OM1_2p),
51	OM1_3	0.0793	0.0793	2.3	1	0	0	0	0	0		(OM1_3: OM1_4_pgraf, OM1_3p),
52	OM1_4_pgraf	0.073375	0.073375	1	1	0	0	0	0	0		(OM1_4_dgraf: OM1_5, OM1_4p),
53	OM1_4_dgraf	0.073375	0.073375	1	1	0	0	0	0	0		(OM2_1: OM2_2, OM2_1p),
54	OM1_5	0.06745	0.06745	2.72138	1	1	CIRC	134645	25810.8	7.79e-06		(OM2_2: OM2_3, OM2_2p),
55	OM2_1	0.11365	0.11365	1.9	1	0	0	0	0	0		(OM2_3: OM2_4, OM2_3p),
56	OM2_2	0.0977625	0.0977625	2.4	1	0	0	0	0	0		(OM2_4: OM2_5, OM2_4p),
57	OM2_3	0.081875	0.081875	3.3	1	0	0	0	0	0		(RCA: RCA1_1_psten, CONUS),
58	OM2_4	0.0659875	0.0659875	2.1	1	0	0	0	0	0		(RCA1_1_dsten: RCA1_2, SAN_1p),
59	OM2_5	0.0501	0.0501	2.67669	1	1	CIRC	288698	58943	3.61e-06		(RCA1_2: RCA1_3, RCA1_2p),
60	RCA	0.1973	0.1973	0.492109	1	0	0	0	0	0		(RCA1_3: RCA1_4, RCA1_3p),
61	RCA1_1_psten	0.18605	0.18605	0.21	1	0	0	0	0	0		(RCA1_4: RCA2_1, AM_1),
62	RCA1_1_dsten	0.18605	0.18605	0.29	1	0	0	0	0	0		(RCA2_1: RCA2_2, RCA2_1p),
63	RCA1_2	0.184567	0.184567	1.3	1	0	0	0	0	0		(RCA2_2: RCA2_3, RCA2_2p),
64	RCA1_3	0.183083	0.183083	0.9	1	0	0	0	0	0		(RCA2_3: RCA2_4, RCA2_3p),
65	RCA1_4	0.1816	0.1816	1.19046	1	0	0	0	0	0		(RCA2_4: RCA2_5, RCA2_4p),
66	RCA2_1	0.17065	0.17065	1.4	1	0	0	0	0	0		(RCA2_5: PDA_pgraf, PLB_1),
67	RCA2_2	0.168813	0.168813	1.6	1	0	0	0	0	0		(PDA_dgraf: PDA1_1, PDA2_1),
68	RCA2_3	0.166975	0.166975	1.5	1	0	0	0	0	0		(PDA1_1: PDA1_2, PDA1_1p),
69	RCA2_4	0.165137	0.165137	1.7	1	0	0	0	0	0		(PDA1_2: PDA1_3, PDA1_2p),
70	RCA2_5	0.1633	0.1633	1.75706	1	0	0	0	0	0		(PDA1_3: PDA1_4, PDA1_3p),
71	PDA_pgraf	0.1272	0.1272	1	1	0	0	0	0	0		(PDA1_4: PDA1_5, PDA1_4p),
72	PDA_dgraf	0.1272	0.1272	0.815023	1	0	0	0	0	0		(PDA2_1: PDA2_2, PDA2_1p),
73	PDA1_1	0.09925	0.09925	1.3	1	0	0	0	0	0		(PDA2_2: PDA2_3, PDA2_2p),
74	PDA1_2	0.09535	0.09535	0.9	1	0	0	0	0	0		(PDA2_3: PDA2_4, PDA2_3p),
75	PDA1_3	0.09145	0.09145	1.3	1	0	0	0	0	0		(PLB_1: PLB_2, PLB_1p),
76	PDA1_4	0.08755	0.08755	1.2	1	0	0	0	0	0		(PLB_2: PLB_3, PLB_2p),
77	PDA1_5	0.08365	0.08365	0.803508	1	1	RCA	75545.3	132622	6e-06		(PLB_3: PLB_4, PLB_3p),
78	PDA2_1	0.0627	0.0627	1.2	1	0	0	0	0	0		(CONUS: CONUSa_1, CONUSb_1),
79	PDA2_2	0.05825	0.05825	1.1	1	0	0	0	0	0		(CONUSa_1: CONUSa_2, CONUSa_1p),
80	PDA2_3	0.0538	0.0538	1.4	1	0	0	0	0	0		(CONUSb_1: CONUSb_2, CONUSb_1p),
81	PDA2_4	0.04935	0.04935	1.43198	1	1	RCA	299768	521109	1.52e-06		(CONUSb_2: CONUSb_3, CONUSb_2p),
82	PLB_1	0.10215	0.10215	1.2	1	0	0	0	0	0		(AM_1: AM_2, AM_1p),
83	PLB_2	0.0843167	0.0843167	1.1	1	0	0	0	0	0
84	PLB_3	0.0664833	0.0664833	1	1	0	0	0	0	0
85	PLB_4	0.04865	0.04865	1.20333	1	1	RCA	310616	541325	1.47e-06
86	CONUS	0.0915	0.0915	1.09298	1	0	0	0	0	0
87	CONUSa_1	0.0515	0.0515	2.3	1	0	0	0	0	0
88	CONUSa_2	0.039	0.039	1.88215	1	2	RCA	532786	980973	8.26e-07
89	CONUSb_1	0.0792	0.0792	2.8	1	0	0	0	0	0
90	CONUSb_2	0.0692	0.0692	2.9	1	0	0	0	0	0
91	CONUSb_3	0.0592	0.0592	3.02892	1	2	RCA	189107	322326	2.45e-06
92	AM_1	0.07145	0.07145	3.9	1	0	0	0	0	0
93	AM_2	0.05105	0.05105	4.58041	1	2	RCA	275444	476241	1.66e-06
94	LAD_1p	0.04	0.04	0.5	1	3	LAD	501344	192733	1.8e-06
95	LAD1_1p	0.04	0.04	0.5	1	3	LAD	501344	192733	1.8e-06
96	LAD2_1p	0.04	0.04	0.5	1	3	LAD	501344	192733	1.8e-06
97	LAD2_2p	0.04	0.04	0.5	1	3	LAD	501344	192733	1.8e-06
98	LAD2_3p	0.04	0.04	0.5	1	3	LAD	501344	192733	1.8e-06
99	LAD2_4p	0.04	0.04	0.5	1	3	LAD	501344	192733	1.8e-06
100	LAD2_5p	0.04	0.04	0.5	1	3	LAD	501344	192733	1.8e-06
101	D1_1p	0.04	0.04	0.5	1	1	LAD	501344	192733	1.8e-06
102	D1_2p	0.04	0.04	0.5	1	1	LAD	501344	192733	1.8e-06
103	D1_3p	0.04	0.04	0.5	1	1	LAD	501344	192733	1.8e-06
104	D2_1p	0.04	0.04	0.5	1	1	LAD	501344	192733	1.8e-06
105	D2_2p	0.04	0.04	0.5	1	1	LAD	501344	192733	1.8e-06
106	INT_1p	0.04	0.04	0.5	1	1	LAD	501344	192733	1.8e-06
107	INT_2p	0.04	0.04	0.5	1	1	LAD	501344	192733	1.8e-06
108	INT_3p	0.04	0.04	0.5	1	1	LAD	501344	192733	1.8e-06
109	INT_4p	0.04	0.04	0.5	1	1	LAD	501344	192733	1.8e-06
110	OM1_1p	0.05	0.05	0.5	1	1	CIRC	290143	59309.5	3.58e-06
111	OM1_2p	0.05	0.05	0.5	1	1	CIRC	290143	59309.5	3.58e-06
112	OM1_3p	0.05	0.05	0.5	1	1	CIRC	290143	59309.5	3.58e-06
113	OM1_4p	0.05	0.05	0.5	1	1	CIRC	290143	59309.5	3.58e-06
114	OM2_1p	0.05	0.05	0.5	1	1	CIRC	290143	59309.5	3.58e-06
115	OM2_2p	0.05	0.05	0.5	1	1	CIRC	290143	59309.5	3.58e-06
116	OM2_3p	0.05	0.05	0.5	1	1	CIRC	290143	59309.5	3.58e-06
117	OM2_4p	0.05	0.05	0.5	1	1	CIRC	290143	59309.5	3.58e-06
118	SAN_1p	0.035	0.035	0.5	1	2	RCA	689197	1.31642e+06	6.24e-07
119	RCA1_2p	0.035	0.035	0.5	1	2	RCA	689197	1.31642e+06	6.24e-07
120	RCA1_3p	0.035	0.035	0.5	1	2	RCA	689197	1.31642e+06	6.24e-07
121	RCA2_1p	0.035	0.035	0.5	1	2	RCA	689197	1.31642e+06	6.24e-07
122	RCA2_2p	0.035	0.035	0.5	1	2	RCA	689197	1.31642e+06	6.24e-07
123	RCA2_3p	0.035	0.035	0.5	1	2	RCA	689197	1.31642e+06	6.24e-07
124	RCA2_4p	0.035	0.035	0.5	1	2	RCA	689197	1.31642e+06	6.24e-07
125	PDA1_1p	0.035	0.035	0.5	1	3	RCA	689197	1.31642e+06	6.24e-07
126	PDA1_2p	0.035	0.035	0.5	1	3	RCA	689197	1.31642e+06	6.24e-07
127	PDA1_3p	0.035	0.035	0.5	1	3	RCA	689197	1.31642e+06	6.24e-07
128	PDA1_4p	0.035	0.035	0.5	1	3	RCA	689197	1.31642e+06	6.24e-07
129	PDA2_1p	0.035	0.035	0.5	1	1	RCA	689197	1.31642e+06	6.24e-07
130	PDA2_2p	0.035	0.035	0.5	1	1	RCA	689197	1.31642e+06	6.24e-07
131	PDA2_3p	0.035	0.035	0.5	1	1	RCA	689197	1.31642e+06	6.24e-07
132	PLB_1p	0.035	0.035	0.5	1	1	RCA	689197	1.31642e+06	6.24e-07
133	PLB_2p	0.035	0.035	0.5	1	1	RCA	689197	1.31642e+06	6.24e-07
134	PLB_3p	0.035	0.035	0.5	1	1	RCA	689197	1.31642e+06	6.24e-07
135	CONUSa_1p	0.035	0.035	0.5	1	2	RCA	689197	1.31642e+06	6.24e-07
136	CONUSb_1p	0.035	0.035	0.5	1	2	RCA	689197	1.31642e+06	6.24e-07
137	CONUSb_2p	0.035	0.035	0.5	1	2	RCA	689197	1.31642e+06	6.24e-07
138	AM_1p	0.035	0.035	0.5	1	2	RCA	689197	1.31642e+06	6.24e-07

## Sheet: C
No.	vesselname	Ru	Rd	L	vesseltype	squeezetype	territory	R1	R2	Ct	grafttarget	Vessel Network Relations (.cfg)
1	AO1	1.47	1.47	0.5	2	0	0	0	0	0		stenosisname = sLAD2_3, sCIRC, sRCA1_1
2	AO2	1.47	1.47	0.5	2	0	0	0	0	0		Ls = 2.2, 0.7, 0.6
3	AA1	1.47	1.47	1	2	0		0	0	0		%stenosis = 90, 95, 99
4	RA_OM1_4	0.1676	0.1676	16.1611	1	0		0	0	0	OM
5	AA2	1.47	1.47	2	2	0		0	0	0		stenoses =
6	INN	0.62	0.62	3	1	0		0	0	0		(LAD2_3_psten: LAD2_3_dsten),
7	ARCH1	1.12	1.12	2	2	0		0	0	0		(CIRC_psten: CIRC_dsten),
8	RCC	0.4	0.4	3	1	4	SYSTEMIC	1560	11251.5	9.75751e-05		(RCA1_1_psten: RCA1_1_dsten),
9	RSCA1	0.48	0.48	3	1	0		0	0	0
10	RVA	0.2	0.2	13.5	1	4	SYSTEMIC	6970	130121	9.1224e-06		trifurcations =
11	RSCA2	0.47	0.47	0.75	1	0		0	0	0		(LMCA: LAD_1, INT_1, CIRC_psten),
12	RIMA_PDA	0.13925	0.13925	23.743	1	0		0	0	0	PDA
13	RSCA3	0.45	0.45	2.5	1	4	SYSTEMIC	1230	30543.1	3.9261e-05		graftings =
14	LCC	0.37	0.37	3	1	4	SYSTEMIC	1820	26109.8	4.4746e-05		(LIMA_LAD2_4, LAD2_4_pgraf: LAD2_4_dgraf),
15	ARCH2	1.07	1.07	3.9	2	0		0	0	0		(RA_OM1_4, OM1_4_pgraf: OM1_4_dgraf),
16	DA	0.999	0.999	5.2	2	4	SYSTEMIC	155.733	2091.1	0.000557159		(RIMA_PDA, PDA_pgraf: PDA_dgraf)
17	LSCA1	0.423	0.423	3	1	0		0	0	0
18	LVA	0.2	0.2	13.5	1	4	SYSTEMIC	6970	130020	9.1224e-06		bifurcations =
19	LSCA2	0.407	0.407	0.75	1	0		0	0	0		(AO1: AO2, LMCA),
20	LIMA_LAD2_4	0.13475	0.13475	16.291	1	0		0	0	0	LAD	(AO2: AA1, RCA),
21	LSCA3	0.38	0.38	2.5	1	4	SYSTEMIC	1727.26	43680.9	2.75404e-05		(AA1: AA2, RA_OM1_4)
22	LMCA	0.23845	0.23845	1.28022	1	0	0	0	0	0		(AA2: ARCH1, INN),
23	LAD_1	0.19855	0.19855	1.4	1	0	0	0	0	0		(INN: RCC, RSCA1),
24	LAD_2	0.190025	0.190025	2.35596	1	0	0	0	0	0		(ARCH1: LCC, ARCH2),
25	LAD1_1	0.1815	0.1815	1.1	1	0	0	0	0	0		(RSCA1: RVA, RSCA2),
26	LAD1_2	0.17925	0.17925	1.54577	1	0	0	0	0	0		(RSCA2: RIMA_PDA, RSCA3),
27	LAD2_1	0.177	0.177	3.9	1	0	0	0	0	0		(ARCH2: LSCA1, DA),
28	LAD2_2	0.15139	0.15139	2.5	1	0	0	0	0	0		(LSCA1: LVA, LSCA2),
29	LAD2_3_psten	0.12578	0.12578	0.7	1	0	0	0	0	0		(LSCA2: LIMA_LAD2_4, LSCA3)
30	LAD2_3_dsten	0.12578	0.12578	0.8	1	0	0	0	0	0		(LAD_1: LAD_2, LAD_1p),
31	LAD2_4_pgraf	0.10017	0.10017	2.2	1	0	0	0	0	0		(LAD_2: LAD1_1, D1_1),
32	LAD2_4_dgraf	0.10017	0.10017	0.3	1	0	0	0	0	0		(LAD1_1: LAD1_2, LAD1_1p),
33	LAD2_5	0.07456	0.07456	2.4	1	0	0	0	0	0		(LAD1_2: LAD2_1, D2_1),
34	LAD2_6	0.04895	0.04895	3.4003	1	1	LAD	305904	104685	3.03e-06		(LAD2_1: LAD2_2, LAD2_1p),
35	D1_1	0.05735	0.05735	3.1	1	0	0	0	0	0		(LAD2_2: LAD2_3_psten, LAD2_2p),
36	D1_2	0.0499	0.0499	3.7	1	0	0	0	0	0		(LAD2_3_dsten: LAD2_4_pgraf, LAD2_3p),
37	D1_3	0.04245	0.04245	2.6	1	0	0	0	0	0		(LAD2_4_dgraf: LAD2_5, LAD2_4p),
38	D1_4	0.035	0.035	2.75274	1	1	LAD	689197	292973	1.27e-06		(LAD2_5: LAD2_6, LAD2_5p),
39	D2_1	0.1093	0.1093	3.8	1	0	0	0	0	0		(D1_1: D1_2, D1_1p),
40	D2_2	0.090575	0.090575	2.8	1	0	0	0	0	0		(D1_2: D1_3, D1_2p),
41	D2_3	0.07185	0.07185	2.51931	1	1	LAD	113888	37486.8	8.26e-06		(D1_3: D1_4, D1_3p),
42	INT_1	0.1119	0.1119	2.8	1	0	0	0	0	0		(D2_1: D2_2, D2_1p),
43	INT_2	0.094875	0.094875	2.5	1	0	0	0	0	0		(D2_2: D2_3, D2_2p),
44	INT_3	0.07785	0.07785	1.9	1	0	0	0	0	0		(INT_1: INT_2, INT_1p),
45	INT_4	0.060825	0.060825	2.3	1	0	0	0	0	0		(INT_2: INT_3, INT_2p),
46	INT_5	0.0438	0.0438	2.71612	1	1	LAD	402325	145865	2.28e-06		(INT_3: INT_4, INT_3p),
47	CIRC_psten	0.14065	0.14065	0.318169	1	0	0	0	0	0		(INT_4: INT_5, INT_4p),
48	CIRC_dsten	0.14065	0.14065	0.21	1	0	0	0	0	0		(CIRC_dsten: OM1_1, OM2_1),
49	OM1_1	0.09115	0.09115	3	1	0	0	0	0	0		(OM1_1: OM1_2, OM1_1p),
50	OM1_2	0.085225	0.085225	2.1	1	0	0	0	0	0		(OM1_2: OM1_3, OM1_2p),
51	OM1_3	0.0793	0.0793	2.3	1	0	0	0	0	0		(OM1_3: OM1_4_pgraf, OM1_3p),
52	OM1_4_pgraf	0.073375	0.073375	1	1	0	0	0	0	0		(OM1_4_dgraf: OM1_5, OM1_4p),
53	OM1_4_dgraf	0.073375	0.073375	1	1	0	0	0	0	0		(OM2_1: OM2_2, OM2_1p),
54	OM1_5	0.06745	0.06745	2.72138	1	1	CIRC	134645	25810.8	7.79e-06		(OM2_2: OM2_3, OM2_2p),
55	OM2_1	0.11365	0.11365	1.9	1	0	0	0	0	0		(OM2_3: OM2_4, OM2_3p),
56	OM2_2	0.0977625	0.0977625	2.4	1	0	0	0	0	0		(OM2_4: OM2_5, OM2_4p),
57	OM2_3	0.081875	0.081875	3.3	1	0	0	0	0	0		(RCA: RCA1_1_psten, CONUS),
58	OM2_4	0.0659875	0.0659875	2.1	1	0	0	0	0	0		(RCA1_1_dsten: RCA1_2, SAN_1p),
59	OM2_5	0.0501	0.0501	2.67669	1	1	CIRC	288698	58943	3.61e-06		(RCA1_2: RCA1_3, RCA1_2p),
60	RCA	0.1973	0.1973	0.492109	1	0	0	0	0	0		(RCA1_3: RCA1_4, RCA1_3p),
61	RCA1_1_psten	0.18605	0.18605	0.21	1	0	0	0	0	0		(RCA1_4: RCA2_1, AM_1),
62	RCA1_1_dsten	0.18605	0.18605	0.29	1	0	0	0	0	0		(RCA2_1: RCA2_2, RCA2_1p),
63	RCA1_2	0.184567	0.184567	1.3	1	0	0	0	0	0		(RCA2_2: RCA2_3, RCA2_2p),
64	RCA1_3	0.183083	0.183083	0.9	1	0	0	0	0	0		(RCA2_3: RCA2_4, RCA2_3p),
65	RCA1_4	0.1816	0.1816	1.19046	1	0	0	0	0	0		(RCA2_4: RCA2_5, RCA2_4p),
66	RCA2_1	0.17065	0.17065	1.4	1	0	0	0	0	0		(RCA2_5: PDA_pgraf, PLB_1),
67	RCA2_2	0.168813	0.168813	1.6	1	0	0	0	0	0		(PDA_dgraf: PDA1_1, PDA2_1),
68	RCA2_3	0.166975	0.166975	1.5	1	0	0	0	0	0		(PDA1_1: PDA1_2, PDA1_1p),
69	RCA2_4	0.165137	0.165137	1.7	1	0	0	0	0	0		(PDA1_2: PDA1_3, PDA1_2p),
70	RCA2_5	0.1633	0.1633	1.75706	1	0	0	0	0	0		(PDA1_3: PDA1_4, PDA1_3p),
71	PDA_pgraf	0.1272	0.1272	1	1	0	0	0	0	0		(PDA1_4: PDA1_5, PDA1_4p),
72	PDA_dgraf	0.1272	0.1272	0.815023	1	0	0	0	0	0		(PDA2_1: PDA2_2, PDA2_1p),
73	PDA1_1	0.09925	0.09925	1.3	1	0	0	0	0	0		(PDA2_2: PDA2_3, PDA2_2p),
74	PDA1_2	0.09535	0.09535	0.9	1	0	0	0	0	0		(PDA2_3: PDA2_4, PDA2_3p),
75	PDA1_3	0.09145	0.09145	1.3	1	0	0	0	0	0		(PLB_1: PLB_2, PLB_1p),
76	PDA1_4	0.08755	0.08755	1.2	1	0	0	0	0	0		(PLB_2: PLB_3, PLB_2p),
77	PDA1_5	0.08365	0.08365	0.803508	1	1	RCA	75545.3	132622	6e-06		(PLB_3: PLB_4, PLB_3p),
78	PDA2_1	0.0627	0.0627	1.2	1	0	0	0	0	0		(CONUS: CONUSa_1, CONUSb_1),
79	PDA2_2	0.05825	0.05825	1.1	1	0	0	0	0	0		(CONUSa_1: CONUSa_2, CONUSa_1p),
80	PDA2_3	0.0538	0.0538	1.4	1	0	0	0	0	0		(CONUSb_1: CONUSb_2, CONUSb_1p),
81	PDA2_4	0.04935	0.04935	1.43198	1	1	RCA	299768	521109	1.52e-06		(CONUSb_2: CONUSb_3, CONUSb_2p),
82	PLB_1	0.10215	0.10215	1.2	1	0	0	0	0	0		(AM_1: AM_2, AM_1p),
83	PLB_2	0.0843167	0.0843167	1.1	1	0	0	0	0	0
84	PLB_3	0.0664833	0.0664833	1	1	0	0	0	0	0
85	PLB_4	0.04865	0.04865	1.20333	1	1	RCA	310616	541325	1.47e-06
86	CONUS	0.0915	0.0915	1.09298	1	0	0	0	0	0
87	CONUSa_1	0.0515	0.0515	2.3	1	0	0	0	0	0
88	CONUSa_2	0.039	0.039	1.88215	1	2	RCA	532786	980973	8.26e-07
89	CONUSb_1	0.0792	0.0792	2.8	1	0	0	0	0	0
90	CONUSb_2	0.0692	0.0692	2.9	1	0	0	0	0	0
91	CONUSb_3	0.0592	0.0592	3.02892	1	2	RCA	189107	322326	2.45e-06
92	AM_1	0.07145	0.07145	3.9	1	0	0	0	0	0
93	AM_2	0.05105	0.05105	4.58041	1	2	RCA	275444	476241	1.66e-06
94	LAD_1p	0.04	0.04	0.5	1	3	LAD	501344	192733	1.8e-06
95	LAD1_1p	0.04	0.04	0.5	1	3	LAD	501344	192733	1.8e-06
96	LAD2_1p	0.04	0.04	0.5	1	3	LAD	501344	192733	1.8e-06
97	LAD2_2p	0.04	0.04	0.5	1	3	LAD	501344	192733	1.8e-06
98	LAD2_3p	0.04	0.04	0.5	1	3	LAD	501344	192733	1.8e-06
99	LAD2_4p	0.04	0.04	0.5	1	3	LAD	501344	192733	1.8e-06
100	LAD2_5p	0.04	0.04	0.5	1	3	LAD	501344	192733	1.8e-06
101	D1_1p	0.04	0.04	0.5	1	1	LAD	501344	192733	1.8e-06
102	D1_2p	0.04	0.04	0.5	1	1	LAD	501344	192733	1.8e-06
103	D1_3p	0.04	0.04	0.5	1	1	LAD	501344	192733	1.8e-06
104	D2_1p	0.04	0.04	0.5	1	1	LAD	501344	192733	1.8e-06
105	D2_2p	0.04	0.04	0.5	1	1	LAD	501344	192733	1.8e-06
106	INT_1p	0.04	0.04	0.5	1	1	LAD	501344	192733	1.8e-06
107	INT_2p	0.04	0.04	0.5	1	1	LAD	501344	192733	1.8e-06
108	INT_3p	0.04	0.04	0.5	1	1	LAD	501344	192733	1.8e-06
109	INT_4p	0.04	0.04	0.5	1	1	LAD	501344	192733	1.8e-06
110	OM1_1p	0.05	0.05	0.5	1	1	CIRC	290143	59309.5	3.58e-06
111	OM1_2p	0.05	0.05	0.5	1	1	CIRC	290143	59309.5	3.58e-06
112	OM1_3p	0.05	0.05	0.5	1	1	CIRC	290143	59309.5	3.58e-06
113	OM1_4p	0.05	0.05	0.5	1	1	CIRC	290143	59309.5	3.58e-06
114	OM2_1p	0.05	0.05	0.5	1	1	CIRC	290143	59309.5	3.58e-06
115	OM2_2p	0.05	0.05	0.5	1	1	CIRC	290143	59309.5	3.58e-06
116	OM2_3p	0.05	0.05	0.5	1	1	CIRC	290143	59309.5	3.58e-06
117	OM2_4p	0.05	0.05	0.5	1	1	CIRC	290143	59309.5	3.58e-06
118	SAN_1p	0.035	0.035	0.5	1	2	RCA	689197	1.31642e+06	6.24e-07
119	RCA1_2p	0.035	0.035	0.5	1	2	RCA	689197	1.31642e+06	6.24e-07
120	RCA1_3p	0.035	0.035	0.5	1	2	RCA	689197	1.31642e+06	6.24e-07
121	RCA2_1p	0.035	0.035	0.5	1	2	RCA	689197	1.31642e+06	6.24e-07
122	RCA2_2p	0.035	0.035	0.5	1	2	RCA	689197	1.31642e+06	6.24e-07
123	RCA2_3p	0.035	0.035	0.5	1	2	RCA	689197	1.31642e+06	6.24e-07
124	RCA2_4p	0.035	0.035	0.5	1	2	RCA	689197	1.31642e+06	6.24e-07
125	PDA1_1p	0.035	0.035	0.5	1	3	RCA	689197	1.31642e+06	6.24e-07
126	PDA1_2p	0.035	0.035	0.5	1	3	RCA	689197	1.31642e+06	6.24e-07
127	PDA1_3p	0.035	0.035	0.5	1	3	RCA	689197	1.31642e+06	6.24e-07
128	PDA1_4p	0.035	0.035	0.5	1	3	RCA	689197	1.31642e+06	6.24e-07
129	PDA2_1p	0.035	0.035	0.5	1	1	RCA	689197	1.31642e+06	6.24e-07
130	PDA2_2p	0.035	0.035	0.5	1	1	RCA	689197	1.31642e+06	6.24e-07
131	PDA2_3p	0.035	0.035	0.5	1	1	RCA	689197	1.31642e+06	6.24e-07
132	PLB_1p	0.035	0.035	0.5	1	1	RCA	689197	1.31642e+06	6.24e-07
133	PLB_2p	0.035	0.035	0.5	1	1	RCA	689197	1.31642e+06	6.24e-07
134	PLB_3p	0.035	0.035	0.5	1	1	RCA	689197	1.31642e+06	6.24e-07
135	CONUSa_1p	0.035	0.035	0.5	1	2	RCA	689197	1.31642e+06	6.24e-07
136	CONUSb_1p	0.035	0.035	0.5	1	2	RCA	689197	1.31642e+06	6.24e-07
137	CONUSb_2p	0.035	0.035	0.5	1	2	RCA	689197	1.31642e+06	6.24e-07
138	AM_1p	0.035	0.035	0.5	1	2	RCA	689197	1.31642e+06	6.24e-07

## Sheet: D
No.	vesselname	Ru	Rd	L	vesseltype	squeezetype	territory	R1	R2	Ct	grafttarget	Vessel Network Relations (.cfg)
1	AO1	1.47	1.47	0.5	2	0	0	0	0	0		stenosisname = sLAD2_3, sCIRC, sRCA1_1
2	AO2	1.47	1.47	0.5	2	0	0	0	0	0		Ls = 2.2, 0.7, 0.6
3	AA1	1.47	1.47	1	2	0		0	0	0		%stenosis = 90, 95, 99
4	RA_PDA	0.1676	0.1676	19.1611	1	0		0	0	0	PDA
5	AA2	1.47	1.47	2	2	0		0	0	0		stenoses =
6	INN	0.62	0.62	3	1	0		0	0	0		(LAD2_3_psten: LAD2_3_dsten),
7	ARCH1	1.12	1.12	2	2	0		0	0	0		(CIRC_psten: CIRC_dsten),
8	RCC	0.4	0.4	3	1	4	SYSTEMIC	1560	11251.5	9.75751e-05		(RCA1_1_psten: RCA1_1_dsten),
9	RSCA1	0.48	0.48	3	1	0		0	0	0
10	RVA	0.2	0.2	13.5	1	4	SYSTEMIC	6970	130121	9.1224e-06		trifurcations =
11	RSCA2	0.47	0.47	0.75	1	0		0	0	0		(LMCA: LAD_1, INT_1, CIRC_psten),
12	RIMA_LAD2_4	0.13925	0.13925	23.743	1	0		0	0	0	LAD
13	RSCA3	0.45	0.45	2.5	1	4	SYSTEMIC	1230	30543.1	3.9261e-05		graftings =
14	LCC	0.37	0.37	3	1	4	SYSTEMIC	1820	26109.8	4.4746e-05		(RIMA_LAD2_4, LAD2_4_pgraf: LAD2_4_dgraf),
15	ARCH2	1.07	1.07	3.9	2	0		0	0	0		(LIMA_OM1_4, OM1_4_pgraf: OM1_4_dgraf),
16	DA	0.999	0.999	5.2	2	4	SYSTEMIC	155.733	2091.1	0.000556339		(RA_PDA, PDA_pgraf: PDA_dgraf)
17	LSCA1	0.423	0.423	3	1	0		0	0	0
18	LVA	0.2	0.2	13.5	1	4	SYSTEMIC	6970	130020	9.1224e-06		bifurcations =
19	LSCA2	0.407	0.407	0.75	1	0		0	0	0		(AO1: AO2, LMCA),
20	LIMA_OM1_4	0.13475	0.13475	19.2	1	0		0	0	0	OM	(AO2: AA1, RCA),
21	LSCA3	0.38	0.38	2.5	1	4	SYSTEMIC	1727.26	43680.9	2.75404e-05		(AA1: AA2, RA_PDA)
22	LMCA	0.23845	0.23845	1.28022	1	0	0	0	0	0		(AA2: ARCH1, INN),
23	LAD_1	0.19855	0.19855	1.4	1	0	0	0	0	0		(INN: RCC, RSCA1),
24	LAD_2	0.190025	0.190025	2.35596	1	0	0	0	0	0		(ARCH1: LCC, ARCH2),
25	LAD1_1	0.1815	0.1815	1.1	1	0	0	0	0	0		(RSCA1: RVA, RSCA2),
26	LAD1_2	0.17925	0.17925	1.54577	1	0	0	0	0	0		(RSCA2: RIMA_LAD2_4, RSCA3),
27	LAD2_1	0.177	0.177	3.9	1	0	0	0	0	0		(ARCH2: LSCA1, DA),
28	LAD2_2	0.15139	0.15139	2.5	1	0	0	0	0	0		(LSCA1: LVA, LSCA2),
29	LAD2_3_psten	0.12578	0.12578	0.7	1	0	0	0	0	0		(LSCA2: LIMA_OM1_4, LSCA3),
30	LAD2_3_dsten	0.12578	0.12578	0.8	1	0	0	0	0	0		(LAD_1: LAD_2, LAD_1p),
31	LAD2_4_pgraf	0.10017	0.10017	2.2	1	0	0	0	0	0		(LAD_2: LAD1_1, D1_1),
32	LAD2_4_dgraf	0.10017	0.10017	0.3	1	0	0	0	0	0		(LAD1_1: LAD1_2, LAD1_1p),
33	LAD2_5	0.07456	0.07456	2.4	1	0	0	0	0	0		(LAD1_2: LAD2_1, D2_1),
34	LAD2_6	0.04895	0.04895	3.4003	1	1	LAD	305904	104685	3.03e-06		(LAD2_1: LAD2_2, LAD2_1p),
35	D1_1	0.05735	0.05735	3.1	1	0	0	0	0	0		(LAD2_2: LAD2_3_psten, LAD2_2p),
36	D1_2	0.0499	0.0499	3.7	1	0	0	0	0	0		(LAD2_3_dsten: LAD2_4_pgraf, LAD2_3p),
37	D1_3	0.04245	0.04245	2.6	1	0	0	0	0	0		(LAD2_4_dgraf: LAD2_5, LAD2_4p),
38	D1_4	0.035	0.035	2.75274	1	1	LAD	689197	292973	1.27e-06		(LAD2_5: LAD2_6, LAD2_5p),
39	D2_1	0.1093	0.1093	3.8	1	0	0	0	0	0		(D1_1: D1_2, D1_1p),
40	D2_2	0.090575	0.090575	2.8	1	0	0	0	0	0		(D1_2: D1_3, D1_2p),
41	D2_3	0.07185	0.07185	2.51931	1	1	LAD	113888	37486.8	8.26e-06		(D1_3: D1_4, D1_3p),
42	INT_1	0.1119	0.1119	2.8	1	0	0	0	0	0		(D2_1: D2_2, D2_1p),
43	INT_2	0.094875	0.094875	2.5	1	0	0	0	0	0		(D2_2: D2_3, D2_2p),
44	INT_3	0.07785	0.07785	1.9	1	0	0	0	0	0		(INT_1: INT_2, INT_1p),
45	INT_4	0.060825	0.060825	2.3	1	0	0	0	0	0		(INT_2: INT_3, INT_2p),
46	INT_5	0.0438	0.0438	2.71612	1	1	LAD	402325	145865	2.28e-06		(INT_3: INT_4, INT_3p),
47	CIRC_psten	0.14065	0.14065	0.318169	1	0	0	0	0	0		(INT_4: INT_5, INT_4p),
48	CIRC_dsten	0.14065	0.14065	0.21	1	0	0	0	0	0		(CIRC_dsten: OM1_1, OM2_1),
49	OM1_1	0.09115	0.09115	3	1	0	0	0	0	0		(OM1_1: OM1_2, OM1_1p),
50	OM1_2	0.085225	0.085225	2.1	1	0	0	0	0	0		(OM1_2: OM1_3, OM1_2p),
51	OM1_3	0.0793	0.0793	2.3	1	0	0	0	0	0		(OM1_3: OM1_4_pgraf, OM1_3p),
52	OM1_4_pgraf	0.073375	0.073375	1	1	0	0	0	0	0		(OM1_4_dgraf: OM1_5, OM1_4p),
53	OM1_4_dgraf	0.073375	0.073375	1	1	0	0	0	0	0		(OM2_1: OM2_2, OM2_1p),
54	OM1_5	0.06745	0.06745	2.72138	1	1	CIRC	134645	25810.8	7.79e-06		(OM2_2: OM2_3, OM2_2p),
55	OM2_1	0.11365	0.11365	1.9	1	0	0	0	0	0		(OM2_3: OM2_4, OM2_3p),
56	OM2_2	0.0977625	0.0977625	2.4	1	0	0	0	0	0		(OM2_4: OM2_5, OM2_4p),
57	OM2_3	0.081875	0.081875	3.3	1	0	0	0	0	0		(RCA: RCA1_1_psten, CONUS),
58	OM2_4	0.0659875	0.0659875	2.1	1	0	0	0	0	0		(RCA1_1_dsten: RCA1_2, SAN_1p),
59	OM2_5	0.0501	0.0501	2.67669	1	1	CIRC	288698	58943	3.61e-06		(RCA1_2: RCA1_3, RCA1_2p),
60	RCA	0.1973	0.1973	0.492109	1	0	0	0	0	0		(RCA1_3: RCA1_4, RCA1_3p),
61	RCA1_1_psten	0.18605	0.18605	0.21	1	0	0	0	0	0		(RCA1_4: RCA2_1, AM_1),
62	RCA1_1_dsten	0.18605	0.18605	0.29	1	0	0	0	0	0		(RCA2_1: RCA2_2, RCA2_1p),
63	RCA1_2	0.184567	0.184567	1.3	1	0	0	0	0	0		(RCA2_2: RCA2_3, RCA2_2p),
64	RCA1_3	0.183083	0.183083	0.9	1	0	0	0	0	0		(RCA2_3: RCA2_4, RCA2_3p),
65	RCA1_4	0.1816	0.1816	1.19046	1	0	0	0	0	0		(RCA2_4: RCA2_5, RCA2_4p),
66	RCA2_1	0.17065	0.17065	1.4	1	0	0	0	0	0		(RCA2_5: PDA_pgraf, PLB_1),
67	RCA2_2	0.168813	0.168813	1.6	1	0	0	0	0	0		(PDA_dgraf: PDA1_1, PDA2_1),
68	RCA2_3	0.166975	0.166975	1.5	1	0	0	0	0	0		(PDA1_1: PDA1_2, PDA1_1p),
69	RCA2_4	0.165137	0.165137	1.7	1	0	0	0	0	0		(PDA1_2: PDA1_3, PDA1_2p),
70	RCA2_5	0.1633	0.1633	1.75706	1	0	0	0	0	0		(PDA1_3: PDA1_4, PDA1_3p),
71	PDA_pgraf	0.1272	0.1272	1	1	0	0	0	0	0		(PDA1_4: PDA1_5, PDA1_4p),
72	PDA_dgraf	0.1272	0.1272	0.815023	1	0	0	0	0	0		(PDA2_1: PDA2_2, PDA2_1p),
73	PDA1_1	0.09925	0.09925	1.3	1	0	0	0	0	0		(PDA2_2: PDA2_3, PDA2_2p),
74	PDA1_2	0.09535	0.09535	0.9	1	0	0	0	0	0		(PDA2_3: PDA2_4, PDA2_3p),
75	PDA1_3	0.09145	0.09145	1.3	1	0	0	0	0	0		(PLB_1: PLB_2, PLB_1p),
76	PDA1_4	0.08755	0.08755	1.2	1	0	0	0	0	0		(PLB_2: PLB_3, PLB_2p),
77	PDA1_5	0.08365	0.08365	0.803508	1	1	RCA	75545.3	132622	6e-06		(PLB_3: PLB_4, PLB_3p),
78	PDA2_1	0.0627	0.0627	1.2	1	0	0	0	0	0		(CONUS: CONUSa_1, CONUSb_1),
79	PDA2_2	0.05825	0.05825	1.1	1	0	0	0	0	0		(CONUSa_1: CONUSa_2, CONUSa_1p),
80	PDA2_3	0.0538	0.0538	1.4	1	0	0	0	0	0		(CONUSb_1: CONUSb_2, CONUSb_1p),
81	PDA2_4	0.04935	0.04935	1.43198	1	1	RCA	299768	521109	1.52e-06		(CONUSb_2: CONUSb_3, CONUSb_2p),
82	PLB_1	0.10215	0.10215	1.2	1	0	0	0	0	0		(AM_1: AM_2, AM_1p),
83	PLB_2	0.0843167	0.0843167	1.1	1	0	0	0	0	0
84	PLB_3	0.0664833	0.0664833	1	1	0	0	0	0	0
85	PLB_4	0.04865	0.04865	1.20333	1	1	RCA	310616	541325	1.47e-06
86	CONUS	0.0915	0.0915	1.09298	1	0	0	0	0	0
87	CONUSa_1	0.0515	0.0515	2.3	1	0	0	0	0	0
88	CONUSa_2	0.039	0.039	1.88215	1	2	RCA	532786	980973	8.26e-07
89	CONUSb_1	0.0792	0.0792	2.8	1	0	0	0	0	0
90	CONUSb_2	0.0692	0.0692	2.9	1	0	0	0	0	0
91	CONUSb_3	0.0592	0.0592	3.02892	1	2	RCA	189107	322326	2.45e-06
92	AM_1	0.07145	0.07145	3.9	1	0	0	0	0	0
93	AM_2	0.05105	0.05105	4.58041	1	2	RCA	275444	476241	1.66e-06
94	LAD_1p	0.04	0.04	0.5	1	3	LAD	501344	192733	1.8e-06
95	LAD1_1p	0.04	0.04	0.5	1	3	LAD	501344	192733	1.8e-06
96	LAD2_1p	0.04	0.04	0.5	1	3	LAD	501344	192733	1.8e-06
97	LAD2_2p	0.04	0.04	0.5	1	3	LAD	501344	192733	1.8e-06
98	LAD2_3p	0.04	0.04	0.5	1	3	LAD	501344	192733	1.8e-06
99	LAD2_4p	0.04	0.04	0.5	1	3	LAD	501344	192733	1.8e-06
100	LAD2_5p	0.04	0.04	0.5	1	3	LAD	501344	192733	1.8e-06
101	D1_1p	0.04	0.04	0.5	1	1	LAD	501344	192733	1.8e-06
102	D1_2p	0.04	0.04	0.5	1	1	LAD	501344	192733	1.8e-06
103	D1_3p	0.04	0.04	0.5	1	1	LAD	501344	192733	1.8e-06
104	D2_1p	0.04	0.04	0.5	1	1	LAD	501344	192733	1.8e-06
105	D2_2p	0.04	0.04	0.5	1	1	LAD	501344	192733	1.8e-06
106	INT_1p	0.04	0.04	0.5	1	1	LAD	501344	192733	1.8e-06
107	INT_2p	0.04	0.04	0.5	1	1	LAD	501344	192733	1.8e-06
108	INT_3p	0.04	0.04	0.5	1	1	LAD	501344	192733	1.8e-06
109	INT_4p	0.04	0.04	0.5	1	1	LAD	501344	192733	1.8e-06
110	OM1_1p	0.05	0.05	0.5	1	1	CIRC	290143	59309.5	3.58e-06
111	OM1_2p	0.05	0.05	0.5	1	1	CIRC	290143	59309.5	3.58e-06
112	OM1_3p	0.05	0.05	0.5	1	1	CIRC	290143	59309.5	3.58e-06
113	OM1_4p	0.05	0.05	0.5	1	1	CIRC	290143	59309.5	3.58e-06
114	OM2_1p	0.05	0.05	0.5	1	1	CIRC	290143	59309.5	3.58e-06
115	OM2_2p	0.05	0.05	0.5	1	1	CIRC	290143	59309.5	3.58e-06
116	OM2_3p	0.05	0.05	0.5	1	1	CIRC	290143	59309.5	3.58e-06
117	OM2_4p	0.05	0.05	0.5	1	1	CIRC	290143	59309.5	3.58e-06
118	SAN_1p	0.035	0.035	0.5	1	2	RCA	689197	1.31642e+06	6.24e-07
119	RCA1_2p	0.035	0.035	0.5	1	2	RCA	689197	1.31642e+06	6.24e-07
120	RCA1_3p	0.035	0.035	0.5	1	2	RCA	689197	1.31642e+06	6.24e-07
121	RCA2_1p	0.035	0.035	0.5	1	2	RCA	689197	1.31642e+06	6.24e-07
122	RCA2_2p	0.035	0.035	0.5	1	2	RCA	689197	1.31642e+06	6.24e-07
123	RCA2_3p	0.035	0.035	0.5	1	2	RCA	689197	1.31642e+06	6.24e-07
124	RCA2_4p	0.035	0.035	0.5	1	2	RCA	689197	1.31642e+06	6.24e-07
125	PDA1_1p	0.035	0.035	0.5	1	3	RCA	689197	1.31642e+06	6.24e-07
126	PDA1_2p	0.035	0.035	0.5	1	3	RCA	689197	1.31642e+06	6.24e-07
127	PDA1_3p	0.035	0.035	0.5	1	3	RCA	689197	1.31642e+06	6.24e-07
128	PDA1_4p	0.035	0.035	0.5	1	3	RCA	689197	1.31642e+06	6.24e-07
129	PDA2_1p	0.035	0.035	0.5	1	1	RCA	689197	1.31642e+06	6.24e-07
130	PDA2_2p	0.035	0.035	0.5	1	1	RCA	689197	1.31642e+06	6.24e-07
131	PDA2_3p	0.035	0.035	0.5	1	1	RCA	689197	1.31642e+06	6.24e-07
132	PLB_1p	0.035	0.035	0.5	1	1	RCA	689197	1.31642e+06	6.24e-07
133	PLB_2p	0.035	0.035	0.5	1	1	RCA	689197	1.31642e+06	6.24e-07
134	PLB_3p	0.035	0.035	0.5	1	1	RCA	689197	1.31642e+06	6.24e-07
135	CONUSa_1p	0.035	0.035	0.5	1	2	RCA	689197	1.31642e+06	6.24e-07
136	CONUSb_1p	0.035	0.035	0.5	1	2	RCA	689197	1.31642e+06	6.24e-07
137	CONUSb_2p	0.035	0.035	0.5	1	2	RCA	689197	1.31642e+06	6.24e-07
138	AM_1p	0.035	0.035	0.5	1	2	RCA	689197	1.31642e+06	6.24e-07

## Sheet: E
No.	vesselname	Ru	Rd	L	vesseltype	squeezetype	territory	R1	R2	Ct	grafttarget	Vessel Network Relations (.cfg)
1	AO1	1.47	1.47	0.5	2	0	0	0	0	0		stenosisname = sLAD2_3, sCIRC, sRCA1_1
2	AO2	1.47	1.47	0.5	2	0	0	0	0	0		Ls = 2.2, 0.7, 0.6
3	AA	1.47	1.47	3	2	0		0	0	0		%stenosis = 90, 95, 99
4	INN	0.62	0.62	3	1	0		0	0	0
5	ARCH1	1.12	1.12	2	2	0		0	0	0		stenoses =
6	RCC	0.4	0.4	3	1	4	SYSTEMIC	1557.6	11251.5	9.75751e-05		(LAD2_3_psten: LAD2_3_dsten),
7	RSCA1	0.48	0.48	3	1	0		0	0	0		(CIRC_psten: CIRC_dsten),
8	RVA	0.2	0.2	13.5	1	4	SYSTEMIC	6970	130121	9.1224e-06		(RCA1_1_psten: RCA1_1_dsten),
9	RSCA2	0.47	0.47	0.75	1	0		0	0	0
10	RIMA_PDA	0.13925	0.13925	23.743	1	0		0	0	0	PDA	trifurcations =
11	RSCA3	0.45	0.45	2.5	1	4	SYSTEMIC	1229.53	30543.1	3.9261e-05		(LMCA: LAD_1, INT_1, CIRC_psten),
12	LCC	0.37	0.37	3	1	4	SYSTEMIC	1822.9	26109.8	4.4746e-05
13	ARCH2	1.07	1.07	3.9	2	0		0	0	0		graftings =
14	DA	0.999	0.999	5.2	2	4	SYSTEMIC	156	2091.1	0.000556339		(LIMA_Y: LIMA_LAD2_4, RA_OM1_4)
15	LSCA1	0.423	0.423	3	1	0		0	0	0		(LIMA_LAD2_4, LAD2_4_pgraf: LAD2_4_dgraf),
16	LVA	0.2	0.2	13.5	1	4	SYSTEMIC	6970.8	130020	9.1224e-06		(RA_OM1_4, OM1_4_pgraf: OM1_4_dgraf)
17	LSCA2	0.407	0.407	0.75	1	0		0	0	0		(RIMA_PDA, PDA_pgraf: PDA_dgraf)
18	LIMA_Y	0.13475	0.13475	8	1	0		0	0	0
19	LIMA_LAD2_4	0.13475	0.13475	8.291	1	0		0	0	0	LAD	bifurcations =
20	RA_OM1_4	0.1676	0.1676	8	1	0		0	0	0	OM	(AO1: AO2, LMCA),
21	LSCA3	0.38	0.38	2.5	1	4	SYSTEMIC	1727.26	43680.9	2.75404e-05		(AO2: AA, RCA),
22	LMCA	0.23845	0.23845	1.28022	1	0	0	0	0	0		(AA: ARCH1, INN),
23	LAD_1	0.19855	0.19855	1.4	1	0	0	0	0	0		(INN: RCC, RSCA1),
24	LAD_2	0.190025	0.190025	2.35596	1	0	0	0	0	0		(ARCH1: LCC, ARCH2),
25	LAD1_1	0.1815	0.1815	1.1	1	0	0	0	0	0		(RSCA1: RVA, RSCA2),
26	LAD1_2	0.17925	0.17925	1.54577	1	0	0	0	0	0		(RSCA2: RIMA_PDA, RSCA3),
27	LAD2_1	0.177	0.177	3.9	1	0	0	0	0	0		(ARCH2: LSCA1, DA),
28	LAD2_2	0.15139	0.15139	2.5	1	0	0	0	0	0		(LSCA1: LVA, LSCA2),
29	LAD2_3_psten	0.12578	0.12578	0.7	1	0	0	0	0	0		(LSCA2: LIMA_Y, LSCA3),
30	LAD2_3_dsten	0.12578	0.12578	0.8	1	0	0	0	0	0		(LAD_1: LAD_2, LAD_1p),
31	LAD2_4_pgraf	0.10017	0.10017	2.2	1	0	0	0	0	0		(LAD_2: LAD1_1, D1_1),
32	LAD2_4_dgraf	0.10017	0.10017	0.3	1	0	0	0	0	0		(LAD1_1: LAD1_2, LAD1_1p),
33	LAD2_5	0.07456	0.07456	2.4	1	0	0	0	0	0		(LAD1_2: LAD2_1, D2_1),
34	LAD2_6	0.04895	0.04895	3.4003	1	1	LAD	305904	104685	3.03e-06		(LAD2_1: LAD2_2, LAD2_1p),
35	D1_1	0.05735	0.05735	3.1	1	0	0	0	0	0		(LAD2_2: LAD2_3_psten, LAD2_2p),
36	D1_2	0.0499	0.0499	3.7	1	0	0	0	0	0		(LAD2_3_dsten: LAD2_4_pgraf, LAD2_3p),
37	D1_3	0.04245	0.04245	2.6	1	0	0	0	0	0		(LAD2_4_dgraf: LAD2_5, LAD2_4p),
38	D1_4	0.035	0.035	2.75274	1	1	LAD	689197	292973	1.27e-06		(LAD2_5: LAD2_6, LAD2_5p),
39	D2_1	0.1093	0.1093	3.8	1	0	0	0	0	0		(D1_1: D1_2, D1_1p),
40	D2_2	0.090575	0.090575	2.8	1	0	0	0	0	0		(D1_2: D1_3, D1_2p),
41	D2_3	0.07185	0.07185	2.51931	1	1	LAD	113888	37486.8	8.26e-06		(D1_3: D1_4, D1_3p),
42	INT_1	0.1119	0.1119	2.8	1	0	0	0	0	0		(D2_1: D2_2, D2_1p),
43	INT_2	0.094875	0.094875	2.5	1	0	0	0	0	0		(D2_2: D2_3, D2_2p),
44	INT_3	0.07785	0.07785	1.9	1	0	0	0	0	0		(INT_1: INT_2, INT_1p),
45	INT_4	0.060825	0.060825	2.3	1	0	0	0	0	0		(INT_2: INT_3, INT_2p),
46	INT_5	0.0438	0.0438	2.71612	1	1	LAD	402325	145865	2.28e-06		(INT_3: INT_4, INT_3p),
47	CIRC_psten	0.14065	0.14065	0.318169	1	0	0	0	0	0		(INT_4: INT_5, INT_4p),
48	CIRC_dsten	0.14065	0.14065	0.21	1	0	0	0	0	0		(CIRC_dsten: OM1_1, OM2_1),
49	OM1_1	0.09115	0.09115	3	1	0	0	0	0	0		(OM1_1: OM1_2, OM1_1p),
50	OM1_2	0.085225	0.085225	2.1	1	0	0	0	0	0		(OM1_2: OM1_3, OM1_2p),
51	OM1_3	0.0793	0.0793	2.3	1	0	0	0	0	0		(OM1_3: OM1_4_pgraf, OM1_3p),
52	OM1_4_pgraf	0.073375	0.073375	1	1	0	0	0	0	0		(OM1_4_dgraf: OM1_5, OM1_4p),
53	OM1_4_dgraf	0.073375	0.073375	1	1	0	0	0	0	0		(OM2_1: OM2_2, OM2_1p),
54	OM1_5	0.06745	0.06745	2.72138	1	1	CIRC	134645	25810.8	7.79e-06		(OM2_2: OM2_3, OM2_2p),
55	OM2_1	0.11365	0.11365	1.9	1	0	0	0	0	0		(OM2_3: OM2_4, OM2_3p),
56	OM2_2	0.0977625	0.0977625	2.4	1	0	0	0	0	0		(OM2_4: OM2_5, OM2_4p),
57	OM2_3	0.081875	0.081875	3.3	1	0	0	0	0	0		(RCA: RCA1_1_psten, CONUS),
58	OM2_4	0.0659875	0.0659875	2.1	1	0	0	0	0	0		(RCA1_1_dsten: RCA1_2, SAN_1p),
59	OM2_5	0.0501	0.0501	2.67669	1	1	CIRC	288698	58943	3.61e-06		(RCA1_2: RCA1_3, RCA1_2p),
60	RCA	0.1973	0.1973	0.492109	1	0	0	0	0	0		(RCA1_3: RCA1_4, RCA1_3p),
61	RCA1_1_psten	0.18605	0.18605	0.21	1	0	0	0	0	0		(RCA1_4: RCA2_1, AM_1),
62	RCA1_1_dsten	0.18605	0.18605	0.29	1	0	0	0	0	0		(RCA2_1: RCA2_2, RCA2_1p),
63	RCA1_2	0.184567	0.184567	1.3	1	0	0	0	0	0		(RCA2_2: RCA2_3, RCA2_2p),
64	RCA1_3	0.183083	0.183083	0.9	1	0	0	0	0	0		(RCA2_3: RCA2_4, RCA2_3p),
65	RCA1_4	0.1816	0.1816	1.19046	1	0	0	0	0	0		(RCA2_4: RCA2_5, RCA2_4p),
66	RCA2_1	0.17065	0.17065	1.4	1	0	0	0	0	0		(RCA2_5: PDA_pgraf, PLB_1),
67	RCA2_2	0.168813	0.168813	1.6	1	0	0	0	0	0		(PDA_dgraf: PDA1_1, PDA2_1),
68	RCA2_3	0.166975	0.166975	1.5	1	0	0	0	0	0		(PDA1_1: PDA1_2, PDA1_1p),
69	RCA2_4	0.165137	0.165137	1.7	1	0	0	0	0	0		(PDA1_2: PDA1_3, PDA1_2p),
70	RCA2_5	0.1633	0.1633	1.75706	1	0	0	0	0	0		(PDA1_3: PDA1_4, PDA1_3p),
71	PDA_pgraf	0.1272	0.1272	1	1	0	0	0	0	0		(PDA1_4: PDA1_5, PDA1_4p),
72	PDA_dgraf	0.1272	0.1272	0.815023	1	0	0	0	0	0		(PDA2_1: PDA2_2, PDA2_1p),
73	PDA1_1	0.09925	0.09925	1.3	1	0	0	0	0	0		(PDA2_2: PDA2_3, PDA2_2p),
74	PDA1_2	0.09535	0.09535	0.9	1	0	0	0	0	0		(PDA2_3: PDA2_4, PDA2_3p),
75	PDA1_3	0.09145	0.09145	1.3	1	0	0	0	0	0		(PLB_1: PLB_2, PLB_1p),
76	PDA1_4	0.08755	0.08755	1.2	1	0	0	0	0	0		(PLB_2: PLB_3, PLB_2p),
77	PDA1_5	0.08365	0.08365	0.803508	1	1	RCA	75545.3	132622	6e-06		(PLB_3: PLB_4, PLB_3p),
78	PDA2_1	0.0627	0.0627	1.2	1	0	0	0	0	0		(CONUS: CONUSa_1, CONUSb_1),
79	PDA2_2	0.05825	0.05825	1.1	1	0	0	0	0	0		(CONUSa_1: CONUSa_2, CONUSa_1p),
80	PDA2_3	0.0538	0.0538	1.4	1	0	0	0	0	0		(CONUSb_1: CONUSb_2, CONUSb_1p),
81	PDA2_4	0.04935	0.04935	1.43198	1	1	RCA	299768	521109	1.52e-06		(CONUSb_2: CONUSb_3, CONUSb_2p),
82	PLB_1	0.10215	0.10215	1.2	1	0	0	0	0	0		(AM_1: AM_2, AM_1p),
83	PLB_2	0.0843167	0.0843167	1.1	1	0	0	0	0	0
84	PLB_3	0.0664833	0.0664833	1	1	0	0	0	0	0
85	PLB_4	0.04865	0.04865	1.20333	1	1	RCA	310616	541325	1.47e-06
86	CONUS	0.0915	0.0915	1.09298	1	0	0	0	0	0
87	CONUSa_1	0.0515	0.0515	2.3	1	0	0	0	0	0
88	CONUSa_2	0.039	0.039	1.88215	1	2	RCA	532786	980973	8.26e-07
89	CONUSb_1	0.0792	0.0792	2.8	1	0	0	0	0	0
90	CONUSb_2	0.0692	0.0692	2.9	1	0	0	0	0	0
91	CONUSb_3	0.0592	0.0592	3.02892	1	2	RCA	189107	322326	2.45e-06
92	AM_1	0.07145	0.07145	3.9	1	0	0	0	0	0
93	AM_2	0.05105	0.05105	4.58041	1	2	RCA	275444	476241	1.66e-06
94	LAD_1p	0.04	0.04	0.5	1	3	LAD	501344	192733	1.8e-06
95	LAD1_1p	0.04	0.04	0.5	1	3	LAD	501344	192733	1.8e-06
96	LAD2_1p	0.04	0.04	0.5	1	3	LAD	501344	192733	1.8e-06
97	LAD2_2p	0.04	0.04	0.5	1	3	LAD	501344	192733	1.8e-06
98	LAD2_3p	0.04	0.04	0.5	1	3	LAD	501344	192733	1.8e-06
99	LAD2_4p	0.04	0.04	0.5	1	3	LAD	501344	192733	1.8e-06
100	LAD2_5p	0.04	0.04	0.5	1	3	LAD	501344	192733	1.8e-06
101	D1_1p	0.04	0.04	0.5	1	1	LAD	501344	192733	1.8e-06
102	D1_2p	0.04	0.04	0.5	1	1	LAD	501344	192733	1.8e-06
103	D1_3p	0.04	0.04	0.5	1	1	LAD	501344	192733	1.8e-06
104	D2_1p	0.04	0.04	0.5	1	1	LAD	501344	192733	1.8e-06
105	D2_2p	0.04	0.04	0.5	1	1	LAD	501344	192733	1.8e-06
106	INT_1p	0.04	0.04	0.5	1	1	LAD	501344	192733	1.8e-06
107	INT_2p	0.04	0.04	0.5	1	1	LAD	501344	192733	1.8e-06
108	INT_3p	0.04	0.04	0.5	1	1	LAD	501344	192733	1.8e-06
109	INT_4p	0.04	0.04	0.5	1	1	LAD	501344	192733	1.8e-06
110	OM1_1p	0.05	0.05	0.5	1	1	CIRC	290143	59309.5	3.58e-06
111	OM1_2p	0.05	0.05	0.5	1	1	CIRC	290143	59309.5	3.58e-06
112	OM1_3p	0.05	0.05	0.5	1	1	CIRC	290143	59309.5	3.58e-06
113	OM1_4p	0.05	0.05	0.5	1	1	CIRC	290143	59309.5	3.58e-06
114	OM2_1p	0.05	0.05	0.5	1	1	CIRC	290143	59309.5	3.58e-06
115	OM2_2p	0.05	0.05	0.5	1	1	CIRC	290143	59309.5	3.58e-06
116	OM2_3p	0.05	0.05	0.5	1	1	CIRC	290143	59309.5	3.58e-06
117	OM2_4p	0.05	0.05	0.5	1	1	CIRC	290143	59309.5	3.58e-06
118	SAN_1p	0.035	0.035	0.5	1	2	RCA	689197	1.31642e+06	6.24e-07
119	RCA1_2p	0.035	0.035	0.5	1	2	RCA	689197	1.31642e+06	6.24e-07
120	RCA1_3p	0.035	0.035	0.5	1	2	RCA	689197	1.31642e+06	6.24e-07
121	RCA2_1p	0.035	0.035	0.5	1	2	RCA	689197	1.31642e+06	6.24e-07
122	RCA2_2p	0.035	0.035	0.5	1	2	RCA	689197	1.31642e+06	6.24e-07
123	RCA2_3p	0.035	0.035	0.5	1	2	RCA	689197	1.31642e+06	6.24e-07
124	RCA2_4p	0.035	0.035	0.5	1	2	RCA	689197	1.31642e+06	6.24e-07
125	PDA1_1p	0.035	0.035	0.5	1	3	RCA	689197	1.31642e+06	6.24e-07
126	PDA1_2p	0.035	0.035	0.5	1	3	RCA	689197	1.31642e+06	6.24e-07
127	PDA1_3p	0.035	0.035	0.5	1	3	RCA	689197	1.31642e+06	6.24e-07
128	PDA1_4p	0.035	0.035	0.5	1	3	RCA	689197	1.31642e+06	6.24e-07
129	PDA2_1p	0.035	0.035	0.5	1	1	RCA	689197	1.31642e+06	6.24e-07
130	PDA2_2p	0.035	0.035	0.5	1	1	RCA	689197	1.31642e+06	6.24e-07
131	PDA2_3p	0.035	0.035	0.5	1	1	RCA	689197	1.31642e+06	6.24e-07
132	PLB_1p	0.035	0.035	0.5	1	1	RCA	689197	1.31642e+06	6.24e-07
133	PLB_2p	0.035	0.035	0.5	1	1	RCA	689197	1.31642e+06	6.24e-07
134	PLB_3p	0.035	0.035	0.5	1	1	RCA	689197	1.31642e+06	6.24e-07
135	CONUSa_1p	0.035	0.035	0.5	1	2	RCA	689197	1.31642e+06	6.24e-07
136	CONUSb_1p	0.035	0.035	0.5	1	2	RCA	689197	1.31642e+06	6.24e-07
137	CONUSb_2p	0.035	0.035	0.5	1	2	RCA	689197	1.31642e+06	6.24e-07
138	AM_1p	0.035	0.035	0.5	1	2	RCA	689197	1.31642e+06	6.24e-07

## Sheet: F
No.	vesselname	Ru	Rd	L	vesseltype	squeezetype	territory	R1	R2	Ct	grafttarget	Vessel Network Relations (.cfg)
1	AO1	1.47	1.47	0.5	2	0	0	0	0	0		stenosisname = sLAD2_3, sCIRC, sRCA1_1
2	AO2	1.47	1.47	0.5	2	0	0	0	0	0		Ls = 2.2, 0.7, 0.6
3	AA	1.47	1.47	3	2	0		0	0	0		%stenosis = 90, 95, 99
4	INN	0.62	0.62	3	1	0		0	0	0
5	ARCH1	1.12	1.12	2	2	0		0	0	0		stenoses =
6	RCC	0.4	0.4	3	1	4	SYSTEMIC	1557.6	11251.5	9.75751e-05		(LAD2_3_psten: LAD2_3_dsten),
7	RSCA1	0.48	0.48	3	1	0		0	0	0		(CIRC_psten: CIRC_dsten),
8	RVA	0.2	0.2	13.5	1	4	SYSTEMIC	6970	130121	9.1224e-06		(RCA1_1_psten: RCA1_1_dsten),
9	RSCA2	0.47	0.47	0.75	1	0		0	0	0
10	RIMA_Y	0.13925	0.13925	7	1	0		0	0	0		trifurcations =
11	RIMA_OM1_4	0.13925	0.13925	16.743	1	0		0	0	0	OM	(LMCA: LAD_1, INT_1, CIRC_psten),
12	RA_PDA	0.1676	0.1676	13	1	0		0	0	0	PDA
13	RSCA3	0.45	0.45	2.5	1	4	SYSTEMIC	1230	30543.1	3.9261e-05		graftings =
14	LCC	0.37	0.37	3	1	4	SYSTEMIC	1820	26109.8	4.4746e-05		(LIMA_LAD2_4, LAD2_4_pgraf: LAD2_4_dgraf),
15	ARCH2	1.07	1.07	3.9	2	0		0	0	0		(RIMA_Y: RIMA_OM1_4, RA_PDA)
16	DA	0.999	0.999	5.2	2	4	SYSTEMIC	155.733	2091.1	0.000556339		(RIMA_OM1_4, OM1_4_pgraf: OM1_4_dgraf)
17	LSCA1	0.423	0.423	3	1	0		0	0	0		(RA_PDA, PDA_pgraf: PDA_dgraf)
18	LVA	0.2	0.2	13.5	1	4	SYSTEMIC	6970	130020	9.1224e-06
19	LSCA2	0.407	0.407	0.75	1	0		0	0	0		bifurcations =
20	LIMA_LAD2_4	0.13475	0.13475	16.291	1	0		0	0	0	LAD	(AO1: AO2, LMCA),
21	LSCA3	0.38	0.38	2.5	1	4	SYSTEMIC	1727.26	43680.9	2.75404e-05		(AO2: AA, RCA),
22	LMCA	0.23845	0.23845	1.28022	1	0	0	0	0	0		(AA: ARCH1, INN),
23	LAD_1	0.19855	0.19855	1.4	1	0	0	0	0	0		(INN: RCC, RSCA1),
24	LAD_2	0.190025	0.190025	2.35596	1	0	0	0	0	0		(ARCH1: LCC, ARCH2),
25	LAD1_1	0.1815	0.1815	1.1	1	0	0	0	0	0		(RSCA1: RVA, RSCA2),
26	LAD1_2	0.17925	0.17925	1.54577	1	0	0	0	0	0		(RSCA2: RIMA_Y, RSCA3),
27	LAD2_1	0.177	0.177	3.9	1	0	0	0	0	0		(ARCH2: LSCA1, DA),
28	LAD2_2	0.15139	0.15139	2.5	1	0	0	0	0	0		(LSCA1: LVA, LSCA2),
29	LAD2_3_psten	0.12578	0.12578	0.7	1	0	0	0	0	0		(LSCA2: LIMA_LAD2_4, LSCA3),
30	LAD2_3_dsten	0.12578	0.12578	0.8	1	0	0	0	0	0		(LAD_1: LAD_2, LAD_1p),
31	LAD2_4_pgraf	0.10017	0.10017	2.2	1	0	0	0	0	0		(LAD_2: LAD1_1, D1_1),
32	LAD2_4_dgraf	0.10017	0.10017	0.3	1	0	0	0	0	0		(LAD1_1: LAD1_2, LAD1_1p),
33	LAD2_5	0.07456	0.07456	2.4	1	0	0	0	0	0		(LAD1_2: LAD2_1, D2_1),
34	LAD2_6	0.04895	0.04895	3.4003	1	1	LAD	305904	104685	3.03e-06		(LAD2_1: LAD2_2, LAD2_1p),
35	D1_1	0.05735	0.05735	3.1	1	0	0	0	0	0		(LAD2_2: LAD2_3_psten, LAD2_2p),
36	D1_2	0.0499	0.0499	3.7	1	0	0	0	0	0		(LAD2_3_dsten: LAD2_4_pgraf, LAD2_3p),
37	D1_3	0.04245	0.04245	2.6	1	0	0	0	0	0		(LAD2_4_dgraf: LAD2_5, LAD2_4p),
38	D1_4	0.035	0.035	2.75274	1	1	LAD	689197	292973	1.27e-06		(LAD2_5: LAD2_6, LAD2_5p),
39	D2_1	0.1093	0.1093	3.8	1	0	0	0	0	0		(D1_1: D1_2, D1_1p),
40	D2_2	0.090575	0.090575	2.8	1	0	0	0	0	0		(D1_2: D1_3, D1_2p),
41	D2_3	0.07185	0.07185	2.51931	1	1	LAD	113888	37486.8	8.26e-06		(D1_3: D1_4, D1_3p),
42	INT_1	0.1119	0.1119	2.8	1	0	0	0	0	0		(D2_1: D2_2, D2_1p),
43	INT_2	0.094875	0.094875	2.5	1	0	0	0	0	0		(D2_2: D2_3, D2_2p),
44	INT_3	0.07785	0.07785	1.9	1	0	0	0	0	0		(INT_1: INT_2, INT_1p),
45	INT_4	0.060825	0.060825	2.3	1	0	0	0	0	0		(INT_2: INT_3, INT_2p),
46	INT_5	0.0438	0.0438	2.71612	1	1	LAD	402325	145865	2.28e-06		(INT_3: INT_4, INT_3p),
47	CIRC_psten	0.14065	0.14065	0.318169	1	0	0	0	0	0		(INT_4: INT_5, INT_4p),
48	CIRC_dsten	0.14065	0.14065	0.21	1	0	0	0	0	0		(CIRC_dsten: OM1_1, OM2_1),
49	OM1_1	0.09115	0.09115	3	1	0	0	0	0	0		(OM1_1: OM1_2, OM1_1p),
50	OM1_2	0.085225	0.085225	2.1	1	0	0	0	0	0		(OM1_2: OM1_3, OM1_2p),
51	OM1_3	0.0793	0.0793	2.3	1	0	0	0	0	0		(OM1_3: OM1_4_pgraf, OM1_3p),
52	OM1_4_pgraf	0.073375	0.073375	1	1	0	0	0	0	0		(OM1_4_dgraf: OM1_5, OM1_4p),
53	OM1_4_dgraf	0.073375	0.073375	1	1	0	0	0	0	0		(OM2_1: OM2_2, OM2_1p),
54	OM1_5	0.06745	0.06745	2.72138	1	1	CIRC	134645	25810.8	7.79e-06		(OM2_2: OM2_3, OM2_2p),
55	OM2_1	0.11365	0.11365	1.9	1	0	0	0	0	0		(OM2_3: OM2_4, OM2_3p),
56	OM2_2	0.0977625	0.0977625	2.4	1	0	0	0	0	0		(OM2_4: OM2_5, OM2_4p),
57	OM2_3	0.081875	0.081875	3.3	1	0	0	0	0	0		(RCA: RCA1_1_psten, CONUS),
58	OM2_4	0.0659875	0.0659875	2.1	1	0	0	0	0	0		(RCA1_1_dsten: RCA1_2, SAN_1p),
59	OM2_5	0.0501	0.0501	2.67669	1	1	CIRC	288698	58943	3.61e-06		(RCA1_2: RCA1_3, RCA1_2p),
60	RCA	0.1973	0.1973	0.492109	1	0	0	0	0	0		(RCA1_3: RCA1_4, RCA1_3p),
61	RCA1_1_psten	0.18605	0.18605	0.21	1	0	0	0	0	0		(RCA1_4: RCA2_1, AM_1),
62	RCA1_1_dsten	0.18605	0.18605	0.29	1	0	0	0	0	0		(RCA2_1: RCA2_2, RCA2_1p),
63	RCA1_2	0.184567	0.184567	1.3	1	0	0	0	0	0		(RCA2_2: RCA2_3, RCA2_2p),
64	RCA1_3	0.183083	0.183083	0.9	1	0	0	0	0	0		(RCA2_3: RCA2_4, RCA2_3p),
65	RCA1_4	0.1816	0.1816	1.19046	1	0	0	0	0	0		(RCA2_4: RCA2_5, RCA2_4p),
66	RCA2_1	0.17065	0.17065	1.4	1	0	0	0	0	0		(RCA2_5: PDA_pgraf, PLB_1),
67	RCA2_2	0.168813	0.168813	1.6	1	0	0	0	0	0		(PDA_dgraf: PDA1_1, PDA2_1),
68	RCA2_3	0.166975	0.166975	1.5	1	0	0	0	0	0		(PDA1_1: PDA1_2, PDA1_1p),
69	RCA2_4	0.165137	0.165137	1.7	1	0	0	0	0	0		(PDA1_2: PDA1_3, PDA1_2p),
70	RCA2_5	0.1633	0.1633	1.75706	1	0	0	0	0	0		(PDA1_3: PDA1_4, PDA1_3p),
71	PDA_pgraf	0.1272	0.1272	1	1	0	0	0	0	0		(PDA1_4: PDA1_5, PDA1_4p),
72	PDA_dgraf	0.1272	0.1272	0.815023	1	0	0	0	0	0		(PDA2_1: PDA2_2, PDA2_1p),
73	PDA1_1	0.09925	0.09925	1.3	1	0	0	0	0	0		(PDA2_2: PDA2_3, PDA2_2p),
74	PDA1_2	0.09535	0.09535	0.9	1	0	0	0	0	0		(PDA2_3: PDA2_4, PDA2_3p),
75	PDA1_3	0.09145	0.09145	1.3	1	0	0	0	0	0		(PLB_1: PLB_2, PLB_1p),
76	PDA1_4	0.08755	0.08755	1.2	1	0	0	0	0	0		(PLB_2: PLB_3, PLB_2p),
77	PDA1_5	0.08365	0.08365	0.803508	1	1	RCA	75545.3	132622	6e-06		(PLB_3: PLB_4, PLB_3p),
78	PDA2_1	0.0627	0.0627	1.2	1	0	0	0	0	0		(CONUS: CONUSa_1, CONUSb_1),
79	PDA2_2	0.05825	0.05825	1.1	1	0	0	0	0	0		(CONUSa_1: CONUSa_2, CONUSa_1p),
80	PDA2_3	0.0538	0.0538	1.4	1	0	0	0	0	0		(CONUSb_1: CONUSb_2, CONUSb_1p),
81	PDA2_4	0.04935	0.04935	1.43198	1	1	RCA	299768	521109	1.52e-06		(CONUSb_2: CONUSb_3, CONUSb_2p),
82	PLB_1	0.10215	0.10215	1.2	1	0	0	0	0	0		(AM_1: AM_2, AM_1p),
83	PLB_2	0.0843167	0.0843167	1.1	1	0	0	0	0	0
84	PLB_3	0.0664833	0.0664833	1	1	0	0	0	0	0
85	PLB_4	0.04865	0.04865	1.20333	1	1	RCA	310616	541325	1.47e-06
86	CONUS	0.0915	0.0915	1.09298	1	0	0	0	0	0
87	CONUSa_1	0.0515	0.0515	2.3	1	0	0	0	0	0
88	CONUSa_2	0.039	0.039	1.88215	1	2	RCA	532786	980973	8.26e-07
89	CONUSb_1	0.0792	0.0792	2.8	1	0	0	0	0	0
90	CONUSb_2	0.0692	0.0692	2.9	1	0	0	0	0	0
91	CONUSb_3	0.0592	0.0592	3.02892	1	2	RCA	189107	322326	2.45e-06
92	AM_1	0.07145	0.07145	3.9	1	0	0	0	0	0
93	AM_2	0.05105	0.05105	4.58041	1	2	RCA	275444	476241	1.66e-06
94	LAD_1p	0.04	0.04	0.5	1	3	LAD	501344	192733	1.8e-06
95	LAD1_1p	0.04	0.04	0.5	1	3	LAD	501344	192733	1.8e-06
96	LAD2_1p	0.04	0.04	0.5	1	3	LAD	501344	192733	1.8e-06
97	LAD2_2p	0.04	0.04	0.5	1	3	LAD	501344	192733	1.8e-06
98	LAD2_3p	0.04	0.04	0.5	1	3	LAD	501344	192733	1.8e-06
99	LAD2_4p	0.04	0.04	0.5	1	3	LAD	501344	192733	1.8e-06
100	LAD2_5p	0.04	0.04	0.5	1	3	LAD	501344	192733	1.8e-06
101	D1_1p	0.04	0.04	0.5	1	1	LAD	501344	192733	1.8e-06
102	D1_2p	0.04	0.04	0.5	1	1	LAD	501344	192733	1.8e-06
103	D1_3p	0.04	0.04	0.5	1	1	LAD	501344	192733	1.8e-06
104	D2_1p	0.04	0.04	0.5	1	1	LAD	501344	192733	1.8e-06
105	D2_2p	0.04	0.04	0.5	1	1	LAD	501344	192733	1.8e-06
106	INT_1p	0.04	0.04	0.5	1	1	LAD	501344	192733	1.8e-06
107	INT_2p	0.04	0.04	0.5	1	1	LAD	501344	192733	1.8e-06
108	INT_3p	0.04	0.04	0.5	1	1	LAD	501344	192733	1.8e-06
109	INT_4p	0.04	0.04	0.5	1	1	LAD	501344	192733	1.8e-06
110	OM1_1p	0.05	0.05	0.5	1	1	CIRC	290143	59309.5	3.58e-06
111	OM1_2p	0.05	0.05	0.5	1	1	CIRC	290143	59309.5	3.58e-06
112	OM1_3p	0.05	0.05	0.5	1	1	CIRC	290143	59309.5	3.58e-06
113	OM1_4p	0.05	0.05	0.5	1	1	CIRC	290143	59309.5	3.58e-06
114	OM2_1p	0.05	0.05	0.5	1	1	CIRC	290143	59309.5	3.58e-06
115	OM2_2p	0.05	0.05	0.5	1	1	CIRC	290143	59309.5	3.58e-06
116	OM2_3p	0.05	0.05	0.5	1	1	CIRC	290143	59309.5	3.58e-06
117	OM2_4p	0.05	0.05	0.5	1	1	CIRC	290143	59309.5	3.58e-06
118	SAN_1p	0.035	0.035	0.5	1	2	RCA	689197	1.31642e+06	6.24e-07
119	RCA1_2p	0.035	0.035	0.5	1	2	RCA	689197	1.31642e+06	6.24e-07
120	RCA1_3p	0.035	0.035	0.5	1	2	RCA	689197	1.31642e+06	6.24e-07
121	RCA2_1p	0.035	0.035	0.5	1	2	RCA	689197	1.31642e+06	6.24e-07
122	RCA2_2p	0.035	0.035	0.5	1	2	RCA	689197	1.31642e+06	6.24e-07
123	RCA2_3p	0.035	0.035	0.5	1	2	RCA	689197	1.31642e+06	6.24e-07
124	RCA2_4p	0.035	0.035	0.5	1	2	RCA	689197	1.31642e+06	6.24e-07
125	PDA1_1p	0.035	0.035	0.5	1	3	RCA	689197	1.31642e+06	6.24e-07
126	PDA1_2p	0.035	0.035	0.5	1	3	RCA	689197	1.31642e+06	6.24e-07
127	PDA1_3p	0.035	0.035	0.5	1	3	RCA	689197	1.31642e+06	6.24e-07
128	PDA1_4p	0.035	0.035	0.5	1	3	RCA	689197	1.31642e+06	6.24e-07
129	PDA2_1p	0.035	0.035	0.5	1	1	RCA	689197	1.31642e+06	6.24e-07
130	PDA2_2p	0.035	0.035	0.5	1	1	RCA	689197	1.31642e+06	6.24e-07
131	PDA2_3p	0.035	0.035	0.5	1	1	RCA	689197	1.31642e+06	6.24e-07
132	PLB_1p	0.035	0.035	0.5	1	1	RCA	689197	1.31642e+06	6.24e-07
133	PLB_2p	0.035	0.035	0.5	1	1	RCA	689197	1.31642e+06	6.24e-07
134	PLB_3p	0.035	0.035	0.5	1	1	RCA	689197	1.31642e+06	6.24e-07
135	CONUSa_1p	0.035	0.035	0.5	1	2	RCA	689197	1.31642e+06	6.24e-07
136	CONUSb_1p	0.035	0.035	0.5	1	2	RCA	689197	1.31642e+06	6.24e-07
137	CONUSb_2p	0.035	0.035	0.5	1	2	RCA	689197	1.31642e+06	6.24e-07
138	AM_1p	0.035	0.035	0.5	1	2	RCA	689197	1.31642e+06	6.24e-07

## Sheet: G
No.	vesselname	Ru	Rd	L	vesseltype	squeezetype	territory	R1	R2	Ct	grafttarget	Vessel Network Relations (.cfg)
1	AO1	1.47	1.47	0.5	2	0	0	0	0	0		stenosisname = sLAD2_3, sCIRC, sRCA1_1
2	AO2	1.47	1.47	0.5	2	0	0	0	0	0		Ls = 2.2, 0.7, 0.6
3	AA	1.47	1.47	3	2	0		0	0	0		%stenosis = 90, 95, 99
4	INN	0.62	0.62	3	1	0		0	0	0
5	ARCH1	1.12	1.12	2	2	0		0	0	0		stenoses =
6	RCC	0.4	0.4	3	1	4	SYSTEMIC	1557.6	11251.5	9.75751e-05		(LAD2_3_psten: LAD2_3_dsten),
7	RSCA1	0.48	0.48	3	1	0		0	0	0		(CIRC_psten: CIRC_dsten),
8	RVA	0.2	0.2	13.5	1	4	SYSTEMIC	6970	130121	9.1224e-06		(RCA1_1_psten: RCA1_1_dsten),
9	RSCA2	0.47	0.47	0.75	1	4	SYSTEMIC	1126.93	19741.9	5.97575e-05
10	LCC	0.37	0.37	3	1	4	SYSTEMIC	1820	26109.8	4.4746e-05		trifurcations =
11	ARCH2	1.07	1.07	3.9	2	0		0	0	0		(LMCA: LAD_1, INT_1, CIRC_psten),
12	DA	0.999	0.999	5.2	2	4	SYSTEMIC	155.733	2091.1	0.000556339
13	LSCA1	0.423	0.423	3	1	0		0	0	0		graftings =
14	LVA	0.2	0.2	13.5	1	4	SYSTEMIC	6970	130020	9.1224e-06		(LIMA_Y: LIMA_LAD2_4, RIMA_Y)
15	LSCA2	0.407	0.407	0.75	1	0		0	0	0		(RIMA_Y: RIMA_OM1_4, RA_PDA)
16	LIMA_Y	0.13475	0.13475	8	1	0		0	0	0		(LIMA_LAD2_4, LAD2_4_pgraf: LAD2_4_dgraf),
17	RIMA_Y	0.13925	0.13925	4	1	0		0	0	0		(RIMA_OM1_4, OM1_4_pgraf: OM1_4_dgraf)
18	RIMA_OM1_4	0.13925	0.13925	5	1	0		0	0	0	OM	(RA_PDA, PDA_pgraf: PDA_dgraf)
19	RA_PDA	0.1676	0.1676	10	1	0		0	0	0	PDA
20	LIMA_LAD2_4	0.13475	0.13475	8.291	1	0		0	0	0	LAD	bifurcations =
21	LSCA3	0.38	0.38	2.5	1	4	SYSTEMIC	1727.26	43680.9	2.75404e-05		(AO1: AO2, LMCA),
22	LMCA	0.23845	0.23845	1.28022	1	0	0	0	0	0		(AO2: AA, RCA),
23	LAD_1	0.19855	0.19855	1.4	1	0	0	0	0	0		(AA: ARCH1, INN),
24	LAD_2	0.190025	0.190025	2.35596	1	0	0	0	0	0		(INN: RCC, RSCA1),
25	LAD1_1	0.1815	0.1815	1.1	1	0	0	0	0	0		(ARCH1: LCC, ARCH2),
26	LAD1_2	0.17925	0.17925	1.54577	1	0	0	0	0	0		(RSCA1: RVA, RSCA2),
27	LAD2_1	0.177	0.177	3.9	1	0	0	0	0	0		(ARCH2: LSCA1, DA),
28	LAD2_2	0.15139	0.15139	2.5	1	0	0	0	0	0		(LSCA1: LVA, LSCA2),
29	LAD2_3_psten	0.12578	0.12578	0.7	1	0	0	0	0	0		(LSCA2: LIMA_Y, LSCA3),
30	LAD2_3_dsten	0.12578	0.12578	0.8	1	0	0	0	0	0		(LAD_1: LAD_2, LAD_1p),
31	LAD2_4_pgraf	0.10017	0.10017	2.2	1	0	0	0	0	0		(LAD_2: LAD1_1, D1_1),
32	LAD2_4_dgraf	0.10017	0.10017	0.3	1	0	0	0	0	0		(LAD1_1: LAD1_2, LAD1_1p),
33	LAD2_5	0.07456	0.07456	2.4	1	0	0	0	0	0		(LAD1_2: LAD2_1, D2_1),
34	LAD2_6	0.04895	0.04895	3.4003	1	1	LAD	305904	104685	3.03e-06		(LAD2_1: LAD2_2, LAD2_1p),
35	D1_1	0.05735	0.05735	3.1	1	0	0	0	0	0		(LAD2_2: LAD2_3_psten, LAD2_2p),
36	D1_2	0.0499	0.0499	3.7	1	0	0	0	0	0		(LAD2_3_dsten: LAD2_4_pgraf, LAD2_3p),
37	D1_3	0.04245	0.04245	2.6	1	0	0	0	0	0		(LAD2_4_dgraf: LAD2_5, LAD2_4p),
38	D1_4	0.035	0.035	2.75274	1	1	LAD	689197	292973	1.27e-06		(LAD2_5: LAD2_6, LAD2_5p),
39	D2_1	0.1093	0.1093	3.8	1	0	0	0	0	0		(D1_1: D1_2, D1_1p),
40	D2_2	0.090575	0.090575	2.8	1	0	0	0	0	0		(D1_2: D1_3, D1_2p),
41	D2_3	0.07185	0.07185	2.51931	1	1	LAD	113888	37486.8	8.26e-06		(D1_3: D1_4, D1_3p),
42	INT_1	0.1119	0.1119	2.8	1	0	0	0	0	0		(D2_1: D2_2, D2_1p),
43	INT_2	0.094875	0.094875	2.5	1	0	0	0	0	0		(D2_2: D2_3, D2_2p),
44	INT_3	0.07785	0.07785	1.9	1	0	0	0	0	0		(INT_1: INT_2, INT_1p),
45	INT_4	0.060825	0.060825	2.3	1	0	0	0	0	0		(INT_2: INT_3, INT_2p),
46	INT_5	0.0438	0.0438	2.71612	1	1	LAD	402325	145865	2.28e-06		(INT_3: INT_4, INT_3p),
47	CIRC_psten	0.14065	0.14065	0.318169	1	0	0	0	0	0		(INT_4: INT_5, INT_4p),
48	CIRC_dsten	0.14065	0.14065	0.21	1	0	0	0	0	0		(CIRC_dsten: OM1_1, OM2_1),
49	OM1_1	0.09115	0.09115	3	1	0	0	0	0	0		(OM1_1: OM1_2, OM1_1p),
50	OM1_2	0.085225	0.085225	2.1	1	0	0	0	0	0		(OM1_2: OM1_3, OM1_2p),
51	OM1_3	0.0793	0.0793	2.3	1	0	0	0	0	0		(OM1_3: OM1_4_pgraf, OM1_3p),
52	OM1_4_pgraf	0.073375	0.073375	1	1	0	0	0	0	0		(OM1_4_dgraf: OM1_5, OM1_4p),
53	OM1_4_dgraf	0.073375	0.073375	1	1	0	0	0	0	0		(OM2_1: OM2_2, OM2_1p),
54	OM1_5	0.06745	0.06745	2.72138	1	1	CIRC	134645	25810.8	7.79e-06		(OM2_2: OM2_3, OM2_2p),
55	OM2_1	0.11365	0.11365	1.9	1	0	0	0	0	0		(OM2_3: OM2_4, OM2_3p),
56	OM2_2	0.0977625	0.0977625	2.4	1	0	0	0	0	0		(OM2_4: OM2_5, OM2_4p),
57	OM2_3	0.081875	0.081875	3.3	1	0	0	0	0	0		(RCA: RCA1_1_psten, CONUS),
58	OM2_4	0.0659875	0.0659875	2.1	1	0	0	0	0	0		(RCA1_1_dsten: RCA1_2, SAN_1p),
59	OM2_5	0.0501	0.0501	2.67669	1	1	CIRC	288698	58943	3.61e-06		(RCA1_2: RCA1_3, RCA1_2p),
60	RCA	0.1973	0.1973	0.492109	1	0	0	0	0	0		(RCA1_3: RCA1_4, RCA1_3p),
61	RCA1_1_psten	0.18605	0.18605	0.21	1	0	0	0	0	0		(RCA1_4: RCA2_1, AM_1),
62	RCA1_1_dsten	0.18605	0.18605	0.29	1	0	0	0	0	0		(RCA2_1: RCA2_2, RCA2_1p),
63	RCA1_2	0.184567	0.184567	1.3	1	0	0	0	0	0		(RCA2_2: RCA2_3, RCA2_2p),
64	RCA1_3	0.183083	0.183083	0.9	1	0	0	0	0	0		(RCA2_3: RCA2_4, RCA2_3p),
65	RCA1_4	0.1816	0.1816	1.19046	1	0	0	0	0	0		(RCA2_4: RCA2_5, RCA2_4p),
66	RCA2_1	0.17065	0.17065	1.4	1	0	0	0	0	0		(RCA2_5: PDA_pgraf, PLB_1),
67	RCA2_2	0.168813	0.168813	1.6	1	0	0	0	0	0		(PDA_dgraf: PDA1_1, PDA2_1),
68	RCA2_3	0.166975	0.166975	1.5	1	0	0	0	0	0		(PDA1_1: PDA1_2, PDA1_1p),
69	RCA2_4	0.165137	0.165137	1.7	1	0	0	0	0	0		(PDA1_2: PDA1_3, PDA1_2p),
70	RCA2_5	0.1633	0.1633	1.75706	1	0	0	0	0	0		(PDA1_3: PDA1_4, PDA1_3p),
71	PDA_pgraf	0.1272	0.1272	1	1	0	0	0	0	0		(PDA1_4: PDA1_5, PDA1_4p),
72	PDA_dgraf	0.1272	0.1272	0.815023	1	0	0	0	0	0		(PDA2_1: PDA2_2, PDA2_1p),
73	PDA1_1	0.09925	0.09925	1.3	1	0	0	0	0	0		(PDA2_2: PDA2_3, PDA2_2p),
74	PDA1_2	0.09535	0.09535	0.9	1	0	0	0	0	0		(PDA2_3: PDA2_4, PDA2_3p),
75	PDA1_3	0.09145	0.09145	1.3	1	0	0	0	0	0		(PLB_1: PLB_2, PLB_1p),
76	PDA1_4	0.08755	0.08755	1.2	1	0	0	0	0	0		(PLB_2: PLB_3, PLB_2p),
77	PDA1_5	0.08365	0.08365	0.803508	1	1	RCA	75545.3	132622	6e-06		(PLB_3: PLB_4, PLB_3p),
78	PDA2_1	0.0627	0.0627	1.2	1	0	0	0	0	0		(CONUS: CONUSa_1, CONUSb_1),
79	PDA2_2	0.05825	0.05825	1.1	1	0	0	0	0	0		(CONUSa_1: CONUSa_2, CONUSa_1p),
80	PDA2_3	0.0538	0.0538	1.4	1	0	0	0	0	0		(CONUSb_1: CONUSb_2, CONUSb_1p),
81	PDA2_4	0.04935	0.04935	1.43198	1	1	RCA	299768	521109	1.52e-06		(CONUSb_2: CONUSb_3, CONUSb_2p),
82	PLB_1	0.10215	0.10215	1.2	1	0	0	0	0	0		(AM_1: AM_2, AM_1p),
83	PLB_2	0.0843167	0.0843167	1.1	1	0	0	0	0	0
84	PLB_3	0.0664833	0.0664833	1	1	0	0	0	0	0
85	PLB_4	0.04865	0.04865	1.20333	1	1	RCA	310616	541325	1.47e-06
86	CONUS	0.0915	0.0915	1.09298	1	0	0	0	0	0
87	CONUSa_1	0.0515	0.0515	2.3	1	0	0	0	0	0
88	CONUSa_2	0.039	0.039	1.88215	1	2	RCA	532786	980973	8.26e-07
89	CONUSb_1	0.0792	0.0792	2.8	1	0	0	0	0	0
90	CONUSb_2	0.0692	0.0692	2.9	1	0	0	0	0	0
91	CONUSb_3	0.0592	0.0592	3.02892	1	2	RCA	189107	322326	2.45e-06
92	AM_1	0.07145	0.07145	3.9	1	0	0	0	0	0
93	AM_2	0.05105	0.05105	4.58041	1	2	RCA	275444	476241	1.66e-06
94	LAD_1p	0.04	0.04	0.5	1	3	LAD	501344	192733	1.8e-06
95	LAD1_1p	0.04	0.04	0.5	1	3	LAD	501344	192733	1.8e-06
96	LAD2_1p	0.04	0.04	0.5	1	3	LAD	501344	192733	1.8e-06
97	LAD2_2p	0.04	0.04	0.5	1	3	LAD	501344	192733	1.8e-06
98	LAD2_3p	0.04	0.04	0.5	1	3	LAD	501344	192733	1.8e-06
99	LAD2_4p	0.04	0.04	0.5	1	3	LAD	501344	192733	1.8e-06
100	LAD2_5p	0.04	0.04	0.5	1	3	LAD	501344	192733	1.8e-06
101	D1_1p	0.04	0.04	0.5	1	1	LAD	501344	192733	1.8e-06
102	D1_2p	0.04	0.04	0.5	1	1	LAD	501344	192733	1.8e-06
103	D1_3p	0.04	0.04	0.5	1	1	LAD	501344	192733	1.8e-06
104	D2_1p	0.04	0.04	0.5	1	1	LAD	501344	192733	1.8e-06
105	D2_2p	0.04	0.04	0.5	1	1	LAD	501344	192733	1.8e-06
106	INT_1p	0.04	0.04	0.5	1	1	LAD	501344	192733	1.8e-06
107	INT_2p	0.04	0.04	0.5	1	1	LAD	501344	192733	1.8e-06
108	INT_3p	0.04	0.04	0.5	1	1	LAD	501344	192733	1.8e-06
109	INT_4p	0.04	0.04	0.5	1	1	LAD	501344	192733	1.8e-06
110	OM1_1p	0.05	0.05	0.5	1	1	CIRC	290143	59309.5	3.58e-06
111	OM1_2p	0.05	0.05	0.5	1	1	CIRC	290143	59309.5	3.58e-06
112	OM1_3p	0.05	0.05	0.5	1	1	CIRC	290143	59309.5	3.58e-06
113	OM1_4p	0.05	0.05	0.5	1	1	CIRC	290143	59309.5	3.58e-06
114	OM2_1p	0.05	0.05	0.5	1	1	CIRC	290143	59309.5	3.58e-06
115	OM2_2p	0.05	0.05	0.5	1	1	CIRC	290143	59309.5	3.58e-06
116	OM2_3p	0.05	0.05	0.5	1	1	CIRC	290143	59309.5	3.58e-06
117	OM2_4p	0.05	0.05	0.5	1	1	CIRC	290143	59309.5	3.58e-06
118	SAN_1p	0.035	0.035	0.5	1	2	RCA	689197	1.31642e+06	6.24e-07
119	RCA1_2p	0.035	0.035	0.5	1	2	RCA	689197	1.31642e+06	6.24e-07
120	RCA1_3p	0.035	0.035	0.5	1	2	RCA	689197	1.31642e+06	6.24e-07
121	RCA2_1p	0.035	0.035	0.5	1	2	RCA	689197	1.31642e+06	6.24e-07
122	RCA2_2p	0.035	0.035	0.5	1	2	RCA	689197	1.31642e+06	6.24e-07
123	RCA2_3p	0.035	0.035	0.5	1	2	RCA	689197	1.31642e+06	6.24e-07
124	RCA2_4p	0.035	0.035	0.5	1	2	RCA	689197	1.31642e+06	6.24e-07
125	PDA1_1p	0.035	0.035	0.5	1	3	RCA	689197	1.31642e+06	6.24e-07
126	PDA1_2p	0.035	0.035	0.5	1	3	RCA	689197	1.31642e+06	6.24e-07
127	PDA1_3p	0.035	0.035	0.5	1	3	RCA	689197	1.31642e+06	6.24e-07
128	PDA1_4p	0.035	0.035	0.5	1	3	RCA	689197	1.31642e+06	6.24e-07
129	PDA2_1p	0.035	0.035	0.5	1	1	RCA	689197	1.31642e+06	6.24e-07
130	PDA2_2p	0.035	0.035	0.5	1	1	RCA	689197	1.31642e+06	6.24e-07
131	PDA2_3p	0.035	0.035	0.5	1	1	RCA	689197	1.31642e+06	6.24e-07
132	PLB_1p	0.035	0.035	0.5	1	1	RCA	689197	1.31642e+06	6.24e-07
133	PLB_2p	0.035	0.035	0.5	1	1	RCA	689197	1.31642e+06	6.24e-07
134	PLB_3p	0.035	0.035	0.5	1	1	RCA	689197	1.31642e+06	6.24e-07
135	CONUSa_1p	0.035	0.035	0.5	1	2	RCA	689197	1.31642e+06	6.24e-07
136	CONUSb_1p	0.035	0.035	0.5	1	2	RCA	689197	1.31642e+06	6.24e-07
137	CONUSb_2p	0.035	0.035	0.5	1	2	RCA	689197	1.31642e+06	6.24e-07
138	AM_1p	0.035	0.035	0.5	1	2	RCA	689197	1.31642e+06	6.24e-07

[truncated: 5 more sheets: H, I, J, K, L]
