# Supplementary material for: Personalized surgical planning for coronary bypass graft configurations using patient-specific computational modeling to avoid flow competition in arterial grafts
Source: Front Cardiovasc Med. 2023 Feb 2;10:1095678. doi: 10.3389/fcvm.2023.1095678 (PMC9940318; doi:10.3389/fcvm.2023.1095678)
Supplement: Supplementary file 2 [file Data_Sheet_2.XLSX]

## Sheet: SEGMENTED
PATIENT 2
												LEFT CORONARY VESSELS
												Segment	Ru (cm)	Rd (cm)	Length (cm)
												LMCA	0.183775	0.183775	1.30655
												LAD	0.26477	0.221193	1.5638
												LAD1	0.208357	0.208358	0.710835
												LAD2	0.20608	0.128715	2.847
												LAD3	0.121465	0.037085	14.0003
												S1	0.102895	0.05026	3.33256
												S1a	0.031375	0.031375	1.29757
												S1b	0.028905	0.028905	1.67168
												D1	0.04273	0.018045	2.62731
												D2	0.1034	0.017205	4.1524
												INT	0.15753	0.116655	4.9123
												INTa	0.10667	0.012835	6.89159
												INTb	0.05007	0.018615	2.13255
												CIRC	0.187885	0.193705	1.53134
												OM1	0.11988	0.09937	7.35497
												OM1a	0.08993	0.028965	3.82557
												OM1b	0.08722	0.01832	3.43122
												OM2	0.118355	0.032335	6.0521
												RIGHT CORONARY VESSELS
												Segment	Ru (cm)	Rd (cm)	Length (cm)
												RCA	0.201425	0.201425	0.451026
												RCA1	0.201425	0.16	4.00315
												RCA2	0.16	0.12505	7.21632
												PDA	0.12292	0.02458	5.80491
												PLB	0.10678	0.06937	1.59855
												CONUS	0.075715	0.06578	4.10647
												CONUSa	0.063085	0.02702	3.53552
												CONUSb	0.06745	0.014045	8.97311
												AM1	0.07336	0.037325	6.71573
												AM1a	0.056265	0.03948	2.84717
												AM1b	0.037325	0.037325	1.0069

## Sheet: NON-DISEASED
No.	vesselname	Ru	Rd	L	vesseltype	squeezetype	territory	R1	R2	Ct	Vessel Network Relations (.cfg)
1	AO1	1.47	1.47	0.5	2	0	0	0	0	0	trifurcations =
2	AO2	1.47	1.47	0.5	2	0	0	0	0	0	(LMCA_1: LAD_1, INT_1, CIRC_1),
3	AA	1.47	1.47	3	2	0	0	0	0	0
4	INN	0.62	0.62	3	1	0	0	0	0	0	bifurcations =
5	ARCH1	1.12	1.12	2	2	0	0	0	0	0	(AO1: AO2, LMCA_1),
6	RCC	0.4	0.4	3	1	4	SYSTEMIC	1557.6	11251.5	9.75751e-05	(AO2: AA, RCA_1),
7	RSCA1	0.48	0.48	3	1	0	0	0	0	0	(AA: ARCH1, INN),
8	RVA	0.2	0.2	13.5	1	4	SYSTEMIC	6970.8	130121	9.1224e-06	(INN: RCC, RSCA1),
9	RSCA2	0.47	0.47	0.75	1	0	0	0	0	0	(ARCH1: LCC, ARCH2),
10	RIMA	0.14	0.14	18.2	1	4	SYSTEMIC	17896.6	13959.9	3.9261e-05	(RSCA1: RVA, RSCA2),
11	RSCA3	0.45	0.45	2.5	1	4	SYSTEMIC	1229.53	30543.1	3.9261e-05	(RSCA2: RIMA, RSCA3),
12	LCC	0.37	0.37	3	1	4	SYSTEMIC	1822.9	26109.8	4.4746e-05	(ARCH2: LSCA1, DA),
13	ARCH2	1.07	1.07	3.9	2	0	0	0	0	0	(LSCA1: LVA, LSCA2),
14	DA	0.999	0.999	5.2	2	4	SYSTEMIC	155.733	2091.1	0.000556339	(LSCA2: LIMA, LSCA3),
15	LSCA1	0.423	0.423	3	1	0	0	0	0	0	(LAD_1: LAD_2, LAD_1p),
16	LVA	0.2	0.2	13.5	1	4	SYSTEMIC	6970.8	130020	9.1224e-06	(LAD_2: LAD1_1, S1_1),
17	LSCA2	0.407	0.407	0.75	1	0	0	0	0	0	(LAD1_1: LAD2_1, D1_1),
18	LIMA	0.13	0.13	18.2	1	4	SYSTEMIC	22019.7	25621.7	2.62413e-05	(LAD2_1: LAD2_2, LAD2_1p),
19	LSCA3	0.38	0.38	2.5	1	4	SYSTEMIC	1727.26	43680.9	2.75404e-05	(LAD2_2: LAD3_1, D2_1),
20	LMCA_1	0.183775	0.183775	1.30655	1	0	0	0	0	0	(LAD3_1: LAD3_2, LAD3_1p),
21	LAD_1	0.26477	0.26477	1.3538	1	0	0	0	0	0	(LAD3_2: LAD3_3, LAD3_2p),
22	LAD_2	0.221193	0.221193	0.21	1	0	0	0	0	0	(LAD3_3: LAD3_4, LAD3_3p),
23	LAD1_1	0.208357	0.208357	0.710835	1	0	0	0	0	0	(LAD3_4: LAD3_5, LAD3_4p),
24	LAD2_1	0.20608	0.20608	1.4	1	0	0	0	0	0	(LAD3_5: LAD3_6, LAD3_5p),
25	LAD2_2	0.128715	0.128715	1.447	1	0	0	0	0	0	(LAD3_6: LAD3_7, LAD3_6p),
26	LAD3_1	0.121465	0.121465	0.9	1	0	0	0	0	0	(LAD3_7: LAD3_8, LAD3_7p),
27	LAD3_2	0.114974	0.114974	1.9	1	0	0	0	0	0	(LAD3_8: LAD3_9, LAD3_8p),
28	LAD3_3	0.108483	0.108483	1.5	1	0	0	0	0	0	(LAD3_9: LAD3_10, LAD3_9p),
29	LAD3_4	0.101993	0.101993	0.5	1	0	0	0	0	0	(LAD3_10: LAD3_11, LAD3_10p),
30	LAD3_5	0.0955019	0.0955019	0.3	1	0	0	0	0	0	(LAD3_11: LAD3_12, LAD3_11p),
31	LAD3_6	0.0890112	0.0890112	1.8	1	0	0	0	0	0	(LAD3_12: LAD3_13, LAD3_12p),
32	LAD3_7	0.0825204	0.0825204	0.4	1	0	0	0	0	0	(LAD3_13: LAD3_14, LAD3_13p),
33	LAD3_8	0.0760296	0.0760296	0.5	1	0	0	0	0	0	(S1_1: S1_2, S1_1p),
34	LAD3_9	0.0695388	0.0695388	1.2	1	0	0	0	0	0	(S1_2: S1a_1, S1b_1),
35	LAD3_10	0.0630481	0.0630481	1	1	0	0	0	0	0	(D1_1: D1_2, D1_1p),
36	LAD3_11	0.0565573	0.0565573	1.3	1	0	0	0	0	0	(D2_1: D2_2, D2_1p),
37	LAD3_12	0.0500665	0.0500665	0.46	1	0	0	0	0	0	(D2_2: D2_3, D2_2p),
38	LAD3_13	0.0435758	0.0435758	1.2	1	0	0	0	0	0	(D2_3: D2_4, D2_3p),
39	LAD3_14	0.037085	0.037085	1.0403	1	1	LAD	600880	39924.9	1.95e-06	(INT_1: INT_2, INT_1p),
40	S1_1	0.102895	0.102895	0.8	1	0	0	0	0	0	(INT_2: INT_3, INT_2p),
41	S1_2	0.05026	0.05026	2.53256	1	0	0	0	0	0	(INT_3: INTa_1, INTb_1),
42	S1a_1	0.031375	0.031375	1.29757	1	3	LAD	890352	99393.9	1.26e-06	(INTa_1: INTa_2, INTa_1p),
43	S1b_1	0.028905	0.028905	1.67168	1	3	LAD	1.07626e+06	148670	1.02e-06	(INTa_2: INTa_3, INTa_2p),
44	D1_1	0.04273	0.04273	1.9	1	0	0	0	0	0	(INTa_3: INTa_4, INTa_3p),
45	D1_2	0.018045	0.018045	0.72731	1	1	LAD	3.09486e+06	1.07493e+06	3e-07	(INTb_1: INTb_2, INTb_1p),
46	D2_1	0.1034	0.1034	1.2	1	0	0	0	0	0	(CIRC_1: CIRC_2, CIRC_1p),
47	D2_2	0.0746683	0.0746683	0.9	1	0	0	0	0	0	(CIRC_2: CIRC_3, CIRC_2p),
48	D2_3	0.0459367	0.0459367	0.7	1	0	0	0	0	0	(CIRC_3: OM1_1, OM2_1),
49	D2_4	0.017205	0.017205	1.3524	1	1	LAD	3.43484e+06	1.28514e+06	2.65e-07	(OM1_1: OM1_2, OM1_1p),
50	INT_1	0.15753	0.15753	2.3	1	0	0	0	0	0	(OM1_2: OM1_3, OM1_2p),
51	INT_2	0.137093	0.137093	1.5	1	0	0	0	0	0	(OM1_3: OM1_4, OM1_3p),
52	INT_3	0.116655	0.116655	1.1123	1	0	0	0	0	0	(OM1_4: OM1a_1, OM1b_1),
53	INTa_1	0.10667	0.10667	0.9	1	0	0	0	0	0	(OM1a_1: OM1a_2, OM1a_1p),
54	INTa_2	0.0753917	0.0753917	2.5	1	0	0	0	0	0	(OM1a_2: OM1a_3, OM1a_2p),
55	INTa_3	0.0441133	0.0441133	2.29159	1	0	0	0	0	0	(OM1b_1: OM1b_2, OM1b_1p),
56	INTa_4	0.012835	0.012835	1.2	1	1	LAD	6.46517e+06	3.64626e+06	1.24e-07	(OM1b_2: OM1b_3, OM1b_2p),
57	INTb_1	0.05007	0.05007	1	1	0	0	0	0	0	(OM2_1: OM2_2, OM2_1p),
58	INTb_2	0.018615	0.018615	1.13255	1	1	LAD	2.89075e+06	955148	3.26e-07	(OM2_2: OM2_3, OM2_2p),
59	CIRC_1	0.187885	0.187885	0.5	1	0	0	0	0	0	(RCA_1: RCA1_1, CONUS_1),
60	CIRC_2	0.190795	0.190795	0.5	1	0	0	0	0	0	(RCA1_1: RCA1_2, RCA1_1p),
61	CIRC_3	0.193705	0.193705	0.531339	1	0	0	0	0	0	(RCA1_2: RCA1_3, RCA1_2p),
62	OM1_1	0.11988	0.11988	0.9	1	0	0	0	0	0	(RCA1_3: RCA1_4, RCA1_3p),
63	OM1_2	0.113043	0.113043	3.4	1	0	0	0	0	0	(RCA1_4: RCA2_1, AM1_1),
64	OM1_3	0.106207	0.106207	0.554973	1	0	0	0	0	0	(RCA2_1: RCA2_2, RCA2_1p),
65	OM1_4	0.09937	0.09937	2.5	1	0	0	0	0	0	(RCA2_2: RCA2_3, RCA2_2p),
66	OM1a_1	0.08993	0.08993	1.1	1	0	0	0	0	0	(RCA2_3: PDA_1, PLB_1),
67	OM1a_2	0.0594475	0.0594475	0.6	1	0	0	0	0	0	(PDA_1: PDA_2, PDA_1p),
68	OM1a_3	0.028965	0.028965	2.12557	1	1	CIRC	1.07114e+06	1.49513e+06	4.88e-07	(PDA_2: PDA_3, PDA_2p),
69	OM1b_1	0.08722	0.08722	0.8	1	0	0	0	0	0	(PDA_3: PDA_4, PDA_3p),
70	OM1b_2	0.05277	0.05277	1.3	1	0	0	0	0	0	(PLB_1: PLB_2, PLB_1p),
71	OM1b_3	0.01832	0.01832	1.33122	1	1	CIRC	2.99392e+06	5.45046e+06	1.48e-07	(CONUS_1: CONUS_2, CONUS_1p),
72	OM2_1	0.118355	0.118355	1.8	1	0	0	0	0	0	(CONUS_2: CONUSa_1, CONUSb_1),
73	OM2_2	0.075345	0.075345	2.8	1	0	0	0	0	0	(CONUSa_1: CONUSa_2, CONUSa_1p),
74	OM2_3	0.032335	0.032335	1.4521	1	1	CIRC	829984	1.09765e+06	6.5e-07	(CONUSb_1: CONUSb_2, CONUSb_1p),
75	RCA_1	0.201425	0.201425	0.451026	1	0	0	0	0	0	(CONUSb_2: CONUSb_3, CONUSb_2p),
76	RCA1_1	0.201425	0.201425	0.7	1	0	0	0	0	0	(AM1_1: AM1_2, AM1_1p),
77	RCA1_2	0.187617	0.187617	2.4	1	0	0	0	0	0	(AM1_2: AM1a_1, AM1b_1),
78	RCA1_3	0.173808	0.173808	0.5	1	0	0	0	0	0	(AM1a_1: AM1a_2, AM1a_1p),
79	RCA1_4	0.16	0.16	0.403147	1	0	0	0	0	0
80	RCA2_1	0.16	0.16	1.5	1	0	0	0	0	0
81	RCA2_2	0.142525	0.142525	2	1	0	0	0	0	0
82	RCA2_3	0.12505	0.12505	3.71632	1	0	0	0	0	0
83	PDA_1	0.12292	0.12292	1.1	1	0	0	0	0	0
84	PDA_2	0.09014	0.09014	2.8	1	0	0	0	0	0
85	PDA_3	0.05736	0.05736	1.1	1	0	0	0	0	0
86	PDA_4	0.02458	0.02458	0.804909	1	1	RCA	1.55707e+06	1.27592e+06	4.42e-07
87	PLB_1	0.10678	0.10678	1.2	1	0	0	0	0	0
88	PLB_2	0.06937	0.06937	0.398549	1	1	RCA	125025	65833.9	6.55e-06
89	CONUS_1	0.075715	0.075715	2.2	1	0	0	0	0	0
90	CONUS_2	0.06578	0.06578	1.90647	1	0	0	0	0	0
91	CONUSa_1	0.063085	0.063085	2.6	1	0	0	0	0	0
92	CONUSa_2	0.02702	0.02702	0.93552	1	2	RCA	1.25609e+06	958923	5.63e-07
93	CONUSb_1	0.06745	0.06745	3.9	1	0	0	0	0	0
94	CONUSb_2	0.0407475	0.0407475	2.9	1	0	0	0	0	0
95	CONUSb_3	0.014045	0.014045	2.17311	1	2	RCA	5.3301e+06	6.80944e+06	1.03e-07
96	AM1_1	0.07336	0.07336	4.2	1	0	0	0	0	0
97	AM1_2	0.037325	0.037325	2.51573	1	0	0	0	0	0
98	AM1a_1	0.056265	0.056265	1.5	1	0	0	0	0	0
99	AM1a_2	0.03948	0.03948	1.34717	1	2	RCA	517371	309006	1.51e-06
100	AM1b_1	0.037325	0.037325	1.0069	1	2	RCA	591722	364502	1.31e-06
101	LAD_1p	0.031	0.031	0.5	1	3	LAD	915574	105604	1.22e-06
102	LAD2_1p	0.031	0.031	0.5	1	3	LAD	915574	105604	1.22e-06
103	LAD3_1p	0.023	0.023	0.5	1	3	LAD	1.80807e+06	410888	5.63e-07
104	LAD3_2p	0.023	0.023	0.5	1	3	LAD	1.80807e+06	410888	5.63e-07
105	LAD3_3p	0.023	0.023	0.5	1	3	LAD	1.80807e+06	410888	5.63e-07
106	LAD3_4p	0.074	0.074	0.5	1	1	LAD	105262	1063.64	1.17e-05
107	LAD3_5p	0.023	0.023	0.5	1	3	LAD	1.80807e+06	410888	5.63e-07
108	LAD3_6p	0.056	0.056	0.5	1	1	LAD	218017	1441.84	5.69e-06
109	LAD3_7p	0.023	0.023	0.5	1	3	LAD	1.80807e+06	410888	5.63e-07
110	LAD3_8p	0.023	0.023	0.5	1	3	LAD	1.80807e+06	410888	5.63e-07
111	LAD3_9p	0.023	0.023	0.5	1	3	LAD	1.80807e+06	410888	5.63e-07
112	LAD3_10p	0.034	0.034	0.5	1	1	LAD	737893	65256.8	1.56e-06
113	LAD3_11p	0.028	0.028	0.5	1	1	LAD	1.15782e+06	172733	9.38e-07
114	LAD3_12p	0.023	0.023	0.5	1	3	LAD	1.80807e+06	410888	5.63e-07
115	LAD3_13p	0.023	0.023	0.5	1	3	LAD	1.80807e+06	410888	5.63e-07
116	S1_1p	0.023	0.023	0.5	1	3	LAD	1.80807e+06	410888	5.63e-07
117	D1_1p	0.023	0.023	0.5	1	1	LAD	1.80807e+06	410888	5.63e-07
118	D2_1p	0.023	0.023	0.5	1	1	LAD	1.80807e+06	410888	5.63e-07
119	D2_2p	0.023	0.023	0.5	1	1	LAD	1.80807e+06	410888	5.63e-07
120	D2_3p	0.023	0.023	0.5	1	1	LAD	1.80807e+06	410888	5.63e-07
121	INT_1p	0.04	0.04	0.5	1	1	LAD	501344	25018.9	2.38e-06
122	INT_2p	0.04	0.04	0.5	1	1	LAD	501344	25018.9	2.38e-06
123	INTa_1p	0.04	0.04	0.5	1	1	LAD	501344	25018.9	2.38e-06
124	INTa_2p	0.04	0.04	0.5	1	1	LAD	501344	25018.9	2.38e-06
125	INTa_3p	0.04	0.04	0.5	1	1	LAD	501344	25018.9	2.38e-06
126	INTb_1p	0.04	0.04	0.5	1	1	LAD	501344	25018.9	2.38e-06
127	CIRC_1p	0.05	0.05	0.5	1	1	CIRC	290143	330515	2.02e-06
128	CIRC_2p	0.05	0.05	0.5	1	1	CIRC	290143	330515	2.02e-06
129	OM1_1p	0.05	0.05	0.5	1	1	CIRC	290143	330515	2.02e-06
130	OM1_2p	0.05	0.05	0.5	1	1	CIRC	290143	330515	2.02e-06
131	OM1_3p	0.05	0.05	0.5	1	1	CIRC	290143	330515	2.02e-06
132	OM1a_1p	0.05	0.05	0.5	1	1	CIRC	290143	330515	2.02e-06
133	OM1a_2p	0.05	0.05	0.5	1	1	CIRC	290143	330515	2.02e-06
134	OM1b_1p	0.05	0.05	0.5	1	1	CIRC	290143	330515	2.02e-06
135	OM1b_2p	0.05	0.05	0.5	1	1	CIRC	290143	330515	2.02e-06
136	OM2_1p	0.05	0.05	0.5	1	1	CIRC	290143	330515	2.02e-06
137	OM2_2p	0.05	0.05	0.5	1	1	CIRC	290143	330515	2.02e-06
138	RCA1_1p	0.043	0.043	0.5	1	2	RCA	420822	240999	1.89e-06
139	RCA1_2p	0.034	0.034	0.5	1	2	RCA	737893	480855	1.02e-06
140	RCA1_3p	0.034	0.034	0.5	1	2	RCA	737893	480855	1.02e-06
141	RCA2_1p	0.035	0.035	0.5	1	2	RCA	689197	441073	1.11e-06
142	RCA2_2p	0.023	0.023	0.5	1	2	RCA	1.80807e+06	1.55911e+06	3.72e-07
143	PDA_1p	0.034	0.034	0.5	1	3	RCA	737893	480855	1.02e-06
144	PDA_2p	0.034	0.034	0.5	1	3	RCA	737893	480855	1.02e-06
145	PDA_3p	0.034	0.034	0.5	1	1	RCA	737893	480855	1.02e-06
146	PLB_1p	0.034	0.034	0.5	1	1	RCA	737893	480855	1.02e-06
147	CONUS_1p	0.023	0.023	0.5	1	2	RCA	1.80807e+06	1.55911e+06	3.72e-07
148	CONUSa_1p	0.023	0.023	0.5	1	2	RCA	1.80807e+06	1.55911e+06	3.72e-07
149	CONUSb_1p	0.023	0.023	0.5	1	2	RCA	1.80807e+06	1.55911e+06	3.72e-07
150	CONUSb_2p	0.023	0.023	0.5	1	2	RCA	1.80807e+06	1.55911e+06	3.72e-07
151	AM1_1p	0.023	0.023	0.5	1	2	RCA	1.80807e+06	1.55911e+06	3.72e-07
152	AM1a_1p	0.023	0.023	0.5	1	2	RCA	1.80807e+06	1.55911e+06	3.72e-07

## Sheet: STENOTIC
No.	vesselname	Ru	Rd	L	vesseltype	squeezetype	territory	R1	R2	Ct	Vessel Network Relations (.cfg)
1	AO1	1.47	1.47	0.5	2	0	0	0	0	0	stenosisname = sLAD_1, sOM1_2, sRCA1_2
2	AO2	1.47	1.47	0.5	2	0	0	0	0	0	Ls = 0.9, 2.0, 1.8
3	AA	1.47	1.47	3	2	0	0	0	0	0	%stenosis = 95, 75, 99
4	INN	0.62	0.62	3	1	0	0	0	0	0
5	ARCH1	1.12	1.12	2	2	0	0	0	0	0	stenoses =
6	RCC	0.4	0.4	3	1	4	SYSTEMIC	1557.6	11251.5	9.75751e-05	(LAD_1_psten: LAD_1_dsten),
7	RSCA1	0.48	0.48	3	1	0	0	0	0	0	(OM1_2_psten: OM1_2_dsten),
8	RVA	0.2	0.2	13.5	1	4	SYSTEMIC	6970.8	130121	9.1224e-06	(RCA1_2_psten: RCA1_2_dsten),
9	RSCA2	0.47	0.47	0.75	1	0	0	0	0	0
10	RIMA	0.14	0.14	18.2	1	4	SYSTEMIC	17896.6	13959.9	3.9261e-05	trifurcations =
11	RSCA3	0.45	0.45	2.5	1	4	SYSTEMIC	1229.53	30543.1	3.9261e-05	(LMCA_1: LAD_1_psten, INT_1, CIRC_1),
12	LCC	0.37	0.37	3	1	4	SYSTEMIC	1822.9	26109.8	4.4746e-05
13	ARCH2	1.07	1.07	3.9	2	0	0	0	0	0	bifurcations =
14	DA	0.999	0.999	5.2	2	4	SYSTEMIC	155.733	2091.1	0.000556339	(AO1: AO2, LMCA_1),
15	LSCA1	0.423	0.423	3	1	0	0	0	0	0	(AO2: AA, RCA_1),
16	LVA	0.2	0.2	13.5	1	4	SYSTEMIC	6970.8	130020	9.1224e-06	(AA: ARCH1, INN),
17	LSCA2	0.407	0.407	0.75	1	0	0	0	0	0	(INN: RCC, RSCA1),
18	LIMA	0.13	0.13	18.2	1	4	SYSTEMIC	22019.7	25621.7	2.62413e-05	(ARCH1: LCC, ARCH2),
19	LSCA3	0.38	0.38	2.5	1	4	SYSTEMIC	1727.26	43680.9	2.75404e-05	(RSCA1: RVA, RSCA2),
20	LMCA_1	0.183775	0.183775	1.30655	1	0	0	0	0	0	(RSCA2: RIMA, RSCA3),
21	LAD_1_psten	0.26477	0.26477	0.243804	1	0	0	0	0	0	(ARCH2: LSCA1, DA),
22	LAD_1_dsten	0.26477	0.26477	0.21	1	0	0	0	0	0	(LSCA1: LVA, LSCA2),
23	LAD_2	0.221193	0.221193	0.21	1	0	0	0	0	0	(LSCA2: LIMA, LSCA3),
24	LAD1_1	0.208357	0.208357	0.710835	1	0	0	0	0	0	(LAD_1_dsten: LAD_2, LAD_1p),
25	LAD2_1	0.20608	0.20608	1.4	1	0	0	0	0	0	(LAD_2: LAD1_1, S1_1),
26	LAD2_2	0.128715	0.128715	1.447	1	0	0	0	0	0	(LAD1_1: LAD2_1, D1_1),
27	LAD3_1	0.121465	0.121465	0.9	1	0	0	0	0	0	(LAD2_1: LAD2_2, LAD2_1p),
28	LAD3_2	0.114974	0.114974	1.9	1	0	0	0	0	0	(LAD2_2: LAD3_1, D2_1),
29	LAD3_3	0.108483	0.108483	1.5	1	0	0	0	0	0	(LAD3_1: LAD3_2, LAD3_1p),
30	LAD3_4	0.101993	0.101993	0.5	1	0	0	0	0	0	(LAD3_2: LAD3_3, LAD3_2p),
31	LAD3_5	0.0955019	0.0955019	0.3	1	0	0	0	0	0	(LAD3_3: LAD3_4, LAD3_3p),
32	LAD3_6	0.0890112	0.0890112	1.8	1	0	0	0	0	0	(LAD3_4: LAD3_5, LAD3_4p),
33	LAD3_7	0.0825204	0.0825204	0.4	1	0	0	0	0	0	(LAD3_5: LAD3_6, LAD3_5p),
34	LAD3_8	0.0760296	0.0760296	0.5	1	0	0	0	0	0	(LAD3_6: LAD3_7, LAD3_6p),
35	LAD3_9	0.0695388	0.0695388	1.2	1	0	0	0	0	0	(LAD3_7: LAD3_8, LAD3_7p),
36	LAD3_10	0.0630481	0.0630481	1	1	0	0	0	0	0	(LAD3_8: LAD3_9, LAD3_8p),
37	LAD3_11	0.0565573	0.0565573	1.3	1	0	0	0	0	0	(LAD3_9: LAD3_10, LAD3_9p),
38	LAD3_12	0.0500665	0.0500665	0.46	1	0	0	0	0	0	(LAD3_10: LAD3_11, LAD3_10p),
39	LAD3_13	0.0435758	0.0435758	1.2	1	0	0	0	0	0	(LAD3_11: LAD3_12, LAD3_11p),
40	LAD3_14	0.037085	0.037085	1.0403	1	1	LAD	600880	39924.9	1.95e-06	(LAD3_12: LAD3_13, LAD3_12p),
41	S1_1	0.102895	0.102895	0.8	1	0	0	0	0	0	(LAD3_13: LAD3_14, LAD3_13p),
42	S1_2	0.05026	0.05026	2.53256	1	0	0	0	0	0	(S1_1: S1_2, S1_1p),
43	S1a_1	0.031375	0.031375	1.29757	1	3	LAD	890352	99393.9	1.26e-06	(S1_2: S1a_1, S1b_1),
44	S1b_1	0.028905	0.028905	1.67168	1	3	LAD	1.07626e+06	148670	1.02e-06	(D1_1: D1_2, D1_1p),
45	D1_1	0.04273	0.04273	1.9	1	0	0	0	0	0	(D2_1: D2_2, D2_1p),
46	D1_2	0.018045	0.018045	0.72731	1	1	LAD	3.09486e+06	1.07493e+06	3e-07	(D2_2: D2_3, D2_2p),
47	D2_1	0.1034	0.1034	1.2	1	0	0	0	0	0	(D2_3: D2_4, D2_3p),
48	D2_2	0.0746683	0.0746683	0.9	1	0	0	0	0	0	(INT_1: INT_2, INT_1p),
49	D2_3	0.0459367	0.0459367	0.7	1	0	0	0	0	0	(INT_2: INT_3, INT_2p),
50	D2_4	0.017205	0.017205	1.3524	1	1	LAD	3.43484e+06	1.28514e+06	2.65e-07	(INT_3: INTa_1, INTb_1),
51	INT_1	0.15753	0.15753	2.3	1	0	0	0	0	0	(INTa_1: INTa_2, INTa_1p),
52	INT_2	0.137093	0.137093	1.5	1	0	0	0	0	0	(INTa_2: INTa_3, INTa_2p),
53	INT_3	0.116655	0.116655	1.1123	1	0	0	0	0	0	(INTa_3: INTa_4, INTa_3p),
54	INTa_1	0.10667	0.10667	0.9	1	0	0	0	0	0	(INTb_1: INTb_2, INTb_1p),
55	INTa_2	0.0753917	0.0753917	2.5	1	0	0	0	0	0	(CIRC_1: CIRC_2, CIRC_1p),
56	INTa_3	0.0441133	0.0441133	2.29159	1	0	0	0	0	0	(CIRC_2: CIRC_3, CIRC_2p),
57	INTa_4	0.012835	0.012835	1.2	1	1	LAD	6.46517e+06	3.64626e+06	1.24e-07	(CIRC_3: OM1_1, OM2_1),
58	INTb_1	0.05007	0.05007	1	1	0	0	0	0	0	(OM1_1: OM1_2_psten, OM1_1p),
59	INTb_2	0.018615	0.018615	1.13255	1	1	LAD	2.89075e+06	955148	3.26e-07	(OM1_2_dsten: OM1_3, OM1_2p),
60	CIRC_1	0.187885	0.187885	0.5	1	0	0	0	0	0	(OM1_3: OM1_4, OM1_3p),
61	CIRC_2	0.190795	0.190795	0.5	1	0	0	0	0	0	(OM1_4: OM1a_1, OM1b_1),
62	CIRC_3	0.193705	0.193705	0.531339	1	0	0	0	0	0	(OM1a_1: OM1a_2, OM1a_1p),
63	OM1_1	0.11988	0.11988	0.9	1	0	0	0	0	0	(OM1a_2: OM1a_3, OM1a_2p),
64	OM1_2_psten	0.113043	0.113043	0.7	1	0	0	0	0	0	(OM1b_1: OM1b_2, OM1b_1p),
65	OM1_2_dsten	0.113043	0.113043	0.7	1	0	0	0	0	0	(OM1b_2: OM1b_3, OM1b_2p),
66	OM1_3	0.106207	0.106207	0.554973	1	0	0	0	0	0	(OM2_1: OM2_2, OM2_1p),
67	OM1_4	0.09937	0.09937	2.5	1	0	0	0	0	0	(OM2_2: OM2_3, OM2_2p),
68	OM1a_1	0.08993	0.08993	1.1	1	0	0	0	0	0	(RCA_1: RCA1_1, CONUS_1),
69	OM1a_2	0.0594475	0.0594475	0.6	1	0	0	0	0	0	(RCA1_1: RCA1_2_psten, RCA1_1p),
70	OM1a_3	0.028965	0.028965	2.12557	1	1	CIRC	1.07114e+06	1.49513e+06	4.88e-07	(RCA1_2_dsten: RCA1_3, RCA1_2p),
71	OM1b_1	0.08722	0.08722	0.8	1	0	0	0	0	0	(RCA1_3: RCA1_4, RCA1_3p),
72	OM1b_2	0.05277	0.05277	1.3	1	0	0	0	0	0	(RCA1_4: RCA2_1, AM1_1),
73	OM1b_3	0.01832	0.01832	1.33122	1	1	CIRC	2.99392e+06	5.45046e+06	1.48e-07	(RCA2_1: RCA2_2, RCA2_1p),
74	OM2_1	0.118355	0.118355	1.8	1	0	0	0	0	0	(RCA2_2: RCA2_3, RCA2_2p),
75	OM2_2	0.075345	0.075345	2.8	1	0	0	0	0	0	(RCA2_3: PDA_1, PLB_1),
76	OM2_3	0.032335	0.032335	1.4521	1	1	CIRC	829984	1.09765e+06	6.5e-07	(PDA_1: PDA_2, PDA_1p),
77	RCA_1	0.201425	0.201425	0.451026	1	0	0	0	0	0	(PDA_2: PDA_3, PDA_2p),
78	RCA1_1	0.201425	0.201425	0.7	1	0	0	0	0	0	(PDA_3: PDA_4, PDA_3p),
79	RCA1_2_psten	0.187617	0.187617	0.3	1	0	0	0	0	0	(PLB_1: PLB_2, PLB_1p),
80	RCA1_2_dsten	0.187617	0.187617	0.3	1	0	0	0	0	0	(CONUS_1: CONUS_2, CONUS_1p),
81	RCA1_3	0.173808	0.173808	0.5	1	0	0	0	0	0	(CONUS_2: CONUSa_1, CONUSb_1),
82	RCA1_4	0.16	0.16	0.403147	1	0	0	0	0	0	(CONUSa_1: CONUSa_2, CONUSa_1p),
83	RCA2_1	0.16	0.16	1.5	1	0	0	0	0	0	(CONUSb_1: CONUSb_2, CONUSb_1p),
84	RCA2_2	0.142525	0.142525	2	1	0	0	0	0	0	(CONUSb_2: CONUSb_3, CONUSb_2p),
85	RCA2_3	0.12505	0.12505	3.71632	1	0	0	0	0	0	(AM1_1: AM1_2, AM1_1p),
86	PDA_1	0.12292	0.12292	1.1	1	0	0	0	0	0	(AM1_2: AM1a_1, AM1b_1),
87	PDA_2	0.09014	0.09014	2.8	1	0	0	0	0	0	(AM1a_1: AM1a_2, AM1a_1p),
88	PDA_3	0.05736	0.05736	1.1	1	0	0	0	0	0
89	PDA_4	0.02458	0.02458	0.804909	1	1	RCA	1.55707e+06	1.27592e+06	4.42e-07
90	PLB_1	0.10678	0.10678	1.2	1	0	0	0	0	0
91	PLB_2	0.06937	0.06937	0.398549	1	1	RCA	125025	65833.9	6.55e-06
92	CONUS_1	0.075715	0.075715	2.2	1	0	0	0	0	0
93	CONUS_2	0.06578	0.06578	1.90647	1	0	0	0	0	0
94	CONUSa_1	0.063085	0.063085	2.6	1	0	0	0	0	0
95	CONUSa_2	0.02702	0.02702	0.93552	1	2	RCA	1.25609e+06	958923	5.63e-07
96	CONUSb_1	0.06745	0.06745	3.9	1	0	0	0	0	0
97	CONUSb_2	0.0407475	0.0407475	2.9	1	0	0	0	0	0
98	CONUSb_3	0.014045	0.014045	2.17311	1	2	RCA	5.3301e+06	6.80944e+06	1.03e-07
99	AM1_1	0.07336	0.07336	4.2	1	0	0	0	0	0
100	AM1_2	0.037325	0.037325	2.51573	1	0	0	0	0	0
101	AM1a_1	0.056265	0.056265	1.5	1	0	0	0	0	0
102	AM1a_2	0.03948	0.03948	1.34717	1	2	RCA	517371	309006	1.51e-06
103	AM1b_1	0.037325	0.037325	1.0069	1	2	RCA	591722	364502	1.31e-06
104	LAD_1p	0.031	0.031	0.5	1	3	LAD	915574	105604	1.22e-06
105	LAD2_1p	0.031	0.031	0.5	1	3	LAD	915574	105604	1.22e-06
106	LAD3_1p	0.023	0.023	0.5	1	3	LAD	1.80807e+06	410888	5.63e-07
107	LAD3_2p	0.023	0.023	0.5	1	3	LAD	1.80807e+06	410888	5.63e-07
108	LAD3_3p	0.023	0.023	0.5	1	3	LAD	1.80807e+06	410888	5.63e-07
109	LAD3_4p	0.074	0.074	0.5	1	1	LAD	105262	1063.64	1.17e-05
110	LAD3_5p	0.023	0.023	0.5	1	3	LAD	1.80807e+06	410888	5.63e-07
111	LAD3_6p	0.056	0.056	0.5	1	1	LAD	218017	1441.84	5.69e-06
112	LAD3_7p	0.023	0.023	0.5	1	3	LAD	1.80807e+06	410888	5.63e-07
113	LAD3_8p	0.023	0.023	0.5	1	3	LAD	1.80807e+06	410888	5.63e-07
114	LAD3_9p	0.023	0.023	0.5	1	3	LAD	1.80807e+06	410888	5.63e-07
115	LAD3_10p	0.034	0.034	0.5	1	1	LAD	737893	65256.8	1.56e-06
116	LAD3_11p	0.028	0.028	0.5	1	1	LAD	1.15782e+06	172733	9.38e-07
117	LAD3_12p	0.023	0.023	0.5	1	3	LAD	1.80807e+06	410888	5.63e-07
118	LAD3_13p	0.023	0.023	0.5	1	3	LAD	1.80807e+06	410888	5.63e-07
119	S1_1p	0.023	0.023	0.5	1	3	LAD	1.80807e+06	410888	5.63e-07
120	D1_1p	0.023	0.023	0.5	1	1	LAD	1.80807e+06	410888	5.63e-07
121	D2_1p	0.023	0.023	0.5	1	1	LAD	1.80807e+06	410888	5.63e-07
122	D2_2p	0.023	0.023	0.5	1	1	LAD	1.80807e+06	410888	5.63e-07
123	D2_3p	0.023	0.023	0.5	1	1	LAD	1.80807e+06	410888	5.63e-07
124	INT_1p	0.04	0.04	0.5	1	1	LAD	501344	25018.9	2.38e-06
125	INT_2p	0.04	0.04	0.5	1	1	LAD	501344	25018.9	2.38e-06
126	INTa_1p	0.04	0.04	0.5	1	1	LAD	501344	25018.9	2.38e-06
127	INTa_2p	0.04	0.04	0.5	1	1	LAD	501344	25018.9	2.38e-06
128	INTa_3p	0.04	0.04	0.5	1	1	LAD	501344	25018.9	2.38e-06
129	INTb_1p	0.04	0.04	0.5	1	1	LAD	501344	25018.9	2.38e-06
130	CIRC_1p	0.05	0.05	0.5	1	1	CIRC	290143	330515	2.02e-06
131	CIRC_2p	0.05	0.05	0.5	1	1	CIRC	290143	330515	2.02e-06
132	OM1_1p	0.05	0.05	0.5	1	1	CIRC	290143	330515	2.02e-06
133	OM1_2p	0.05	0.05	0.5	1	1	CIRC	290143	330515	2.02e-06
134	OM1_3p	0.05	0.05	0.5	1	1	CIRC	290143	330515	2.02e-06
135	OM1a_1p	0.05	0.05	0.5	1	1	CIRC	290143	330515	2.02e-06
136	OM1a_2p	0.05	0.05	0.5	1	1	CIRC	290143	330515	2.02e-06
137	OM1b_1p	0.05	0.05	0.5	1	1	CIRC	290143	330515	2.02e-06
138	OM1b_2p	0.05	0.05	0.5	1	1	CIRC	290143	330515	2.02e-06
139	OM2_1p	0.05	0.05	0.5	1	1	CIRC	290143	330515	2.02e-06
140	OM2_2p	0.05	0.05	0.5	1	1	CIRC	290143	330515	2.02e-06
141	RCA1_1p	0.043	0.043	0.5	1	2	RCA	420822	240999	1.89e-06
142	RCA1_2p	0.034	0.034	0.5	1	2	RCA	737893	480855	1.02e-06
143	RCA1_3p	0.034	0.034	0.5	1	2	RCA	737893	480855	1.02e-06
144	RCA2_1p	0.035	0.035	0.5	1	2	RCA	689197	441073	1.11e-06
145	RCA2_2p	0.023	0.023	0.5	1	2	RCA	1.80807e+06	1.55911e+06	3.72e-07
146	PDA_1p	0.034	0.034	0.5	1	3	RCA	737893	480855	1.02e-06
147	PDA_2p	0.034	0.034	0.5	1	3	RCA	737893	480855	1.02e-06
148	PDA_3p	0.034	0.034	0.5	1	1	RCA	737893	480855	1.02e-06
149	PLB_1p	0.034	0.034	0.5	1	1	RCA	737893	480855	1.02e-06
150	CONUS_1p	0.023	0.023	0.5	1	2	RCA	1.80807e+06	1.55911e+06	3.72e-07
151	CONUSa_1p	0.023	0.023	0.5	1	2	RCA	1.80807e+06	1.55911e+06	3.72e-07
152	CONUSb_1p	0.023	0.023	0.5	1	2	RCA	1.80807e+06	1.55911e+06	3.72e-07
153	CONUSb_2p	0.023	0.023	0.5	1	2	RCA	1.80807e+06	1.55911e+06	3.72e-07
154	AM1_1p	0.023	0.023	0.5	1	2	RCA	1.80807e+06	1.55911e+06	3.72e-07
155	AM1a_1p	0.023	0.023	0.5	1	2	RCA	1.80807e+06	1.55911e+06	3.72e-07

## Sheet: A
No.	vesselname	Ru	Rd	L	vesseltype	squeezetype	territory	R1	R2	Ct	grafttarget	Vessel Network Relations (.cfg)
1	AO1	1.47	1.47	0.5	2	0	0	0	0	0		stenosisname = sLAD_1, sOM1_2, sRCA1_2
2	AO2	1.47	1.47	0.5	2	0	0	0	0	0		Ls = 0.9, 2.0, 1.8
3	AA1	1.47	1.47	1	2	0		0	0	0		%stenosis = 95, 75, 99
4	RIMA_PDA_2	0.13925	0.13925	13	1	0		0	0	0	PDA
5	AA2	1.47	1.47	2	2	0		0	0	0		stenoses =
6	INN	0.62	0.62	3	1	0		0	0	0		(LAD_1_psten: LAD_1_dsten),
7	ARCH1	1.12	1.12	2	2	0		0	0	0		(OM1_2_psten: OM1_2_dsten),
8	RCC	0.4	0.4	3	1	4	SYSTEMIC	1560	11251.5	9.75751e-05		(RCA1_2_psten: RCA1_2_dsten),
9	RSCA1	0.48	0.48	3	1	0		0	0	0
10	RVA	0.2	0.2	13.5	1	4	SYSTEMIC	6970	130121	9.1224e-06		trifurcations =
11	RSCA2	0.47	0.47	0.75	1	4	SYSTEMIC	1126.93	19741.9	5.97575e-05		(LMCA_1: LAD_1_psten, INT_1, CIRC_1),
12	LCC	0.37	0.37	3	1	4	SYSTEMIC	1822.9	26109.8	4.4746e-05
13	ARCH2	1.07	1.07	3.9	2	0		0	0	0		graftings =
14	DA	0.999	0.999	5.2	2	4	SYSTEMIC	156	2091.1	0.000556339		(LIMA_Y: LIMA_LAD3_6, RIMA_OM1_4),
15	LSCA1	0.423	0.423	3	1	0		0	0	0		(LIMA_LAD3_6, LAD3_6_pgraf: LAD3_6_dgraf),
16	LVA	0.2	0.2	13.5	1	4	SYSTEMIC	6970.8	130020	9.1224e-06		(RIMA_OM1_4, OM1_4_pgraf: OM1_4_dgraf),
17	LSCA2	0.407	0.407	0.75	1	0		0	0	0		(RIMA_PDA_2, PDA_2_pgraf: PDA_2_dgraf),
18	LIMA_Y	0.13475	0.13475	8	1	0		0	0	0
19	RIMA_OM1_4	0.13925	0.13925	10.743	1	0		0	0	0	OM	bifurcations =
20	LIMA_LAD3_6	0.13475	0.13475	8.291	1	0		0	0	0	LAD	(AO1: AO2, LMCA_1),
21	LSCA3	0.38	0.38	2.5	1	4	SYSTEMIC	1727.26	43680.9	2.75404e-05		(AO2: AA1, RCA_1),
22	LMCA_1	0.183775	0.183775	1.30655	1	0	0	0	0	0		(AA1: AA2, RIMA_PDA_2)
23	LAD_1_psten	0.26477	0.26477	0.243804	1	0	0	0	0	0		(AA2: ARCH1, INN),
24	LAD_1_dsten	0.26477	0.26477	0.21	1	0	0	0	0	0		(INN: RCC, RSCA1),
25	LAD_2	0.221193	0.221193	0.21	1	0	0	0	0	0		(ARCH1: LCC, ARCH2),
26	LAD1_1	0.208357	0.208357	0.710835	1	0	0	0	0	0		(RSCA1: RVA, RSCA2),
27	LAD2_1	0.20608	0.20608	1.4	1	0	0	0	0	0		(ARCH2: LSCA1, DA),
28	LAD2_2	0.128715	0.128715	1.447	1	0	0	0	0	0		(LSCA1: LVA, LSCA2),
29	LAD3_1	0.121465	0.121465	0.9	1	0	0	0	0	0		(LSCA2: LIMA_Y, LSCA3),
30	LAD3_2	0.114974	0.114974	1.9	1	0	0	0	0	0		(LAD_1_dsten: LAD_2, LAD_1p),
31	LAD3_3	0.108483	0.108483	1.5	1	0	0	0	0	0		(LAD_2: LAD1_1, S1_1),
32	LAD3_4	0.101993	0.101993	0.5	1	0	0	0	0	0		(LAD1_1: LAD2_1, D1_1),
33	LAD3_5	0.0955019	0.0955019	0.3	1	0	0	0	0	0		(LAD2_1: LAD2_2, LAD2_1p),
34	LAD3_6_pgraf	0.0890112	0.0890112	1.5	1	0	0	0	0	0		(LAD2_2: LAD3_1, D2_1),
35	LAD3_6_dgraf	0.0890112	0.0890112	0.3	1	0	0	0	0	0		(LAD3_1: LAD3_2, LAD3_1p),
36	LAD3_7	0.0825204	0.0825204	0.4	1	0	0	0	0	0		(LAD3_2: LAD3_3, LAD3_2p),
37	LAD3_8	0.0760296	0.0760296	0.5	1	0	0	0	0	0		(LAD3_3: LAD3_4, LAD3_3p),
38	LAD3_9	0.0695388	0.0695388	1.2	1	0	0	0	0	0		(LAD3_4: LAD3_5, LAD3_4p),
39	LAD3_10	0.0630481	0.0630481	1	1	0	0	0	0	0		(LAD3_5: LAD3_6_pgraf, LAD3_5p),
40	LAD3_11	0.0565573	0.0565573	1.3	1	0	0	0	0	0		(LAD3_6_dgraf: LAD3_7, LAD3_6p),
41	LAD3_12	0.0500665	0.0500665	0.46	1	0	0	0	0	0		(LAD3_7: LAD3_8, LAD3_7p),
42	LAD3_13	0.0435758	0.0435758	1.2	1	0	0	0	0	0		(LAD3_8: LAD3_9, LAD3_8p),
43	LAD3_14	0.037085	0.037085	1.0403	1	1	LAD	600880	39924.9	1.95e-06		(LAD3_9: LAD3_10, LAD3_9p),
44	S1_1	0.102895	0.102895	0.8	1	0	0	0	0	0		(LAD3_10: LAD3_11, LAD3_10p),
45	S1_2	0.05026	0.05026	2.53256	1	0	0	0	0	0		(LAD3_11: LAD3_12, LAD3_11p),
46	S1a_1	0.031375	0.031375	1.29757	1	3	LAD	890352	99393.9	1.26e-06		(LAD3_12: LAD3_13, LAD3_12p),
47	S1b_1	0.028905	0.028905	1.67168	1	3	LAD	1.07626e+06	148670	1.02e-06		(LAD3_13: LAD3_14, LAD3_13p),
48	D1_1	0.04273	0.04273	1.9	1	0	0	0	0	0		(S1_1: S1_2, S1_1p),
49	D1_2	0.018045	0.018045	0.72731	1	1	LAD	3.09486e+06	1.07493e+06	3e-07		(S1_2: S1a_1, S1b_1),
50	D2_1	0.1034	0.1034	1.2	1	0	0	0	0	0		(D1_1: D1_2, D1_1p),
51	D2_2	0.0746683	0.0746683	0.9	1	0	0	0	0	0		(D2_1: D2_2, D2_1p),
52	D2_3	0.0459367	0.0459367	0.7	1	0	0	0	0	0		(D2_2: D2_3, D2_2p),
53	D2_4	0.017205	0.017205	1.3524	1	1	LAD	3.43484e+06	1.28514e+06	2.65e-07		(D2_3: D2_4, D2_3p),
54	INT_1	0.15753	0.15753	2.3	1	0	0	0	0	0		(INT_1: INT_2, INT_1p),
55	INT_2	0.137093	0.137093	1.5	1	0	0	0	0	0		(INT_2: INT_3, INT_2p),
56	INT_3	0.116655	0.116655	1.1123	1	0	0	0	0	0		(INT_3: INTa_1, INTb_1),
57	INTa_1	0.10667	0.10667	0.9	1	0	0	0	0	0		(INTa_1: INTa_2, INTa_1p),
58	INTa_2	0.0753917	0.0753917	2.5	1	0	0	0	0	0		(INTa_2: INTa_3, INTa_2p),
59	INTa_3	0.0441133	0.0441133	2.29159	1	0	0	0	0	0		(INTa_3: INTa_4, INTa_3p),
60	INTa_4	0.012835	0.012835	1.2	1	1	LAD	6.46517e+06	3.64626e+06	1.24e-07		(INTb_1: INTb_2, INTb_1p),
61	INTb_1	0.05007	0.05007	1	1	0	0	0	0	0		(CIRC_1: CIRC_2, CIRC_1p),
62	INTb_2	0.018615	0.018615	1.13255	1	1	LAD	2.89075e+06	955148	3.26e-07		(CIRC_2: CIRC_3, CIRC_2p),
63	CIRC_1	0.187885	0.187885	0.5	1	0	0	0	0	0		(CIRC_3: OM1_1, OM2_1),
64	CIRC_2	0.190795	0.190795	0.5	1	0	0	0	0	0		(OM1_1: OM1_2_psten, OM1_1p),
65	CIRC_3	0.193705	0.193705	0.531339	1	0	0	0	0	0		(OM1_2_dsten: OM1_3, OM1_2p),
66	OM1_1	0.11988	0.11988	0.9	1	0	0	0	0	0		(OM1_3: OM1_4_pgraf, OM1_3p),
67	OM1_2_psten	0.113043	0.113043	0.7	1	0	0	0	0	0		(OM1_4_dgraf: OM1a_1, OM1b_1),
68	OM1_2_dsten	0.113043	0.113043	0.7	1	0	0	0	0	0		(OM1a_1: OM1a_2, OM1a_1p),
69	OM1_3	0.106207	0.106207	0.554973	1	0	0	0	0	0		(OM1a_2: OM1a_3, OM1a_2p),
70	OM1_4_pgraf	0.09937	0.09937	1.4	1	0	0	0	0	0		(OM1b_1: OM1b_2, OM1b_1p),
71	OM1_4_dgraf	0.09937	0.09937	1.1	1	0	0	0	0	0		(OM1b_2: OM1b_3, OM1b_2p),
72	OM1a_1	0.08993	0.08993	1.1	1	0	0	0	0	0		(OM2_1: OM2_2, OM2_1p),
73	OM1a_2	0.0594475	0.0594475	0.6	1	0	0	0	0	0		(OM2_2: OM2_3, OM2_2p),
74	OM1a_3	0.028965	0.028965	2.12557	1	1	CIRC	1.07114e+06	1.49513e+06	4.88e-07		(RCA_1: RCA1_1, CONUS_1),
75	OM1b_1	0.08722	0.08722	0.8	1	0	0	0	0	0		(RCA1_1: RCA1_2_psten, RCA1_1p),
76	OM1b_2	0.05277	0.05277	1.3	1	0	0	0	0	0		(RCA1_2_dsten: RCA1_3, RCA1_2p),
77	OM1b_3	0.01832	0.01832	1.33122	1	1	CIRC	2.99392e+06	5.45046e+06	1.48e-07		(RCA1_3: RCA1_4, RCA1_3p),
78	OM2_1	0.118355	0.118355	1.8	1	0	0	0	0	0		(RCA1_4: RCA2_1, AM1_1),
79	OM2_2	0.075345	0.075345	2.8	1	0	0	0	0	0		(RCA2_1: RCA2_2, RCA2_1p),
80	OM2_3	0.032335	0.032335	1.4521	1	1	CIRC	829984	1.09765e+06	6.5e-07		(RCA2_2: RCA2_3, RCA2_2p),
81	RCA_1	0.201425	0.201425	0.451026	1	0	0	0	0	0		(RCA2_3: PDA_1, PLB_1),
82	RCA1_1	0.201425	0.201425	0.7	1	0	0	0	0	0		(PDA_1: PDA_2_pgraf, PDA_1p),
83	RCA1_2_psten	0.187617	0.187617	0.3	1	0	0	0	0	0		(PDA_2_dgraf: PDA_3, PDA_2p),
84	RCA1_2_dsten	0.187617	0.187617	0.3	1	0	0	0	0	0		(PDA_3: PDA_4, PDA_3p),
85	RCA1_3	0.173808	0.173808	0.5	1	0	0	0	0	0		(PLB_1: PLB_2, PLB_1p),
86	RCA1_4	0.16	0.16	0.403147	1	0	0	0	0	0		(CONUS_1: CONUS_2, CONUS_1p),
87	RCA2_1	0.16	0.16	1.5	1	0	0	0	0	0		(CONUS_2: CONUSa_1, CONUSb_1),
88	RCA2_2	0.142525	0.142525	2	1	0	0	0	0	0		(CONUSa_1: CONUSa_2, CONUSa_1p),
89	RCA2_3	0.12505	0.12505	3.71632	1	0	0	0	0	0		(CONUSb_1: CONUSb_2, CONUSb_1p),
90	PDA_1	0.12292	0.12292	1.1	1	0	0	0	0	0		(CONUSb_2: CONUSb_3, CONUSb_2p),
91	PDA_2_pgraf	0.09014	0.09014	1	1	0	0	0	0	0		(AM1_1: AM1_2, AM1_1p),
92	PDA_2_dgraf	0.09014	0.09014	1.8	1	0	0	0	0	0		(AM1_2: AM1a_1, AM1b_1),
93	PDA_3	0.05736	0.05736	1.1	1	0	0	0	0	0		(AM1a_1: AM1a_2, AM1a_1p),
94	PDA_4	0.02458	0.02458	0.804909	1	1	RCA	1.55707e+06	1.27592e+06	4.42e-07
95	PLB_1	0.10678	0.10678	1.2	1	0	0	0	0	0
96	PLB_2	0.06937	0.06937	0.398549	1	1	RCA	125025	65833.9	6.55e-06
97	CONUS_1	0.075715	0.075715	2.2	1	0	0	0	0	0
98	CONUS_2	0.06578	0.06578	1.90647	1	0	0	0	0	0
99	CONUSa_1	0.063085	0.063085	2.6	1	0	0	0	0	0
100	CONUSa_2	0.02702	0.02702	0.93552	1	2	RCA	1.25609e+06	958923	5.63e-07
101	CONUSb_1	0.06745	0.06745	3.9	1	0	0	0	0	0
102	CONUSb_2	0.0407475	0.0407475	2.9	1	0	0	0	0	0
103	CONUSb_3	0.014045	0.014045	2.17311	1	2	RCA	5.3301e+06	6.80944e+06	1.03e-07
104	AM1_1	0.07336	0.07336	4.2	1	0	0	0	0	0
105	AM1_2	0.037325	0.037325	2.51573	1	0	0	0	0	0
106	AM1a_1	0.056265	0.056265	1.5	1	0	0	0	0	0
107	AM1a_2	0.03948	0.03948	1.34717	1	2	RCA	517371	309006	1.51e-06
108	AM1b_1	0.037325	0.037325	1.0069	1	2	RCA	591722	364502	1.31e-06
109	LAD_1p	0.031	0.031	0.5	1	3	LAD	915574	105604	1.22e-06
110	LAD2_1p	0.031	0.031	0.5	1	3	LAD	915574	105604	1.22e-06
111	LAD3_1p	0.023	0.023	0.5	1	3	LAD	1.80807e+06	410888	5.63e-07
112	LAD3_2p	0.023	0.023	0.5	1	3	LAD	1.80807e+06	410888	5.63e-07
113	LAD3_3p	0.023	0.023	0.5	1	3	LAD	1.80807e+06	410888	5.63e-07
114	LAD3_4p	0.074	0.074	0.5	1	1	LAD	105262	1063.64	1.17e-05
115	LAD3_5p	0.023	0.023	0.5	1	3	LAD	1.80807e+06	410888	5.63e-07
116	LAD3_6p	0.056	0.056	0.5	1	1	LAD	218017	1441.84	5.69e-06
117	LAD3_7p	0.023	0.023	0.5	1	3	LAD	1.80807e+06	410888	5.63e-07
118	LAD3_8p	0.023	0.023	0.5	1	3	LAD	1.80807e+06	410888	5.63e-07
119	LAD3_9p	0.023	0.023	0.5	1	3	LAD	1.80807e+06	410888	5.63e-07
120	LAD3_10p	0.034	0.034	0.5	1	1	LAD	737893	65256.8	1.56e-06
121	LAD3_11p	0.028	0.028	0.5	1	1	LAD	1.15782e+06	172733	9.38e-07
122	LAD3_12p	0.023	0.023	0.5	1	3	LAD	1.80807e+06	410888	5.63e-07
123	LAD3_13p	0.023	0.023	0.5	1	3	LAD	1.80807e+06	410888	5.63e-07
124	S1_1p	0.023	0.023	0.5	1	3	LAD	1.80807e+06	410888	5.63e-07
125	D1_1p	0.023	0.023	0.5	1	1	LAD	1.80807e+06	410888	5.63e-07
126	D2_1p	0.023	0.023	0.5	1	1	LAD	1.80807e+06	410888	5.63e-07
127	D2_2p	0.023	0.023	0.5	1	1	LAD	1.80807e+06	410888	5.63e-07
128	D2_3p	0.023	0.023	0.5	1	1	LAD	1.80807e+06	410888	5.63e-07
129	INT_1p	0.04	0.04	0.5	1	1	LAD	501344	25018.9	2.38e-06
130	INT_2p	0.04	0.04	0.5	1	1	LAD	501344	25018.9	2.38e-06
131	INTa_1p	0.04	0.04	0.5	1	1	LAD	501344	25018.9	2.38e-06
132	INTa_2p	0.04	0.04	0.5	1	1	LAD	501344	25018.9	2.38e-06
133	INTa_3p	0.04	0.04	0.5	1	1	LAD	501344	25018.9	2.38e-06
134	INTb_1p	0.04	0.04	0.5	1	1	LAD	501344	25018.9	2.38e-06
135	CIRC_1p	0.05	0.05	0.5	1	1	CIRC	290143	330515	2.02e-06
136	CIRC_2p	0.05	0.05	0.5	1	1	CIRC	290143	330515	2.02e-06
137	OM1_1p	0.05	0.05	0.5	1	1	CIRC	290143	330515	2.02e-06
138	OM1_2p	0.05	0.05	0.5	1	1	CIRC	290143	330515	2.02e-06
139	OM1_3p	0.05	0.05	0.5	1	1	CIRC	290143	330515	2.02e-06
140	OM1a_1p	0.05	0.05	0.5	1	1	CIRC	290143	330515	2.02e-06
141	OM1a_2p	0.05	0.05	0.5	1	1	CIRC	290143	330515	2.02e-06
142	OM1b_1p	0.05	0.05	0.5	1	1	CIRC	290143	330515	2.02e-06
143	OM1b_2p	0.05	0.05	0.5	1	1	CIRC	290143	330515	2.02e-06
144	OM2_1p	0.05	0.05	0.5	1	1	CIRC	290143	330515	2.02e-06
145	OM2_2p	0.05	0.05	0.5	1	1	CIRC	290143	330515	2.02e-06
146	RCA1_1p	0.043	0.043	0.5	1	2	RCA	420822	240999	1.89e-06
147	RCA1_2p	0.034	0.034	0.5	1	2	RCA	737893	480855	1.02e-06
148	RCA1_3p	0.034	0.034	0.5	1	2	RCA	737893	480855	1.02e-06
149	RCA2_1p	0.035	0.035	0.5	1	2	RCA	689197	441073	1.11e-06
150	RCA2_2p	0.023	0.023	0.5	1	2	RCA	1.80807e+06	1.55911e+06	3.72e-07
151	PDA_1p	0.034	0.034	0.5	1	3	RCA	737893	480855	1.02e-06
152	PDA_2p	0.034	0.034	0.5	1	3	RCA	737893	480855	1.02e-06
153	PDA_3p	0.034	0.034	0.5	1	1	RCA	737893	480855	1.02e-06
154	PLB_1p	0.034	0.034	0.5	1	1	RCA	737893	480855	1.02e-06
155	CONUS_1p	0.023	0.023	0.5	1	2	RCA	1.80807e+06	1.55911e+06	3.72e-07
156	CONUSa_1p	0.023	0.023	0.5	1	2	RCA	1.80807e+06	1.55911e+06	3.72e-07
157	CONUSb_1p	0.023	0.023	0.5	1	2	RCA	1.80807e+06	1.55911e+06	3.72e-07
158	CONUSb_2p	0.023	0.023	0.5	1	2	RCA	1.80807e+06	1.55911e+06	3.72e-07
159	AM1_1p	0.023	0.023	0.5	1	2	RCA	1.80807e+06	1.55911e+06	3.72e-07
160	AM1a_1p	0.023	0.023	0.5	1	2	RCA	1.80807e+06	1.55911e+06	3.72e-07

## Sheet: B
No.	vesselname	Ru	Rd	L	vesseltype	squeezetype	territory	R1	R2	Ct	grafttarget	Vessel Network Relations (.cfg)
1	AO1	1.47	1.47	0.5	2	0	0	0	0	0		stenosisname = sLAD_1, sOM1_2, sRCA1_2
2	AO2	1.47	1.47	0.5	2	0	0	0	0	0		Ls = 0.9, 2.0, 1.8
3	AA1	1.47	1.47	1	2	0		0	0	0		%stenosis = 95, 75, 99
4	RA_PDA_2	0.1676	0.1676	19.1611	1	0		0	0	0	PDA
5	AA2	1.47	1.47	2	2	0		0	0	0		stenoses =
6	INN	0.62	0.62	3	1	0		0	0	0		(LAD_1_psten: LAD_1_dsten),
7	ARCH1	1.12	1.12	2	2	0		0	0	0		(OM1_2_psten: OM1_2_dsten),
8	RCC	0.4	0.4	3	1	4	SYSTEMIC	1560	11251.5	9.75751e-05		(RCA1_2_psten: RCA1_2_dsten),
9	RSCA1	0.48	0.48	3	1	0		0	0	0
10	RVA	0.2	0.2	13.5	1	4	SYSTEMIC	6970	130121	9.1224e-06		trifurcations =
11	RSCA2	0.47	0.47	0.75	1	0		0	0	0		(LMCA_1: LAD_1_psten, INT_1, CIRC_1),
12	RIMA_OM1_4	0.13925	0.13925	23.743	1	0		0	0	0	OM
13	RSCA3	0.45	0.45	2.5	1	4	SYSTEMIC	1230	30543.1	3.9261e-05		graftings =
14	LCC	0.37	0.37	3	1	4	SYSTEMIC	1820	26109.8	4.4746e-05		(LIMA_LAD3_6, LAD3_6_pgraf: LAD3_6_dgraf),
15	ARCH2	1.07	1.07	3.9	2	0		0	0	0		(RIMA_OM1_4, OM1_4_pgraf: OM1_4_dgraf),
16	DA	0.999	0.999	5.2	2	4	SYSTEMIC	155.733	2091.1	0.000557159		(RA_PDA_2, PDA_2_pgraf: PDA_2_dgraf)
17	LSCA1	0.423	0.423	3	1	0		0	0	0
18	LVA	0.2	0.2	13.5	1	4	SYSTEMIC	6970	130020	9.1224e-06		bifurcations =
19	LSCA2	0.407	0.407	0.75	1	0		0	0	0		(AO1: AO2, LMCA_1),
20	LIMA_LAD3_6	0.13475	0.13475	16.291	1	0		0	0	0	LAD	(AO2: AA1, RCA_1),
21	LSCA3	0.38	0.38	2.5	1	4	SYSTEMIC	1727.26	43680.9	2.75404e-05		(AA1: AA2, RA_PDA_2)
22	LMCA_1	0.183775	0.183775	1.30655	1	0	0	0	0	0		(AA2: ARCH1, INN),
23	LAD_1_psten	0.26477	0.26477	0.243804	1	0	0	0	0	0		(INN: RCC, RSCA1),
24	LAD_1_dsten	0.26477	0.26477	0.21	1	0	0	0	0	0		(ARCH1: LCC, ARCH2),
25	LAD_2	0.221193	0.221193	0.21	1	0	0	0	0	0		(RSCA1: RVA, RSCA2),
26	LAD1_1	0.208357	0.208357	0.710835	1	0	0	0	0	0		(RSCA2: RIMA_OM1_4, RSCA3),
27	LAD2_1	0.20608	0.20608	1.4	1	0	0	0	0	0		(ARCH2: LSCA1, DA),
28	LAD2_2	0.128715	0.128715	1.447	1	0	0	0	0	0		(LSCA1: LVA, LSCA2),
29	LAD3_1	0.121465	0.121465	0.9	1	0	0	0	0	0		(LSCA2: LIMA_LAD3_6, LSCA3),
30	LAD3_2	0.114974	0.114974	1.9	1	0	0	0	0	0		(LAD_1_dsten: LAD_2, LAD_1p),
31	LAD3_3	0.108483	0.108483	1.5	1	0	0	0	0	0		(LAD_2: LAD1_1, S1_1),
32	LAD3_4	0.101993	0.101993	0.5	1	0	0	0	0	0		(LAD1_1: LAD2_1, D1_1),
33	LAD3_5	0.0955019	0.0955019	0.3	1	0	0	0	0	0		(LAD2_1: LAD2_2, LAD2_1p),
34	LAD3_6_pgraf	0.0890112	0.0890112	1.5	1	0	0	0	0	0		(LAD2_2: LAD3_1, D2_1),
35	LAD3_6_dgraf	0.0890112	0.0890112	0.3	1	0	0	0	0	0		(LAD3_1: LAD3_2, LAD3_1p),
36	LAD3_7	0.0825204	0.0825204	0.4	1	0	0	0	0	0		(LAD3_2: LAD3_3, LAD3_2p),
37	LAD3_8	0.0760296	0.0760296	0.5	1	0	0	0	0	0		(LAD3_3: LAD3_4, LAD3_3p),
38	LAD3_9	0.0695388	0.0695388	1.2	1	0	0	0	0	0		(LAD3_4: LAD3_5, LAD3_4p),
39	LAD3_10	0.0630481	0.0630481	1	1	0	0	0	0	0		(LAD3_5: LAD3_6_pgraf, LAD3_5p),
40	LAD3_11	0.0565573	0.0565573	1.3	1	0	0	0	0	0		(LAD3_6_dgraf: LAD3_7, LAD3_6p),
41	LAD3_12	0.0500665	0.0500665	0.46	1	0	0	0	0	0		(LAD3_7: LAD3_8, LAD3_7p),
42	LAD3_13	0.0435758	0.0435758	1.2	1	0	0	0	0	0		(LAD3_8: LAD3_9, LAD3_8p),
43	LAD3_14	0.037085	0.037085	1.0403	1	1	LAD	600880	39924.9	1.95e-06		(LAD3_9: LAD3_10, LAD3_9p),
44	S1_1	0.102895	0.102895	0.8	1	0	0	0	0	0		(LAD3_10: LAD3_11, LAD3_10p),
45	S1_2	0.05026	0.05026	2.53256	1	0	0	0	0	0		(LAD3_11: LAD3_12, LAD3_11p),
46	S1a_1	0.031375	0.031375	1.29757	1	3	LAD	890352	99393.9	1.26e-06		(LAD3_12: LAD3_13, LAD3_12p),
47	S1b_1	0.028905	0.028905	1.67168	1	3	LAD	1.07626e+06	148670	1.02e-06		(LAD3_13: LAD3_14, LAD3_13p),
48	D1_1	0.04273	0.04273	1.9	1	0	0	0	0	0		(S1_1: S1_2, S1_1p),
49	D1_2	0.018045	0.018045	0.72731	1	1	LAD	3.09486e+06	1.07493e+06	3e-07		(S1_2: S1a_1, S1b_1),
50	D2_1	0.1034	0.1034	1.2	1	0	0	0	0	0		(D1_1: D1_2, D1_1p),
51	D2_2	0.0746683	0.0746683	0.9	1	0	0	0	0	0		(D2_1: D2_2, D2_1p),
52	D2_3	0.0459367	0.0459367	0.7	1	0	0	0	0	0		(D2_2: D2_3, D2_2p),
53	D2_4	0.017205	0.017205	1.3524	1	1	LAD	3.43484e+06	1.28514e+06	2.65e-07		(D2_3: D2_4, D2_3p),
54	INT_1	0.15753	0.15753	2.3	1	0	0	0	0	0		(INT_1: INT_2, INT_1p),
55	INT_2	0.137093	0.137093	1.5	1	0	0	0	0	0		(INT_2: INT_3, INT_2p),
56	INT_3	0.116655	0.116655	1.1123	1	0	0	0	0	0		(INT_3: INTa_1, INTb_1),
57	INTa_1	0.10667	0.10667	0.9	1	0	0	0	0	0		(INTa_1: INTa_2, INTa_1p),
58	INTa_2	0.0753917	0.0753917	2.5	1	0	0	0	0	0		(INTa_2: INTa_3, INTa_2p),
59	INTa_3	0.0441133	0.0441133	2.29159	1	0	0	0	0	0		(INTa_3: INTa_4, INTa_3p),
60	INTa_4	0.012835	0.012835	1.2	1	1	LAD	6.46517e+06	3.64626e+06	1.24e-07		(INTb_1: INTb_2, INTb_1p),
61	INTb_1	0.05007	0.05007	1	1	0	0	0	0	0		(CIRC_1: CIRC_2, CIRC_1p),
62	INTb_2	0.018615	0.018615	1.13255	1	1	LAD	2.89075e+06	955148	3.26e-07		(CIRC_2: CIRC_3, CIRC_2p),
63	CIRC_1	0.187885	0.187885	0.5	1	0	0	0	0	0		(CIRC_3: OM1_1, OM2_1),
64	CIRC_2	0.190795	0.190795	0.5	1	0	0	0	0	0		(OM1_1: OM1_2_psten, OM1_1p),
65	CIRC_3	0.193705	0.193705	0.531339	1	0	0	0	0	0		(OM1_2_dsten: OM1_3, OM1_2p),
66	OM1_1	0.11988	0.11988	0.9	1	0	0	0	0	0		(OM1_3: OM1_4_pgraf, OM1_3p),
67	OM1_2_psten	0.113043	0.113043	0.7	1	0	0	0	0	0		(OM1_4_dgraf: OM1a_1, OM1b_1),
68	OM1_2_dsten	0.113043	0.113043	0.7	1	0	0	0	0	0		(OM1a_1: OM1a_2, OM1a_1p),
69	OM1_3	0.106207	0.106207	0.554973	1	0	0	0	0	0		(OM1a_2: OM1a_3, OM1a_2p),
70	OM1_4_pgraf	0.09937	0.09937	1.4	1	0	0	0	0	0		(OM1b_1: OM1b_2, OM1b_1p),
71	OM1_4_dgraf	0.09937	0.09937	1.1	1	0	0	0	0	0		(OM1b_2: OM1b_3, OM1b_2p),
72	OM1a_1	0.08993	0.08993	1.1	1	0	0	0	0	0		(OM2_1: OM2_2, OM2_1p),
73	OM1a_2	0.0594475	0.0594475	0.6	1	0	0	0	0	0		(OM2_2: OM2_3, OM2_2p),
74	OM1a_3	0.028965	0.028965	2.12557	1	1	CIRC	1.07114e+06	1.49513e+06	4.88e-07		(RCA_1: RCA1_1, CONUS_1),
75	OM1b_1	0.08722	0.08722	0.8	1	0	0	0	0	0		(RCA1_1: RCA1_2_psten, RCA1_1p),
76	OM1b_2	0.05277	0.05277	1.3	1	0	0	0	0	0		(RCA1_2_dsten: RCA1_3, RCA1_2p),
77	OM1b_3	0.01832	0.01832	1.33122	1	1	CIRC	2.99392e+06	5.45046e+06	1.48e-07		(RCA1_3: RCA1_4, RCA1_3p),
78	OM2_1	0.118355	0.118355	1.8	1	0	0	0	0	0		(RCA1_4: RCA2_1, AM1_1),
79	OM2_2	0.075345	0.075345	2.8	1	0	0	0	0	0		(RCA2_1: RCA2_2, RCA2_1p),
80	OM2_3	0.032335	0.032335	1.4521	1	1	CIRC	829984	1.09765e+06	6.5e-07		(RCA2_2: RCA2_3, RCA2_2p),
81	RCA_1	0.201425	0.201425	0.451026	1	0	0	0	0	0		(RCA2_3: PDA_1, PLB_1),
82	RCA1_1	0.201425	0.201425	0.7	1	0	0	0	0	0		(PDA_1: PDA_2_pgraf, PDA_1p),
83	RCA1_2_psten	0.187617	0.187617	0.3	1	0	0	0	0	0		(PDA_2_dgraf: PDA_3, PDA_2p),
84	RCA1_2_dsten	0.187617	0.187617	0.3	1	0	0	0	0	0		(PDA_3: PDA_4, PDA_3p),
85	RCA1_3	0.173808	0.173808	0.5	1	0	0	0	0	0		(PLB_1: PLB_2, PLB_1p),
86	RCA1_4	0.16	0.16	0.403147	1	0	0	0	0	0		(CONUS_1: CONUS_2, CONUS_1p),
87	RCA2_1	0.16	0.16	1.5	1	0	0	0	0	0		(CONUS_2: CONUSa_1, CONUSb_1),
88	RCA2_2	0.142525	0.142525	2	1	0	0	0	0	0		(CONUSa_1: CONUSa_2, CONUSa_1p),
89	RCA2_3	0.12505	0.12505	3.71632	1	0	0	0	0	0		(CONUSb_1: CONUSb_2, CONUSb_1p),
90	PDA_1	0.12292	0.12292	1.1	1	0	0	0	0	0		(CONUSb_2: CONUSb_3, CONUSb_2p),
91	PDA_2_pgraf	0.09014	0.09014	1	1	0	0	0	0	0		(AM1_1: AM1_2, AM1_1p),
92	PDA_2_dgraf	0.09014	0.09014	1.8	1	0	0	0	0	0		(AM1_2: AM1a_1, AM1b_1),
93	PDA_3	0.05736	0.05736	1.1	1	0	0	0	0	0		(AM1a_1: AM1a_2, AM1a_1p),
94	PDA_4	0.02458	0.02458	0.804909	1	1	RCA	1.55707e+06	1.27592e+06	4.42e-07
95	PLB_1	0.10678	0.10678	1.2	1	0	0	0	0	0
96	PLB_2	0.06937	0.06937	0.398549	1	1	RCA	125025	65833.9	6.55e-06
97	CONUS_1	0.075715	0.075715	2.2	1	0	0	0	0	0
98	CONUS_2	0.06578	0.06578	1.90647	1	0	0	0	0	0
99	CONUSa_1	0.063085	0.063085	2.6	1	0	0	0	0	0
100	CONUSa_2	0.02702	0.02702	0.93552	1	2	RCA	1.25609e+06	958923	5.63e-07
101	CONUSb_1	0.06745	0.06745	3.9	1	0	0	0	0	0
102	CONUSb_2	0.0407475	0.0407475	2.9	1	0	0	0	0	0
103	CONUSb_3	0.014045	0.014045	2.17311	1	2	RCA	5.3301e+06	6.80944e+06	1.03e-07
104	AM1_1	0.07336	0.07336	4.2	1	0	0	0	0	0
105	AM1_2	0.037325	0.037325	2.51573	1	0	0	0	0	0
106	AM1a_1	0.056265	0.056265	1.5	1	0	0	0	0	0
107	AM1a_2	0.03948	0.03948	1.34717	1	2	RCA	517371	309006	1.51e-06
108	AM1b_1	0.037325	0.037325	1.0069	1	2	RCA	591722	364502	1.31e-06
109	LAD_1p	0.031	0.031	0.5	1	3	LAD	915574	105604	1.22e-06
110	LAD2_1p	0.031	0.031	0.5	1	3	LAD	915574	105604	1.22e-06
111	LAD3_1p	0.023	0.023	0.5	1	3	LAD	1.80807e+06	410888	5.63e-07
112	LAD3_2p	0.023	0.023	0.5	1	3	LAD	1.80807e+06	410888	5.63e-07
113	LAD3_3p	0.023	0.023	0.5	1	3	LAD	1.80807e+06	410888	5.63e-07
114	LAD3_4p	0.074	0.074	0.5	1	1	LAD	105262	1063.64	1.17e-05
115	LAD3_5p	0.023	0.023	0.5	1	3	LAD	1.80807e+06	410888	5.63e-07
116	LAD3_6p	0.056	0.056	0.5	1	1	LAD	218017	1441.84	5.69e-06
117	LAD3_7p	0.023	0.023	0.5	1	3	LAD	1.80807e+06	410888	5.63e-07
118	LAD3_8p	0.023	0.023	0.5	1	3	LAD	1.80807e+06	410888	5.63e-07
119	LAD3_9p	0.023	0.023	0.5	1	3	LAD	1.80807e+06	410888	5.63e-07
120	LAD3_10p	0.034	0.034	0.5	1	1	LAD	737893	65256.8	1.56e-06
121	LAD3_11p	0.028	0.028	0.5	1	1	LAD	1.15782e+06	172733	9.38e-07
122	LAD3_12p	0.023	0.023	0.5	1	3	LAD	1.80807e+06	410888	5.63e-07
123	LAD3_13p	0.023	0.023	0.5	1	3	LAD	1.80807e+06	410888	5.63e-07
124	S1_1p	0.023	0.023	0.5	1	3	LAD	1.80807e+06	410888	5.63e-07
125	D1_1p	0.023	0.023	0.5	1	1	LAD	1.80807e+06	410888	5.63e-07
126	D2_1p	0.023	0.023	0.5	1	1	LAD	1.80807e+06	410888	5.63e-07
127	D2_2p	0.023	0.023	0.5	1	1	LAD	1.80807e+06	410888	5.63e-07
128	D2_3p	0.023	0.023	0.5	1	1	LAD	1.80807e+06	410888	5.63e-07
129	INT_1p	0.04	0.04	0.5	1	1	LAD	501344	25018.9	2.38e-06
130	INT_2p	0.04	0.04	0.5	1	1	LAD	501344	25018.9	2.38e-06
131	INTa_1p	0.04	0.04	0.5	1	1	LAD	501344	25018.9	2.38e-06
132	INTa_2p	0.04	0.04	0.5	1	1	LAD	501344	25018.9	2.38e-06
133	INTa_3p	0.04	0.04	0.5	1	1	LAD	501344	25018.9	2.38e-06
134	INTb_1p	0.04	0.04	0.5	1	1	LAD	501344	25018.9	2.38e-06
135	CIRC_1p	0.05	0.05	0.5	1	1	CIRC	290143	330515	2.02e-06
136	CIRC_2p	0.05	0.05	0.5	1	1	CIRC	290143	330515	2.02e-06
137	OM1_1p	0.05	0.05	0.5	1	1	CIRC	290143	330515	2.02e-06
138	OM1_2p	0.05	0.05	0.5	1	1	CIRC	290143	330515	2.02e-06
139	OM1_3p	0.05	0.05	0.5	1	1	CIRC	290143	330515	2.02e-06
140	OM1a_1p	0.05	0.05	0.5	1	1	CIRC	290143	330515	2.02e-06
141	OM1a_2p	0.05	0.05	0.5	1	1	CIRC	290143	330515	2.02e-06
142	OM1b_1p	0.05	0.05	0.5	1	1	CIRC	290143	330515	2.02e-06
143	OM1b_2p	0.05	0.05	0.5	1	1	CIRC	290143	330515	2.02e-06
144	OM2_1p	0.05	0.05	0.5	1	1	CIRC	290143	330515	2.02e-06
145	OM2_2p	0.05	0.05	0.5	1	1	CIRC	290143	330515	2.02e-06
146	RCA1_1p	0.043	0.043	0.5	1	2	RCA	420822	240999	1.89e-06
147	RCA1_2p	0.034	0.034	0.5	1	2	RCA	737893	480855	1.02e-06
148	RCA1_3p	0.034	0.034	0.5	1	2	RCA	737893	480855	1.02e-06
149	RCA2_1p	0.035	0.035	0.5	1	2	RCA	689197	441073	1.11e-06
150	RCA2_2p	0.023	0.023	0.5	1	2	RCA	1.80807e+06	1.55911e+06	3.72e-07
151	PDA_1p	0.034	0.034	0.5	1	3	RCA	737893	480855	1.02e-06
152	PDA_2p	0.034	0.034	0.5	1	3	RCA	737893	480855	1.02e-06
153	PDA_3p	0.034	0.034	0.5	1	1	RCA	737893	480855	1.02e-06
154	PLB_1p	0.034	0.034	0.5	1	1	RCA	737893	480855	1.02e-06
155	CONUS_1p	0.023	0.023	0.5	1	2	RCA	1.80807e+06	1.55911e+06	3.72e-07
156	CONUSa_1p	0.023	0.023	0.5	1	2	RCA	1.80807e+06	1.55911e+06	3.72e-07
157	CONUSb_1p	0.023	0.023	0.5	1	2	RCA	1.80807e+06	1.55911e+06	3.72e-07
158	CONUSb_2p	0.023	0.023	0.5	1	2	RCA	1.80807e+06	1.55911e+06	3.72e-07
159	AM1_1p	0.023	0.023	0.5	1	2	RCA	1.80807e+06	1.55911e+06	3.72e-07
160	AM1a_1p	0.023	0.023	0.5	1	2	RCA	1.80807e+06	1.55911e+06	3.72e-07

## Sheet: C
No.	vesselname	Ru	Rd	L	vesseltype	squeezetype	territory	R1	R2	Ct	grafttarget	Vessel Network Relations (.cfg)
1	AO1	1.47	1.47	0.5	2	0	0	0	0	0		stenosisname = sLAD_1, sOM1_2, sRCA1_2
2	AO2	1.47	1.47	0.5	2	0	0	0	0	0		Ls = 0.9, 2.0, 1.8
3	AA1	1.47	1.47	1	2	0		0	0	0		%stenosis = 95, 75, 99
4	RA_OM1_4	0.1676	0.1676	16.1611	1	0		0	0	0	OM
5	AA2	1.47	1.47	2	2	0		0	0	0		stenoses =
6	INN	0.62	0.62	3	1	0		0	0	0		(LAD_1_psten: LAD_1_dsten),
7	ARCH1	1.12	1.12	2	2	0		0	0	0		(OM1_2_psten: OM1_2_dsten),
8	RCC	0.4	0.4	3	1	4	SYSTEMIC	1560	11251.5	9.75751e-05		(RCA1_2_psten: RCA1_2_dsten),
9	RSCA1	0.48	0.48	3	1	0		0	0	0
10	RVA	0.2	0.2	13.5	1	4	SYSTEMIC	6970	130121	9.1224e-06		trifurcations =
11	RSCA2	0.47	0.47	0.75	1	0		0	0	0		(LMCA_1: LAD_1_psten, INT_1, CIRC_1),
12	RIMA_PDA_2	0.13925	0.13925	23.743	1	0		0	0	0	PDA
13	RSCA3	0.45	0.45	2.5	1	4	SYSTEMIC	1230	30543.1	3.9261e-05		graftings =
14	LCC	0.37	0.37	3	1	4	SYSTEMIC	1820	26109.8	4.4746e-05		(LIMA_LAD3_6, LAD3_6_pgraf: LAD3_6_dgraf),
15	ARCH2	1.07	1.07	3.9	2	0		0	0	0		(RA_OM1_4, OM1_4_pgraf: OM1_4_dgraf),
16	DA	0.999	0.999	5.2	2	4	SYSTEMIC	155.733	2091.1	0.000557159		(RIMA_PDA_2, PDA_2_pgraf: PDA_2_dgraf),
17	LSCA1	0.423	0.423	3	1	0		0	0	0
18	LVA	0.2	0.2	13.5	1	4	SYSTEMIC	6970	130020	9.1224e-06		bifurcations =
19	LSCA2	0.407	0.407	0.75	1	0		0	0	0		(AO1: AO2, LMCA_1),
20	LIMA_LAD3_6	0.13475	0.13475	16.291	1	0		0	0	0	LAD	(AO2: AA1, RCA_1),
21	LSCA3	0.38	0.38	2.5	1	4	SYSTEMIC	1727.26	43680.9	2.75404e-05		(AA1: AA2, RA_OM1_4)
22	LMCA_1	0.183775	0.183775	1.30655	1	0	0	0	0	0		(AA2: ARCH1, INN),
23	LAD_1_psten	0.26477	0.26477	0.243804	1	0	0	0	0	0		(INN: RCC, RSCA1),
24	LAD_1_dsten	0.26477	0.26477	0.21	1	0	0	0	0	0		(ARCH1: LCC, ARCH2),
25	LAD_2	0.221193	0.221193	0.21	1	0	0	0	0	0		(RSCA1: RVA, RSCA2),
26	LAD1_1	0.208357	0.208357	0.710835	1	0	0	0	0	0		(RSCA2: RIMA_PDA_2, RSCA3),
27	LAD2_1	0.20608	0.20608	1.4	1	0	0	0	0	0		(ARCH2: LSCA1, DA),
28	LAD2_2	0.128715	0.128715	1.447	1	0	0	0	0	0		(LSCA1: LVA, LSCA2),
29	LAD3_1	0.121465	0.121465	0.9	1	0	0	0	0	0		(LSCA2: LIMA_LAD3_6, LSCA3),
30	LAD3_2	0.114974	0.114974	1.9	1	0	0	0	0	0		(LAD_1_dsten: LAD_2, LAD_1p),
31	LAD3_3	0.108483	0.108483	1.5	1	0	0	0	0	0		(LAD_2: LAD1_1, S1_1),
32	LAD3_4	0.101993	0.101993	0.5	1	0	0	0	0	0		(LAD1_1: LAD2_1, D1_1),
33	LAD3_5	0.0955019	0.0955019	0.3	1	0	0	0	0	0		(LAD2_1: LAD2_2, LAD2_1p),
34	LAD3_6_pgraf	0.0890112	0.0890112	1.5	1	0	0	0	0	0		(LAD2_2: LAD3_1, D2_1),
35	LAD3_6_dgraf	0.0890112	0.0890112	0.3	1	0	0	0	0	0		(LAD3_1: LAD3_2, LAD3_1p),
36	LAD3_7	0.0825204	0.0825204	0.4	1	0	0	0	0	0		(LAD3_2: LAD3_3, LAD3_2p),
37	LAD3_8	0.0760296	0.0760296	0.5	1	0	0	0	0	0		(LAD3_3: LAD3_4, LAD3_3p),
38	LAD3_9	0.0695388	0.0695388	1.2	1	0	0	0	0	0		(LAD3_4: LAD3_5, LAD3_4p),
39	LAD3_10	0.0630481	0.0630481	1	1	0	0	0	0	0		(LAD3_5: LAD3_6_pgraf, LAD3_5p),
40	LAD3_11	0.0565573	0.0565573	1.3	1	0	0	0	0	0		(LAD3_6_dgraf: LAD3_7, LAD3_6p),
41	LAD3_12	0.0500665	0.0500665	0.46	1	0	0	0	0	0		(LAD3_7: LAD3_8, LAD3_7p),
42	LAD3_13	0.0435758	0.0435758	1.2	1	0	0	0	0	0		(LAD3_8: LAD3_9, LAD3_8p),
43	LAD3_14	0.037085	0.037085	1.0403	1	1	LAD	600880	39924.9	1.95e-06		(LAD3_9: LAD3_10, LAD3_9p),
44	S1_1	0.102895	0.102895	0.8	1	0	0	0	0	0		(LAD3_10: LAD3_11, LAD3_10p),
45	S1_2	0.05026	0.05026	2.53256	1	0	0	0	0	0		(LAD3_11: LAD3_12, LAD3_11p),
46	S1a_1	0.031375	0.031375	1.29757	1	3	LAD	890352	99393.9	1.26e-06		(LAD3_12: LAD3_13, LAD3_12p),
47	S1b_1	0.028905	0.028905	1.67168	1	3	LAD	1.07626e+06	148670	1.02e-06		(LAD3_13: LAD3_14, LAD3_13p),
48	D1_1	0.04273	0.04273	1.9	1	0	0	0	0	0		(S1_1: S1_2, S1_1p),
49	D1_2	0.018045	0.018045	0.72731	1	1	LAD	3.09486e+06	1.07493e+06	3e-07		(S1_2: S1a_1, S1b_1),
50	D2_1	0.1034	0.1034	1.2	1	0	0	0	0	0		(D1_1: D1_2, D1_1p),
51	D2_2	0.0746683	0.0746683	0.9	1	0	0	0	0	0		(D2_1: D2_2, D2_1p),
52	D2_3	0.0459367	0.0459367	0.7	1	0	0	0	0	0		(D2_2: D2_3, D2_2p),
53	D2_4	0.017205	0.017205	1.3524	1	1	LAD	3.43484e+06	1.28514e+06	2.65e-07		(D2_3: D2_4, D2_3p),
54	INT_1	0.15753	0.15753	2.3	1	0	0	0	0	0		(INT_1: INT_2, INT_1p),
55	INT_2	0.137093	0.137093	1.5	1	0	0	0	0	0		(INT_2: INT_3, INT_2p),
56	INT_3	0.116655	0.116655	1.1123	1	0	0	0	0	0		(INT_3: INTa_1, INTb_1),
57	INTa_1	0.10667	0.10667	0.9	1	0	0	0	0	0		(INTa_1: INTa_2, INTa_1p),
58	INTa_2	0.0753917	0.0753917	2.5	1	0	0	0	0	0		(INTa_2: INTa_3, INTa_2p),
59	INTa_3	0.0441133	0.0441133	2.29159	1	0	0	0	0	0		(INTa_3: INTa_4, INTa_3p),
60	INTa_4	0.012835	0.012835	1.2	1	1	LAD	6.46517e+06	3.64626e+06	1.24e-07		(INTb_1: INTb_2, INTb_1p),
61	INTb_1	0.05007	0.05007	1	1	0	0	0	0	0		(CIRC_1: CIRC_2, CIRC_1p),
62	INTb_2	0.018615	0.018615	1.13255	1	1	LAD	2.89075e+06	955148	3.26e-07		(CIRC_2: CIRC_3, CIRC_2p),
63	CIRC_1	0.187885	0.187885	0.5	1	0	0	0	0	0		(CIRC_3: OM1_1, OM2_1),
64	CIRC_2	0.190795	0.190795	0.5	1	0	0	0	0	0		(OM1_1: OM1_2_psten, OM1_1p),
65	CIRC_3	0.193705	0.193705	0.531339	1	0	0	0	0	0		(OM1_2_dsten: OM1_3, OM1_2p),
66	OM1_1	0.11988	0.11988	0.9	1	0	0	0	0	0		(OM1_3: OM1_4_pgraf, OM1_3p),
67	OM1_2_psten	0.113043	0.113043	0.7	1	0	0	0	0	0		(OM1_4_dgraf: OM1a_1, OM1b_1),
68	OM1_2_dsten	0.113043	0.113043	0.7	1	0	0	0	0	0		(OM1a_1: OM1a_2, OM1a_1p),
69	OM1_3	0.106207	0.106207	0.554973	1	0	0	0	0	0		(OM1a_2: OM1a_3, OM1a_2p),
70	OM1_4_pgraf	0.09937	0.09937	1.4	1	0	0	0	0	0		(OM1b_1: OM1b_2, OM1b_1p),
71	OM1_4_dgraf	0.09937	0.09937	1.1	1	0	0	0	0	0		(OM1b_2: OM1b_3, OM1b_2p),
72	OM1a_1	0.08993	0.08993	1.1	1	0	0	0	0	0		(OM2_1: OM2_2, OM2_1p),
73	OM1a_2	0.0594475	0.0594475	0.6	1	0	0	0	0	0		(OM2_2: OM2_3, OM2_2p),
74	OM1a_3	0.028965	0.028965	2.12557	1	1	CIRC	1.07114e+06	1.49513e+06	4.88e-07		(RCA_1: RCA1_1, CONUS_1),
75	OM1b_1	0.08722	0.08722	0.8	1	0	0	0	0	0		(RCA1_1: RCA1_2_psten, RCA1_1p),
76	OM1b_2	0.05277	0.05277	1.3	1	0	0	0	0	0		(RCA1_2_dsten: RCA1_3, RCA1_2p),
77	OM1b_3	0.01832	0.01832	1.33122	1	1	CIRC	2.99392e+06	5.45046e+06	1.48e-07		(RCA1_3: RCA1_4, RCA1_3p),
78	OM2_1	0.118355	0.118355	1.8	1	0	0	0	0	0		(RCA1_4: RCA2_1, AM1_1),
79	OM2_2	0.075345	0.075345	2.8	1	0	0	0	0	0		(RCA2_1: RCA2_2, RCA2_1p),
80	OM2_3	0.032335	0.032335	1.4521	1	1	CIRC	829984	1.09765e+06	6.5e-07		(RCA2_2: RCA2_3, RCA2_2p),
81	RCA_1	0.201425	0.201425	0.451026	1	0	0	0	0	0		(RCA2_3: PDA_1, PLB_1),
82	RCA1_1	0.201425	0.201425	0.7	1	0	0	0	0	0		(PDA_1: PDA_2_pgraf, PDA_1p),
83	RCA1_2_psten	0.187617	0.187617	0.3	1	0	0	0	0	0		(PDA_2_dgraf: PDA_3, PDA_2p),
84	RCA1_2_dsten	0.187617	0.187617	0.3	1	0	0	0	0	0		(PDA_3: PDA_4, PDA_3p),
85	RCA1_3	0.173808	0.173808	0.5	1	0	0	0	0	0		(PLB_1: PLB_2, PLB_1p),
86	RCA1_4	0.16	0.16	0.403147	1	0	0	0	0	0		(CONUS_1: CONUS_2, CONUS_1p),
87	RCA2_1	0.16	0.16	1.5	1	0	0	0	0	0		(CONUS_2: CONUSa_1, CONUSb_1),
88	RCA2_2	0.142525	0.142525	2	1	0	0	0	0	0		(CONUSa_1: CONUSa_2, CONUSa_1p),
89	RCA2_3	0.12505	0.12505	3.71632	1	0	0	0	0	0		(CONUSb_1: CONUSb_2, CONUSb_1p),
90	PDA_1	0.12292	0.12292	1.1	1	0	0	0	0	0		(CONUSb_2: CONUSb_3, CONUSb_2p),
91	PDA_2_pgraf	0.09014	0.09014	1	1	0	0	0	0	0		(AM1_1: AM1_2, AM1_1p),
92	PDA_2_dgraf	0.09014	0.09014	1.8	1	0	0	0	0	0		(AM1_2: AM1a_1, AM1b_1),
93	PDA_3	0.05736	0.05736	1.1	1	0	0	0	0	0		(AM1a_1: AM1a_2, AM1a_1p),
94	PDA_4	0.02458	0.02458	0.804909	1	1	RCA	1.55707e+06	1.27592e+06	4.42e-07
95	PLB_1	0.10678	0.10678	1.2	1	0	0	0	0	0
96	PLB_2	0.06937	0.06937	0.398549	1	1	RCA	125025	65833.9	6.55e-06
97	CONUS_1	0.075715	0.075715	2.2	1	0	0	0	0	0
98	CONUS_2	0.06578	0.06578	1.90647	1	0	0	0	0	0
99	CONUSa_1	0.063085	0.063085	2.6	1	0	0	0	0	0
100	CONUSa_2	0.02702	0.02702	0.93552	1	2	RCA	1.25609e+06	958923	5.63e-07
101	CONUSb_1	0.06745	0.06745	3.9	1	0	0	0	0	0
102	CONUSb_2	0.0407475	0.0407475	2.9	1	0	0	0	0	0
103	CONUSb_3	0.014045	0.014045	2.17311	1	2	RCA	5.3301e+06	6.80944e+06	1.03e-07
104	AM1_1	0.07336	0.07336	4.2	1	0	0	0	0	0
105	AM1_2	0.037325	0.037325	2.51573	1	0	0	0	0	0
106	AM1a_1	0.056265	0.056265	1.5	1	0	0	0	0	0
107	AM1a_2	0.03948	0.03948	1.34717	1	2	RCA	517371	309006	1.51e-06
108	AM1b_1	0.037325	0.037325	1.0069	1	2	RCA	591722	364502	1.31e-06
109	LAD_1p	0.031	0.031	0.5	1	3	LAD	915574	105604	1.22e-06
110	LAD2_1p	0.031	0.031	0.5	1	3	LAD	915574	105604	1.22e-06
111	LAD3_1p	0.023	0.023	0.5	1	3	LAD	1.80807e+06	410888	5.63e-07
112	LAD3_2p	0.023	0.023	0.5	1	3	LAD	1.80807e+06	410888	5.63e-07
113	LAD3_3p	0.023	0.023	0.5	1	3	LAD	1.80807e+06	410888	5.63e-07
114	LAD3_4p	0.074	0.074	0.5	1	1	LAD	105262	1063.64	1.17e-05
115	LAD3_5p	0.023	0.023	0.5	1	3	LAD	1.80807e+06	410888	5.63e-07
116	LAD3_6p	0.056	0.056	0.5	1	1	LAD	218017	1441.84	5.69e-06
117	LAD3_7p	0.023	0.023	0.5	1	3	LAD	1.80807e+06	410888	5.63e-07
118	LAD3_8p	0.023	0.023	0.5	1	3	LAD	1.80807e+06	410888	5.63e-07
119	LAD3_9p	0.023	0.023	0.5	1	3	LAD	1.80807e+06	410888	5.63e-07
120	LAD3_10p	0.034	0.034	0.5	1	1	LAD	737893	65256.8	1.56e-06
121	LAD3_11p	0.028	0.028	0.5	1	1	LAD	1.15782e+06	172733	9.38e-07
122	LAD3_12p	0.023	0.023	0.5	1	3	LAD	1.80807e+06	410888	5.63e-07
123	LAD3_13p	0.023	0.023	0.5	1	3	LAD	1.80807e+06	410888	5.63e-07
124	S1_1p	0.023	0.023	0.5	1	3	LAD	1.80807e+06	410888	5.63e-07
125	D1_1p	0.023	0.023	0.5	1	1	LAD	1.80807e+06	410888	5.63e-07
126	D2_1p	0.023	0.023	0.5	1	1	LAD	1.80807e+06	410888	5.63e-07
127	D2_2p	0.023	0.023	0.5	1	1	LAD	1.80807e+06	410888	5.63e-07
128	D2_3p	0.023	0.023	0.5	1	1	LAD	1.80807e+06	410888	5.63e-07
129	INT_1p	0.04	0.04	0.5	1	1	LAD	501344	25018.9	2.38e-06
130	INT_2p	0.04	0.04	0.5	1	1	LAD	501344	25018.9	2.38e-06
131	INTa_1p	0.04	0.04	0.5	1	1	LAD	501344	25018.9	2.38e-06
132	INTa_2p	0.04	0.04	0.5	1	1	LAD	501344	25018.9	2.38e-06
133	INTa_3p	0.04	0.04	0.5	1	1	LAD	501344	25018.9	2.38e-06
134	INTb_1p	0.04	0.04	0.5	1	1	LAD	501344	25018.9	2.38e-06
135	CIRC_1p	0.05	0.05	0.5	1	1	CIRC	290143	330515	2.02e-06
136	CIRC_2p	0.05	0.05	0.5	1	1	CIRC	290143	330515	2.02e-06
137	OM1_1p	0.05	0.05	0.5	1	1	CIRC	290143	330515	2.02e-06
138	OM1_2p	0.05	0.05	0.5	1	1	CIRC	290143	330515	2.02e-06
139	OM1_3p	0.05	0.05	0.5	1	1	CIRC	290143	330515	2.02e-06
140	OM1a_1p	0.05	0.05	0.5	1	1	CIRC	290143	330515	2.02e-06
141	OM1a_2p	0.05	0.05	0.5	1	1	CIRC	290143	330515	2.02e-06
142	OM1b_1p	0.05	0.05	0.5	1	1	CIRC	290143	330515	2.02e-06
143	OM1b_2p	0.05	0.05	0.5	1	1	CIRC	290143	330515	2.02e-06
144	OM2_1p	0.05	0.05	0.5	1	1	CIRC	290143	330515	2.02e-06
145	OM2_2p	0.05	0.05	0.5	1	1	CIRC	290143	330515	2.02e-06
146	RCA1_1p	0.043	0.043	0.5	1	2	RCA	420822	240999	1.89e-06
147	RCA1_2p	0.034	0.034	0.5	1	2	RCA	737893	480855	1.02e-06
148	RCA1_3p	0.034	0.034	0.5	1	2	RCA	737893	480855	1.02e-06
149	RCA2_1p	0.035	0.035	0.5	1	2	RCA	689197	441073	1.11e-06
150	RCA2_2p	0.023	0.023	0.5	1	2	RCA	1.80807e+06	1.55911e+06	3.72e-07
151	PDA_1p	0.034	0.034	0.5	1	3	RCA	737893	480855	1.02e-06
152	PDA_2p	0.034	0.034	0.5	1	3	RCA	737893	480855	1.02e-06
153	PDA_3p	0.034	0.034	0.5	1	1	RCA	737893	480855	1.02e-06
154	PLB_1p	0.034	0.034	0.5	1	1	RCA	737893	480855	1.02e-06
155	CONUS_1p	0.023	0.023	0.5	1	2	RCA	1.80807e+06	1.55911e+06	3.72e-07
156	CONUSa_1p	0.023	0.023	0.5	1	2	RCA	1.80807e+06	1.55911e+06	3.72e-07
157	CONUSb_1p	0.023	0.023	0.5	1	2	RCA	1.80807e+06	1.55911e+06	3.72e-07
158	CONUSb_2p	0.023	0.023	0.5	1	2	RCA	1.80807e+06	1.55911e+06	3.72e-07
159	AM1_1p	0.023	0.023	0.5	1	2	RCA	1.80807e+06	1.55911e+06	3.72e-07
160	AM1a_1p	0.023	0.023	0.5	1	2	RCA	1.80807e+06	1.55911e+06	3.72e-07

## Sheet: D
No.	vesselname	Ru	Rd	L	vesseltype	squeezetype	territory	R1	R2	Ct	grafttarget	Vessel Network Relations (.cfg)
1	AO1	1.47	1.47	0.5	2	0	0	0	0	0		stenosisname = sLAD_1, sOM1_2, sRCA1_2
2	AO2	1.47	1.47	0.5	2	0	0	0	0	0		Ls = 0.9, 2.0, 1.8
3	AA1	1.47	1.47	1	2	0		0	0	0		%stenosis = 95, 75, 99
4	RA_PDA_2	0.1676	0.1676	19.1611	1	0		0	0	0	PDA
5	AA2	1.47	1.47	2	2	0		0	0	0		stenoses =
6	INN	0.62	0.62	3	1	0		0	0	0		(LAD_1_psten: LAD_1_dsten),
7	ARCH1	1.12	1.12	2	2	0		0	0	0		(OM1_2_psten: OM1_2_dsten),
8	RCC	0.4	0.4	3	1	4	SYSTEMIC	1560	11251.5	9.75751e-05		(RCA1_2_psten: RCA1_2_dsten),
9	RSCA1	0.48	0.48	3	1	0		0	0	0
10	RVA	0.2	0.2	13.5	1	4	SYSTEMIC	6970	130121	9.1224e-06		trifurcations =
11	RSCA2	0.47	0.47	0.75	1	0		0	0	0		(LMCA_1: LAD_1_psten, INT_1, CIRC_1),
12	RIMA_LAD3_6	0.13925	0.13925	23.743	1	0		0	0	0	LAD
13	RSCA3	0.45	0.45	2.5	1	4	SYSTEMIC	1230	30543.1	3.9261e-05		graftings =
14	LCC	0.37	0.37	3	1	4	SYSTEMIC	1820	26109.8	4.4746e-05		(RIMA_LAD3_6, LAD3_6_pgraf: LAD3_6_dgraf),
15	ARCH2	1.07	1.07	3.9	2	0		0	0	0		(LIMA_OM1_4, OM1_4_pgraf: OM1_4_dgraf),
16	DA	0.999	0.999	5.2	2	4	SYSTEMIC	155.733	2091.1	0.000556339		(RA_PDA_2, PDA_2_pgraf: PDA_2_dgraf),
17	LSCA1	0.423	0.423	3	1	0		0	0	0
18	LVA	0.2	0.2	13.5	1	4	SYSTEMIC	6970	130020	9.1224e-06		bifurcations =
19	LSCA2	0.407	0.407	0.75	1	0		0	0	0		(AO1: AO2, LMCA_1),
20	LIMA_OM1_4	0.13475	0.13475	19.2	1	0		0	0	0	OM	(AO2: AA1, RCA_1),
21	LSCA3	0.38	0.38	2.5	1	4	SYSTEMIC	1727.26	43680.9	2.75404e-05		(AA1: AA2, RA_PDA_2)
22	LMCA_1	0.183775	0.183775	1.30655	1	0	0	0	0	0		(AA2: ARCH1, INN),
23	LAD_1_psten	0.26477	0.26477	0.243804	1	0	0	0	0	0		(INN: RCC, RSCA1),
24	LAD_1_dsten	0.26477	0.26477	0.21	1	0	0	0	0	0		(ARCH1: LCC, ARCH2),
25	LAD_2	0.221193	0.221193	0.21	1	0	0	0	0	0		(RSCA1: RVA, RSCA2),
26	LAD1_1	0.208357	0.208357	0.710835	1	0	0	0	0	0		(RSCA2: RIMA_LAD3_6, RSCA3),
27	LAD2_1	0.20608	0.20608	1.4	1	0	0	0	0	0		(ARCH2: LSCA1, DA),
28	LAD2_2	0.128715	0.128715	1.447	1	0	0	0	0	0		(LSCA1: LVA, LSCA2),
29	LAD3_1	0.121465	0.121465	0.9	1	0	0	0	0	0		(LSCA2: LIMA_OM1_4, LSCA3),
30	LAD3_2	0.114974	0.114974	1.9	1	0	0	0	0	0		(LAD_1_dsten: LAD_2, LAD_1p),
31	LAD3_3	0.108483	0.108483	1.5	1	0	0	0	0	0		(LAD_2: LAD1_1, S1_1),
32	LAD3_4	0.101993	0.101993	0.5	1	0	0	0	0	0		(LAD1_1: LAD2_1, D1_1),
33	LAD3_5	0.0955019	0.0955019	0.3	1	0	0	0	0	0		(LAD2_1: LAD2_2, LAD2_1p),
34	LAD3_6_pgraf	0.0890112	0.0890112	1.5	1	0	0	0	0	0		(LAD2_2: LAD3_1, D2_1),
35	LAD3_6_dgraf	0.0890112	0.0890112	0.3	1	0	0	0	0	0		(LAD3_1: LAD3_2, LAD3_1p),
36	LAD3_7	0.0825204	0.0825204	0.4	1	0	0	0	0	0		(LAD3_2: LAD3_3, LAD3_2p),
37	LAD3_8	0.0760296	0.0760296	0.5	1	0	0	0	0	0		(LAD3_3: LAD3_4, LAD3_3p),
38	LAD3_9	0.0695388	0.0695388	1.2	1	0	0	0	0	0		(LAD3_4: LAD3_5, LAD3_4p),
39	LAD3_10	0.0630481	0.0630481	1	1	0	0	0	0	0		(LAD3_5: LAD3_6_pgraf, LAD3_5p),
40	LAD3_11	0.0565573	0.0565573	1.3	1	0	0	0	0	0		(LAD3_6_dgraf: LAD3_7, LAD3_6p),
41	LAD3_12	0.0500665	0.0500665	0.46	1	0	0	0	0	0		(LAD3_7: LAD3_8, LAD3_7p),
42	LAD3_13	0.0435758	0.0435758	1.2	1	0	0	0	0	0		(LAD3_8: LAD3_9, LAD3_8p),
43	LAD3_14	0.037085	0.037085	1.0403	1	1	LAD	600880	39924.9	1.95e-06		(LAD3_9: LAD3_10, LAD3_9p),
44	S1_1	0.102895	0.102895	0.8	1	0	0	0	0	0		(LAD3_10: LAD3_11, LAD3_10p),
45	S1_2	0.05026	0.05026	2.53256	1	0	0	0	0	0		(LAD3_11: LAD3_12, LAD3_11p),
46	S1a_1	0.031375	0.031375	1.29757	1	3	LAD	890352	99393.9	1.26e-06		(LAD3_12: LAD3_13, LAD3_12p),
47	S1b_1	0.028905	0.028905	1.67168	1	3	LAD	1.07626e+06	148670	1.02e-06		(LAD3_13: LAD3_14, LAD3_13p),
48	D1_1	0.04273	0.04273	1.9	1	0	0	0	0	0		(S1_1: S1_2, S1_1p),
49	D1_2	0.018045	0.018045	0.72731	1	1	LAD	3.09486e+06	1.07493e+06	3e-07		(S1_2: S1a_1, S1b_1),
50	D2_1	0.1034	0.1034	1.2	1	0	0	0	0	0		(D1_1: D1_2, D1_1p),
51	D2_2	0.0746683	0.0746683	0.9	1	0	0	0	0	0		(D2_1: D2_2, D2_1p),
52	D2_3	0.0459367	0.0459367	0.7	1	0	0	0	0	0		(D2_2: D2_3, D2_2p),
53	D2_4	0.017205	0.017205	1.3524	1	1	LAD	3.43484e+06	1.28514e+06	2.65e-07		(D2_3: D2_4, D2_3p),
54	INT_1	0.15753	0.15753	2.3	1	0	0	0	0	0		(INT_1: INT_2, INT_1p),
55	INT_2	0.137093	0.137093	1.5	1	0	0	0	0	0		(INT_2: INT_3, INT_2p),
56	INT_3	0.116655	0.116655	1.1123	1	0	0	0	0	0		(INT_3: INTa_1, INTb_1),
57	INTa_1	0.10667	0.10667	0.9	1	0	0	0	0	0		(INTa_1: INTa_2, INTa_1p),
58	INTa_2	0.0753917	0.0753917	2.5	1	0	0	0	0	0		(INTa_2: INTa_3, INTa_2p),
59	INTa_3	0.0441133	0.0441133	2.29159	1	0	0	0	0	0		(INTa_3: INTa_4, INTa_3p),
60	INTa_4	0.012835	0.012835	1.2	1	1	LAD	6.46517e+06	3.64626e+06	1.24e-07		(INTb_1: INTb_2, INTb_1p),
61	INTb_1	0.05007	0.05007	1	1	0	0	0	0	0		(CIRC_1: CIRC_2, CIRC_1p),
62	INTb_2	0.018615	0.018615	1.13255	1	1	LAD	2.89075e+06	955148	3.26e-07		(CIRC_2: CIRC_3, CIRC_2p),
63	CIRC_1	0.187885	0.187885	0.5	1	0	0	0	0	0		(CIRC_3: OM1_1, OM2_1),
64	CIRC_2	0.190795	0.190795	0.5	1	0	0	0	0	0		(OM1_1: OM1_2_psten, OM1_1p),
65	CIRC_3	0.193705	0.193705	0.531339	1	0	0	0	0	0		(OM1_2_dsten: OM1_3, OM1_2p),
66	OM1_1	0.11988	0.11988	0.9	1	0	0	0	0	0		(OM1_3: OM1_4_pgraf, OM1_3p),
67	OM1_2_psten	0.113043	0.113043	0.7	1	0	0	0	0	0		(OM1_4_dgraf: OM1a_1, OM1b_1),
68	OM1_2_dsten	0.113043	0.113043	0.7	1	0	0	0	0	0		(OM1a_1: OM1a_2, OM1a_1p),
69	OM1_3	0.106207	0.106207	0.554973	1	0	0	0	0	0		(OM1a_2: OM1a_3, OM1a_2p),
70	OM1_4_pgraf	0.09937	0.09937	1.4	1	0	0	0	0	0		(OM1b_1: OM1b_2, OM1b_1p),
71	OM1_4_dgraf	0.09937	0.09937	1.1	1	0	0	0	0	0		(OM1b_2: OM1b_3, OM1b_2p),
72	OM1a_1	0.08993	0.08993	1.1	1	0	0	0	0	0		(OM2_1: OM2_2, OM2_1p),
73	OM1a_2	0.0594475	0.0594475	0.6	1	0	0	0	0	0		(OM2_2: OM2_3, OM2_2p),
74	OM1a_3	0.028965	0.028965	2.12557	1	1	CIRC	1.07114e+06	1.49513e+06	4.88e-07		(RCA_1: RCA1_1, CONUS_1),
75	OM1b_1	0.08722	0.08722	0.8	1	0	0	0	0	0		(RCA1_1: RCA1_2_psten, RCA1_1p),
76	OM1b_2	0.05277	0.05277	1.3	1	0	0	0	0	0		(RCA1_2_dsten: RCA1_3, RCA1_2p),
77	OM1b_3	0.01832	0.01832	1.33122	1	1	CIRC	2.99392e+06	5.45046e+06	1.48e-07		(RCA1_3: RCA1_4, RCA1_3p),
78	OM2_1	0.118355	0.118355	1.8	1	0	0	0	0	0		(RCA1_4: RCA2_1, AM1_1),
79	OM2_2	0.075345	0.075345	2.8	1	0	0	0	0	0		(RCA2_1: RCA2_2, RCA2_1p),
80	OM2_3	0.032335	0.032335	1.4521	1	1	CIRC	829984	1.09765e+06	6.5e-07		(RCA2_2: RCA2_3, RCA2_2p),
81	RCA_1	0.201425	0.201425	0.451026	1	0	0	0	0	0		(RCA2_3: PDA_1, PLB_1),
82	RCA1_1	0.201425	0.201425	0.7	1	0	0	0	0	0		(PDA_1: PDA_2_pgraf, PDA_1p),
83	RCA1_2_psten	0.187617	0.187617	0.3	1	0	0	0	0	0		(PDA_2_dgraf: PDA_3, PDA_2p),
84	RCA1_2_dsten	0.187617	0.187617	0.3	1	0	0	0	0	0		(PDA_3: PDA_4, PDA_3p),
85	RCA1_3	0.173808	0.173808	0.5	1	0	0	0	0	0		(PLB_1: PLB_2, PLB_1p),
86	RCA1_4	0.16	0.16	0.403147	1	0	0	0	0	0		(CONUS_1: CONUS_2, CONUS_1p),
87	RCA2_1	0.16	0.16	1.5	1	0	0	0	0	0		(CONUS_2: CONUSa_1, CONUSb_1),
88	RCA2_2	0.142525	0.142525	2	1	0	0	0	0	0		(CONUSa_1: CONUSa_2, CONUSa_1p),
89	RCA2_3	0.12505	0.12505	3.71632	1	0	0	0	0	0		(CONUSb_1: CONUSb_2, CONUSb_1p),
90	PDA_1	0.12292	0.12292	1.1	1	0	0	0	0	0		(CONUSb_2: CONUSb_3, CONUSb_2p),
91	PDA_2_pgraf	0.09014	0.09014	1	1	0	0	0	0	0		(AM1_1: AM1_2, AM1_1p),
92	PDA_2_dgraf	0.09014	0.09014	1.8	1	0	0	0	0	0		(AM1_2: AM1a_1, AM1b_1),
93	PDA_3	0.05736	0.05736	1.1	1	0	0	0	0	0		(AM1a_1: AM1a_2, AM1a_1p),
94	PDA_4	0.02458	0.02458	0.804909	1	1	RCA	1.55707e+06	1.27592e+06	4.42e-07
95	PLB_1	0.10678	0.10678	1.2	1	0	0	0	0	0
96	PLB_2	0.06937	0.06937	0.398549	1	1	RCA	125025	65833.9	6.55e-06
97	CONUS_1	0.075715	0.075715	2.2	1	0	0	0	0	0
98	CONUS_2	0.06578	0.06578	1.90647	1	0	0	0	0	0
99	CONUSa_1	0.063085	0.063085	2.6	1	0	0	0	0	0
100	CONUSa_2	0.02702	0.02702	0.93552	1	2	RCA	1.25609e+06	958923	5.63e-07
101	CONUSb_1	0.06745	0.06745	3.9	1	0	0	0	0	0
102	CONUSb_2	0.0407475	0.0407475	2.9	1	0	0	0	0	0
103	CONUSb_3	0.014045	0.014045	2.17311	1	2	RCA	5.3301e+06	6.80944e+06	1.03e-07
104	AM1_1	0.07336	0.07336	4.2	1	0	0	0	0	0
105	AM1_2	0.037325	0.037325	2.51573	1	0	0	0	0	0
106	AM1a_1	0.056265	0.056265	1.5	1	0	0	0	0	0
107	AM1a_2	0.03948	0.03948	1.34717	1	2	RCA	517371	309006	1.51e-06
108	AM1b_1	0.037325	0.037325	1.0069	1	2	RCA	591722	364502	1.31e-06
109	LAD_1p	0.031	0.031	0.5	1	3	LAD	915574	105604	1.22e-06
110	LAD2_1p	0.031	0.031	0.5	1	3	LAD	915574	105604	1.22e-06
111	LAD3_1p	0.023	0.023	0.5	1	3	LAD	1.80807e+06	410888	5.63e-07
112	LAD3_2p	0.023	0.023	0.5	1	3	LAD	1.80807e+06	410888	5.63e-07
113	LAD3_3p	0.023	0.023	0.5	1	3	LAD	1.80807e+06	410888	5.63e-07
114	LAD3_4p	0.074	0.074	0.5	1	1	LAD	105262	1063.64	1.17e-05
115	LAD3_5p	0.023	0.023	0.5	1	3	LAD	1.80807e+06	410888	5.63e-07
116	LAD3_6p	0.056	0.056	0.5	1	1	LAD	218017	1441.84	5.69e-06
117	LAD3_7p	0.023	0.023	0.5	1	3	LAD	1.80807e+06	410888	5.63e-07
118	LAD3_8p	0.023	0.023	0.5	1	3	LAD	1.80807e+06	410888	5.63e-07
119	LAD3_9p	0.023	0.023	0.5	1	3	LAD	1.80807e+06	410888	5.63e-07
120	LAD3_10p	0.034	0.034	0.5	1	1	LAD	737893	65256.8	1.56e-06
121	LAD3_11p	0.028	0.028	0.5	1	1	LAD	1.15782e+06	172733	9.38e-07
122	LAD3_12p	0.023	0.023	0.5	1	3	LAD	1.80807e+06	410888	5.63e-07
123	LAD3_13p	0.023	0.023	0.5	1	3	LAD	1.80807e+06	410888	5.63e-07
124	S1_1p	0.023	0.023	0.5	1	3	LAD	1.80807e+06	410888	5.63e-07
125	D1_1p	0.023	0.023	0.5	1	1	LAD	1.80807e+06	410888	5.63e-07
126	D2_1p	0.023	0.023	0.5	1	1	LAD	1.80807e+06	410888	5.63e-07
127	D2_2p	0.023	0.023	0.5	1	1	LAD	1.80807e+06	410888	5.63e-07
128	D2_3p	0.023	0.023	0.5	1	1	LAD	1.80807e+06	410888	5.63e-07
129	INT_1p	0.04	0.04	0.5	1	1	LAD	501344	25018.9	2.38e-06
130	INT_2p	0.04	0.04	0.5	1	1	LAD	501344	25018.9	2.38e-06
131	INTa_1p	0.04	0.04	0.5	1	1	LAD	501344	25018.9	2.38e-06
132	INTa_2p	0.04	0.04	0.5	1	1	LAD	501344	25018.9	2.38e-06
133	INTa_3p	0.04	0.04	0.5	1	1	LAD	501344	25018.9	2.38e-06
134	INTb_1p	0.04	0.04	0.5	1	1	LAD	501344	25018.9	2.38e-06
135	CIRC_1p	0.05	0.05	0.5	1	1	CIRC	290143	330515	2.02e-06
136	CIRC_2p	0.05	0.05	0.5	1	1	CIRC	290143	330515	2.02e-06
137	OM1_1p	0.05	0.05	0.5	1	1	CIRC	290143	330515	2.02e-06
138	OM1_2p	0.05	0.05	0.5	1	1	CIRC	290143	330515	2.02e-06
139	OM1_3p	0.05	0.05	0.5	1	1	CIRC	290143	330515	2.02e-06
140	OM1a_1p	0.05	0.05	0.5	1	1	CIRC	290143	330515	2.02e-06
141	OM1a_2p	0.05	0.05	0.5	1	1	CIRC	290143	330515	2.02e-06
142	OM1b_1p	0.05	0.05	0.5	1	1	CIRC	290143	330515	2.02e-06
143	OM1b_2p	0.05	0.05	0.5	1	1	CIRC	290143	330515	2.02e-06
144	OM2_1p	0.05	0.05	0.5	1	1	CIRC	290143	330515	2.02e-06
145	OM2_2p	0.05	0.05	0.5	1	1	CIRC	290143	330515	2.02e-06
146	RCA1_1p	0.043	0.043	0.5	1	2	RCA	420822	240999	1.89e-06
147	RCA1_2p	0.034	0.034	0.5	1	2	RCA	737893	480855	1.02e-06
148	RCA1_3p	0.034	0.034	0.5	1	2	RCA	737893	480855	1.02e-06
149	RCA2_1p	0.035	0.035	0.5	1	2	RCA	689197	441073	1.11e-06
150	RCA2_2p	0.023	0.023	0.5	1	2	RCA	1.80807e+06	1.55911e+06	3.72e-07
151	PDA_1p	0.034	0.034	0.5	1	3	RCA	737893	480855	1.02e-06
152	PDA_2p	0.034	0.034	0.5	1	3	RCA	737893	480855	1.02e-06
153	PDA_3p	0.034	0.034	0.5	1	1	RCA	737893	480855	1.02e-06
154	PLB_1p	0.034	0.034	0.5	1	1	RCA	737893	480855	1.02e-06
155	CONUS_1p	0.023	0.023	0.5	1	2	RCA	1.80807e+06	1.55911e+06	3.72e-07
156	CONUSa_1p	0.023	0.023	0.5	1	2	RCA	1.80807e+06	1.55911e+06	3.72e-07
157	CONUSb_1p	0.023	0.023	0.5	1	2	RCA	1.80807e+06	1.55911e+06	3.72e-07
158	CONUSb_2p	0.023	0.023	0.5	1	2	RCA	1.80807e+06	1.55911e+06	3.72e-07
159	AM1_1p	0.023	0.023	0.5	1	2	RCA	1.80807e+06	1.55911e+06	3.72e-07
160	AM1a_1p	0.023	0.023	0.5	1	2	RCA	1.80807e+06	1.55911e+06	3.72e-07

## Sheet: E
No.	vesselname	Ru	Rd	L	vesseltype	squeezetype	territory	R1	R2	Ct	grafttarget	Vessel Network Relations (.cfg)
1	AO1	1.47	1.47	0.5	2	0	0	0	0	0		stenosisname = sLAD_1, sOM1_2, sRCA1_2
2	AO2	1.47	1.47	0.5	2	0	0	0	0	0		Ls = 0.9, 2.0, 1.8
3	AA	1.47	1.47	3	2	0		0	0	0		%stenosis = 95, 75, 99
4	INN	0.62	0.62	3	1	0		0	0	0
5	ARCH1	1.12	1.12	2	2	0		0	0	0		stenoses =
6	RCC	0.4	0.4	3	1	4	SYSTEMIC	1557.6	11251.5	9.75751e-05		(LAD_1_psten: LAD_1_dsten),
7	RSCA1	0.48	0.48	3	1	0		0	0	0		(OM1_2_psten: OM1_2_dsten),
8	RVA	0.2	0.2	13.5	1	4	SYSTEMIC	6970	130121	9.1224e-06		(RCA1_2_psten: RCA1_2_dsten),
9	RSCA2	0.47	0.47	0.75	1	0		0	0	0
10	RIMA_PDA_2	0.13925	0.13925	23.743	1	0		0	0	0	PDA	trifurcations =
11	RSCA3	0.45	0.45	2.5	1	4	SYSTEMIC	1229.53	30543.1	3.9261e-05		(LMCA_1: LAD_1_psten, INT_1, CIRC_1),
12	LCC	0.37	0.37	3	1	4	SYSTEMIC	1822.9	26109.8	4.4746e-05
13	ARCH2	1.07	1.07	3.9	2	0		0	0	0		graftings =
14	DA	0.999	0.999	5.2	2	4	SYSTEMIC	156	2091.1	0.000556339		(LIMA_Y: LIMA_LAD3_6, RA_OM1_4),
15	LSCA1	0.423	0.423	3	1	0		0	0	0		(LIMA_LAD3_6, LAD3_6_pgraf: LAD3_6_dgraf),
16	LVA	0.2	0.2	13.5	1	4	SYSTEMIC	6970.8	130020	9.1224e-06		(RA_OM1_4, OM1_4_pgraf: OM1_4_dgraf),
17	LSCA2	0.407	0.407	0.75	1	0		0	0	0		(RIMA_PDA_2, PDA_2_pgraf: PDA_2_dgraf),
18	LIMA_Y	0.13475	0.13475	8	1	0		0	0	0
19	LIMA_LAD3_6	0.13475	0.13475	8.291	1	0		0	0	0	LAD	bifurcations =
20	RA_OM1_4	0.1676	0.1676	8	1	0		0	0	0	OM	(AO1: AO2, LMCA_1),
21	LSCA3	0.38	0.38	2.5	1	4	SYSTEMIC	1727.26	43680.9	2.75404e-05		(AO2: AA, RCA_1),
22	LMCA_1	0.183775	0.183775	1.30655	1	0	0	0	0	0		(AA: ARCH1, INN),
23	LAD_1_psten	0.26477	0.26477	0.243804	1	0	0	0	0	0		(INN: RCC, RSCA1),
24	LAD_1_dsten	0.26477	0.26477	0.21	1	0	0	0	0	0		(ARCH1: LCC, ARCH2),
25	LAD_2	0.221193	0.221193	0.21	1	0	0	0	0	0		(RSCA1: RVA, RSCA2),
26	LAD1_1	0.208357	0.208357	0.710835	1	0	0	0	0	0		(RSCA2: RIMA_PDA_2, RSCA3),
27	LAD2_1	0.20608	0.20608	1.4	1	0	0	0	0	0		(ARCH2: LSCA1, DA),
28	LAD2_2	0.128715	0.128715	1.447	1	0	0	0	0	0		(LSCA1: LVA, LSCA2),
29	LAD3_1	0.121465	0.121465	0.9	1	0	0	0	0	0		(LSCA2: LIMA_Y, LSCA3),
30	LAD3_2	0.114974	0.114974	1.9	1	0	0	0	0	0		(LAD_1_dsten: LAD_2, LAD_1p),
31	LAD3_3	0.108483	0.108483	1.5	1	0	0	0	0	0		(LAD_2: LAD1_1, S1_1),
32	LAD3_4	0.101993	0.101993	0.5	1	0	0	0	0	0		(LAD1_1: LAD2_1, D1_1),
33	LAD3_5	0.0955019	0.0955019	0.3	1	0	0	0	0	0		(LAD2_1: LAD2_2, LAD2_1p),
34	LAD3_6_pgraf	0.0890112	0.0890112	1.5	1	0	0	0	0	0		(LAD2_2: LAD3_1, D2_1),
35	LAD3_6_dgraf	0.0890112	0.0890112	0.3	1	0	0	0	0	0		(LAD3_1: LAD3_2, LAD3_1p),
36	LAD3_7	0.0825204	0.0825204	0.4	1	0	0	0	0	0		(LAD3_2: LAD3_3, LAD3_2p),
37	LAD3_8	0.0760296	0.0760296	0.5	1	0	0	0	0	0		(LAD3_3: LAD3_4, LAD3_3p),
38	LAD3_9	0.0695388	0.0695388	1.2	1	0	0	0	0	0		(LAD3_4: LAD3_5, LAD3_4p),
39	LAD3_10	0.0630481	0.0630481	1	1	0	0	0	0	0		(LAD3_5: LAD3_6_pgraf, LAD3_5p),
40	LAD3_11	0.0565573	0.0565573	1.3	1	0	0	0	0	0		(LAD3_6_dgraf: LAD3_7, LAD3_6p),
41	LAD3_12	0.0500665	0.0500665	0.46	1	0	0	0	0	0		(LAD3_7: LAD3_8, LAD3_7p),
42	LAD3_13	0.0435758	0.0435758	1.2	1	0	0	0	0	0		(LAD3_8: LAD3_9, LAD3_8p),
43	LAD3_14	0.037085	0.037085	1.0403	1	1	LAD	600880	39924.9	1.95e-06		(LAD3_9: LAD3_10, LAD3_9p),
44	S1_1	0.102895	0.102895	0.8	1	0	0	0	0	0		(LAD3_10: LAD3_11, LAD3_10p),
45	S1_2	0.05026	0.05026	2.53256	1	0	0	0	0	0		(LAD3_11: LAD3_12, LAD3_11p),
46	S1a_1	0.031375	0.031375	1.29757	1	3	LAD	890352	99393.9	1.26e-06		(LAD3_12: LAD3_13, LAD3_12p),
47	S1b_1	0.028905	0.028905	1.67168	1	3	LAD	1.07626e+06	148670	1.02e-06		(LAD3_13: LAD3_14, LAD3_13p),
48	D1_1	0.04273	0.04273	1.9	1	0	0	0	0	0		(S1_1: S1_2, S1_1p),
49	D1_2	0.018045	0.018045	0.72731	1	1	LAD	3.09486e+06	1.07493e+06	3e-07		(S1_2: S1a_1, S1b_1),
50	D2_1	0.1034	0.1034	1.2	1	0	0	0	0	0		(D1_1: D1_2, D1_1p),
51	D2_2	0.0746683	0.0746683	0.9	1	0	0	0	0	0		(D2_1: D2_2, D2_1p),
52	D2_3	0.0459367	0.0459367	0.7	1	0	0	0	0	0		(D2_2: D2_3, D2_2p),
53	D2_4	0.017205	0.017205	1.3524	1	1	LAD	3.43484e+06	1.28514e+06	2.65e-07		(D2_3: D2_4, D2_3p),
54	INT_1	0.15753	0.15753	2.3	1	0	0	0	0	0		(INT_1: INT_2, INT_1p),
55	INT_2	0.137093	0.137093	1.5	1	0	0	0	0	0		(INT_2: INT_3, INT_2p),
56	INT_3	0.116655	0.116655	1.1123	1	0	0	0	0	0		(INT_3: INTa_1, INTb_1),
57	INTa_1	0.10667	0.10667	0.9	1	0	0	0	0	0		(INTa_1: INTa_2, INTa_1p),
58	INTa_2	0.0753917	0.0753917	2.5	1	0	0	0	0	0		(INTa_2: INTa_3, INTa_2p),
59	INTa_3	0.0441133	0.0441133	2.29159	1	0	0	0	0	0		(INTa_3: INTa_4, INTa_3p),
60	INTa_4	0.012835	0.012835	1.2	1	1	LAD	6.46517e+06	3.64626e+06	1.24e-07		(INTb_1: INTb_2, INTb_1p),
61	INTb_1	0.05007	0.05007	1	1	0	0	0	0	0		(CIRC_1: CIRC_2, CIRC_1p),
62	INTb_2	0.018615	0.018615	1.13255	1	1	LAD	2.89075e+06	955148	3.26e-07		(CIRC_2: CIRC_3, CIRC_2p),
63	CIRC_1	0.187885	0.187885	0.5	1	0	0	0	0	0		(CIRC_3: OM1_1, OM2_1),
64	CIRC_2	0.190795	0.190795	0.5	1	0	0	0	0	0		(OM1_1: OM1_2_psten, OM1_1p),
65	CIRC_3	0.193705	0.193705	0.531339	1	0	0	0	0	0		(OM1_2_dsten: OM1_3, OM1_2p),
66	OM1_1	0.11988	0.11988	0.9	1	0	0	0	0	0		(OM1_3: OM1_4_pgraf, OM1_3p),
67	OM1_2_psten	0.113043	0.113043	0.7	1	0	0	0	0	0		(OM1_4_dgraf: OM1a_1, OM1b_1),
68	OM1_2_dsten	0.113043	0.113043	0.7	1	0	0	0	0	0		(OM1a_1: OM1a_2, OM1a_1p),
69	OM1_3	0.106207	0.106207	0.554973	1	0	0	0	0	0		(OM1a_2: OM1a_3, OM1a_2p),
70	OM1_4_pgraf	0.09937	0.09937	1.4	1	0	0	0	0	0		(OM1b_1: OM1b_2, OM1b_1p),
71	OM1_4_dgraf	0.09937	0.09937	1.1	1	0	0	0	0	0		(OM1b_2: OM1b_3, OM1b_2p),
72	OM1a_1	0.08993	0.08993	1.1	1	0	0	0	0	0		(OM2_1: OM2_2, OM2_1p),
73	OM1a_2	0.0594475	0.0594475	0.6	1	0	0	0	0	0		(OM2_2: OM2_3, OM2_2p),
74	OM1a_3	0.028965	0.028965	2.12557	1	1	CIRC	1.07114e+06	1.49513e+06	4.88e-07		(RCA_1: RCA1_1, CONUS_1),
75	OM1b_1	0.08722	0.08722	0.8	1	0	0	0	0	0		(RCA1_1: RCA1_2_psten, RCA1_1p),
76	OM1b_2	0.05277	0.05277	1.3	1	0	0	0	0	0		(RCA1_2_dsten: RCA1_3, RCA1_2p),
77	OM1b_3	0.01832	0.01832	1.33122	1	1	CIRC	2.99392e+06	5.45046e+06	1.48e-07		(RCA1_3: RCA1_4, RCA1_3p),
78	OM2_1	0.118355	0.118355	1.8	1	0	0	0	0	0		(RCA1_4: RCA2_1, AM1_1),
79	OM2_2	0.075345	0.075345	2.8	1	0	0	0	0	0		(RCA2_1: RCA2_2, RCA2_1p),
80	OM2_3	0.032335	0.032335	1.4521	1	1	CIRC	829984	1.09765e+06	6.5e-07		(RCA2_2: RCA2_3, RCA2_2p),
81	RCA_1	0.201425	0.201425	0.451026	1	0	0	0	0	0		(RCA2_3: PDA_1, PLB_1),
82	RCA1_1	0.201425	0.201425	0.7	1	0	0	0	0	0		(PDA_1: PDA_2_pgraf, PDA_1p),
83	RCA1_2_psten	0.187617	0.187617	0.3	1	0	0	0	0	0		(PDA_2_dgraf: PDA_3, PDA_2p),
84	RCA1_2_dsten	0.187617	0.187617	0.3	1	0	0	0	0	0		(PDA_3: PDA_4, PDA_3p),
85	RCA1_3	0.173808	0.173808	0.5	1	0	0	0	0	0		(PLB_1: PLB_2, PLB_1p),
86	RCA1_4	0.16	0.16	0.403147	1	0	0	0	0	0		(CONUS_1: CONUS_2, CONUS_1p),
87	RCA2_1	0.16	0.16	1.5	1	0	0	0	0	0		(CONUS_2: CONUSa_1, CONUSb_1),
88	RCA2_2	0.142525	0.142525	2	1	0	0	0	0	0		(CONUSa_1: CONUSa_2, CONUSa_1p),
89	RCA2_3	0.12505	0.12505	3.71632	1	0	0	0	0	0		(CONUSb_1: CONUSb_2, CONUSb_1p),
90	PDA_1	0.12292	0.12292	1.1	1	0	0	0	0	0		(CONUSb_2: CONUSb_3, CONUSb_2p),
91	PDA_2_pgraf	0.09014	0.09014	1	1	0	0	0	0	0		(AM1_1: AM1_2, AM1_1p),
92	PDA_2_dgraf	0.09014	0.09014	1.8	1	0	0	0	0	0		(AM1_2: AM1a_1, AM1b_1),
93	PDA_3	0.05736	0.05736	1.1	1	0	0	0	0	0		(AM1a_1: AM1a_2, AM1a_1p),
94	PDA_4	0.02458	0.02458	0.804909	1	1	RCA	1.55707e+06	1.27592e+06	4.42e-07
95	PLB_1	0.10678	0.10678	1.2	1	0	0	0	0	0
96	PLB_2	0.06937	0.06937	0.398549	1	1	RCA	125025	65833.9	6.55e-06
97	CONUS_1	0.075715	0.075715	2.2	1	0	0	0	0	0
98	CONUS_2	0.06578	0.06578	1.90647	1	0	0	0	0	0
99	CONUSa_1	0.063085	0.063085	2.6	1	0	0	0	0	0
100	CONUSa_2	0.02702	0.02702	0.93552	1	2	RCA	1.25609e+06	958923	5.63e-07
101	CONUSb_1	0.06745	0.06745	3.9	1	0	0	0	0	0
102	CONUSb_2	0.0407475	0.0407475	2.9	1	0	0	0	0	0
103	CONUSb_3	0.014045	0.014045	2.17311	1	2	RCA	5.3301e+06	6.80944e+06	1.03e-07
104	AM1_1	0.07336	0.07336	4.2	1	0	0	0	0	0
105	AM1_2	0.037325	0.037325	2.51573	1	0	0	0	0	0
106	AM1a_1	0.056265	0.056265	1.5	1	0	0	0	0	0
107	AM1a_2	0.03948	0.03948	1.34717	1	2	RCA	517371	309006	1.51e-06
108	AM1b_1	0.037325	0.037325	1.0069	1	2	RCA	591722	364502	1.31e-06
109	LAD_1p	0.031	0.031	0.5	1	3	LAD	915574	105604	1.22e-06
110	LAD2_1p	0.031	0.031	0.5	1	3	LAD	915574	105604	1.22e-06
111	LAD3_1p	0.023	0.023	0.5	1	3	LAD	1.80807e+06	410888	5.63e-07
112	LAD3_2p	0.023	0.023	0.5	1	3	LAD	1.80807e+06	410888	5.63e-07
113	LAD3_3p	0.023	0.023	0.5	1	3	LAD	1.80807e+06	410888	5.63e-07
114	LAD3_4p	0.074	0.074	0.5	1	1	LAD	105262	1063.64	1.17e-05
115	LAD3_5p	0.023	0.023	0.5	1	3	LAD	1.80807e+06	410888	5.63e-07
116	LAD3_6p	0.056	0.056	0.5	1	1	LAD	218017	1441.84	5.69e-06
117	LAD3_7p	0.023	0.023	0.5	1	3	LAD	1.80807e+06	410888	5.63e-07
118	LAD3_8p	0.023	0.023	0.5	1	3	LAD	1.80807e+06	410888	5.63e-07
119	LAD3_9p	0.023	0.023	0.5	1	3	LAD	1.80807e+06	410888	5.63e-07
120	LAD3_10p	0.034	0.034	0.5	1	1	LAD	737893	65256.8	1.56e-06
121	LAD3_11p	0.028	0.028	0.5	1	1	LAD	1.15782e+06	172733	9.38e-07
122	LAD3_12p	0.023	0.023	0.5	1	3	LAD	1.80807e+06	410888	5.63e-07
123	LAD3_13p	0.023	0.023	0.5	1	3	LAD	1.80807e+06	410888	5.63e-07
124	S1_1p	0.023	0.023	0.5	1	3	LAD	1.80807e+06	410888	5.63e-07
125	D1_1p	0.023	0.023	0.5	1	1	LAD	1.80807e+06	410888	5.63e-07
126	D2_1p	0.023	0.023	0.5	1	1	LAD	1.80807e+06	410888	5.63e-07
127	D2_2p	0.023	0.023	0.5	1	1	LAD	1.80807e+06	410888	5.63e-07
128	D2_3p	0.023	0.023	0.5	1	1	LAD	1.80807e+06	410888	5.63e-07
129	INT_1p	0.04	0.04	0.5	1	1	LAD	501344	25018.9	2.38e-06
130	INT_2p	0.04	0.04	0.5	1	1	LAD	501344	25018.9	2.38e-06
131	INTa_1p	0.04	0.04	0.5	1	1	LAD	501344	25018.9	2.38e-06
132	INTa_2p	0.04	0.04	0.5	1	1	LAD	501344	25018.9	2.38e-06
133	INTa_3p	0.04	0.04	0.5	1	1	LAD	501344	25018.9	2.38e-06
134	INTb_1p	0.04	0.04	0.5	1	1	LAD	501344	25018.9	2.38e-06
135	CIRC_1p	0.05	0.05	0.5	1	1	CIRC	290143	330515	2.02e-06
136	CIRC_2p	0.05	0.05	0.5	1	1	CIRC	290143	330515	2.02e-06
137	OM1_1p	0.05	0.05	0.5	1	1	CIRC	290143	330515	2.02e-06
138	OM1_2p	0.05	0.05	0.5	1	1	CIRC	290143	330515	2.02e-06
139	OM1_3p	0.05	0.05	0.5	1	1	CIRC	290143	330515	2.02e-06
140	OM1a_1p	0.05	0.05	0.5	1	1	CIRC	290143	330515	2.02e-06
141	OM1a_2p	0.05	0.05	0.5	1	1	CIRC	290143	330515	2.02e-06
142	OM1b_1p	0.05	0.05	0.5	1	1	CIRC	290143	330515	2.02e-06
143	OM1b_2p	0.05	0.05	0.5	1	1	CIRC	290143	330515	2.02e-06
144	OM2_1p	0.05	0.05	0.5	1	1	CIRC	290143	330515	2.02e-06
145	OM2_2p	0.05	0.05	0.5	1	1	CIRC	290143	330515	2.02e-06
146	RCA1_1p	0.043	0.043	0.5	1	2	RCA	420822	240999	1.89e-06
147	RCA1_2p	0.034	0.034	0.5	1	2	RCA	737893	480855	1.02e-06
148	RCA1_3p	0.034	0.034	0.5	1	2	RCA	737893	480855	1.02e-06
149	RCA2_1p	0.035	0.035	0.5	1	2	RCA	689197	441073	1.11e-06
150	RCA2_2p	0.023	0.023	0.5	1	2	RCA	1.80807e+06	1.55911e+06	3.72e-07
151	PDA_1p	0.034	0.034	0.5	1	3	RCA	737893	480855	1.02e-06
152	PDA_2p	0.034	0.034	0.5	1	3	RCA	737893	480855	1.02e-06
153	PDA_3p	0.034	0.034	0.5	1	1	RCA	737893	480855	1.02e-06
154	PLB_1p	0.034	0.034	0.5	1	1	RCA	737893	480855	1.02e-06
155	CONUS_1p	0.023	0.023	0.5	1	2	RCA	1.80807e+06	1.55911e+06	3.72e-07
156	CONUSa_1p	0.023	0.023	0.5	1	2	RCA	1.80807e+06	1.55911e+06	3.72e-07
157	CONUSb_1p	0.023	0.023	0.5	1	2	RCA	1.80807e+06	1.55911e+06	3.72e-07
158	CONUSb_2p	0.023	0.023	0.5	1	2	RCA	1.80807e+06	1.55911e+06	3.72e-07
159	AM1_1p	0.023	0.023	0.5	1	2	RCA	1.80807e+06	1.55911e+06	3.72e-07
160	AM1a_1p	0.023	0.023	0.5	1	2	RCA	1.80807e+06	1.55911e+06	3.72e-07

## Sheet: F
No.	vesselname	Ru	Rd	L	vesseltype	squeezetype	territory	R1	R2	Ct	grafttarget	Vessel Network Relations (.cfg)
1	AO1	1.47	1.47	0.5	2	0	0	0	0	0		stenosisname = sLAD_1, sOM1_2, sRCA1_2
2	AO2	1.47	1.47	0.5	2	0	0	0	0	0		Ls = 0.9, 2.0, 1.8
3	AA	1.47	1.47	3	2	0		0	0	0		%stenosis = 95, 75, 99
4	INN	0.62	0.62	3	1	0		0	0	0
5	ARCH1	1.12	1.12	2	2	0		0	0	0		stenoses =
6	RCC	0.4	0.4	3	1	4	SYSTEMIC	1557.6	11251.5	9.75751e-05		(LAD_1_psten: LAD_1_dsten),
7	RSCA1	0.48	0.48	3	1	0		0	0	0		(OM1_2_psten: OM1_2_dsten),
8	RVA	0.2	0.2	13.5	1	4	SYSTEMIC	6970	130121	9.1224e-06		(RCA1_2_psten: RCA1_2_dsten),
9	RSCA2	0.47	0.47	0.75	1	0		0	0	0
10	RIMA_Y	0.13925	0.13925	7	1	0		0	0	0		trifurcations =
11	RIMA_OM1_4	0.13925	0.13925	16.743	1	0		0	0	0	OM	(LMCA_1: LAD_1_psten, INT_1, CIRC_1),
12	RA_PDA_2	0.1676	0.1676	13	1	0		0	0	0	PDA
13	RSCA3	0.45	0.45	2.5	1	4	SYSTEMIC	1230	30543.1	3.9261e-05		graftings =
14	LCC	0.37	0.37	3	1	4	SYSTEMIC	1820	26109.8	4.4746e-05		(LIMA_LAD3_6, LAD3_6_pgraf: LAD3_6_dgraf),
15	ARCH2	1.07	1.07	3.9	2	0		0	0	0		(RIMA_Y: RIMA_OM1_4, RA_PDA_2),
16	DA	0.999	0.999	5.2	2	4	SYSTEMIC	155.733	2091.1	0.000556339		(RIMA_OM1_4, OM1_4_pgraf: OM1_4_dgraf),
17	LSCA1	0.423	0.423	3	1	0		0	0	0		(RA_PDA_2, PDA_2_pgraf: PDA_2_dgraf),
18	LVA	0.2	0.2	13.5	1	4	SYSTEMIC	6970	130020	9.1224e-06
19	LSCA2	0.407	0.407	0.75	1	0		0	0	0		bifurcations =
20	LIMA_LAD3_6	0.13475	0.13475	16.291	1	0		0	0	0	LAD	(AO1: AO2, LMCA_1),
21	LSCA3	0.38	0.38	2.5	1	4	SYSTEMIC	1727.26	43680.9	2.75404e-05		(AO2: AA, RCA_1),
22	LMCA_1	0.183775	0.183775	1.30655	1	0	0	0	0	0		(AA: ARCH1, INN),
23	LAD_1_psten	0.26477	0.26477	0.243804	1	0	0	0	0	0		(INN: RCC, RSCA1),
24	LAD_1_dsten	0.26477	0.26477	0.21	1	0	0	0	0	0		(ARCH1: LCC, ARCH2),
25	LAD_2	0.221193	0.221193	0.21	1	0	0	0	0	0		(RSCA1: RVA, RSCA2),
26	LAD1_1	0.208357	0.208357	0.710835	1	0	0	0	0	0		(RSCA2: RIMA_Y, RSCA3),
27	LAD2_1	0.20608	0.20608	1.4	1	0	0	0	0	0		(ARCH2: LSCA1, DA),
28	LAD2_2	0.128715	0.128715	1.447	1	0	0	0	0	0		(LSCA1: LVA, LSCA2),
29	LAD3_1	0.121465	0.121465	0.9	1	0	0	0	0	0		(LSCA2: LIMA_LAD3_6, LSCA3),
30	LAD3_2	0.114974	0.114974	1.9	1	0	0	0	0	0		(LAD_1_dsten: LAD_2, LAD_1p),
31	LAD3_3	0.108483	0.108483	1.5	1	0	0	0	0	0		(LAD_2: LAD1_1, S1_1),
32	LAD3_4	0.101993	0.101993	0.5	1	0	0	0	0	0		(LAD1_1: LAD2_1, D1_1),
33	LAD3_5	0.0955019	0.0955019	0.3	1	0	0	0	0	0		(LAD2_1: LAD2_2, LAD2_1p),
34	LAD3_6_pgraf	0.0890112	0.0890112	1.5	1	0	0	0	0	0		(LAD2_2: LAD3_1, D2_1),
35	LAD3_6_dgraf	0.0890112	0.0890112	0.3	1	0	0	0	0	0		(LAD3_1: LAD3_2, LAD3_1p),
36	LAD3_7	0.0825204	0.0825204	0.4	1	0	0	0	0	0		(LAD3_2: LAD3_3, LAD3_2p),
37	LAD3_8	0.0760296	0.0760296	0.5	1	0	0	0	0	0		(LAD3_3: LAD3_4, LAD3_3p),
38	LAD3_9	0.0695388	0.0695388	1.2	1	0	0	0	0	0		(LAD3_4: LAD3_5, LAD3_4p),
39	LAD3_10	0.0630481	0.0630481	1	1	0	0	0	0	0		(LAD3_5: LAD3_6_pgraf, LAD3_5p),
40	LAD3_11	0.0565573	0.0565573	1.3	1	0	0	0	0	0		(LAD3_6_dgraf: LAD3_7, LAD3_6p),
41	LAD3_12	0.0500665	0.0500665	0.46	1	0	0	0	0	0		(LAD3_7: LAD3_8, LAD3_7p),
42	LAD3_13	0.0435758	0.0435758	1.2	1	0	0	0	0	0		(LAD3_8: LAD3_9, LAD3_8p),
43	LAD3_14	0.037085	0.037085	1.0403	1	1	LAD	600880	39924.9	1.95e-06		(LAD3_9: LAD3_10, LAD3_9p),
44	S1_1	0.102895	0.102895	0.8	1	0	0	0	0	0		(LAD3_10: LAD3_11, LAD3_10p),
45	S1_2	0.05026	0.05026	2.53256	1	0	0	0	0	0		(LAD3_11: LAD3_12, LAD3_11p),
46	S1a_1	0.031375	0.031375	1.29757	1	3	LAD	890352	99393.9	1.26e-06		(LAD3_12: LAD3_13, LAD3_12p),
47	S1b_1	0.028905	0.028905	1.67168	1	3	LAD	1.07626e+06	148670	1.02e-06		(LAD3_13: LAD3_14, LAD3_13p),
48	D1_1	0.04273	0.04273	1.9	1	0	0	0	0	0		(S1_1: S1_2, S1_1p),
49	D1_2	0.018045	0.018045	0.72731	1	1	LAD	3.09486e+06	1.07493e+06	3e-07		(S1_2: S1a_1, S1b_1),
50	D2_1	0.1034	0.1034	1.2	1	0	0	0	0	0		(D1_1: D1_2, D1_1p),
51	D2_2	0.0746683	0.0746683	0.9	1	0	0	0	0	0		(D2_1: D2_2, D2_1p),
52	D2_3	0.0459367	0.0459367	0.7	1	0	0	0	0	0		(D2_2: D2_3, D2_2p),
53	D2_4	0.017205	0.017205	1.3524	1	1	LAD	3.43484e+06	1.28514e+06	2.65e-07		(D2_3: D2_4, D2_3p),
54	INT_1	0.15753	0.15753	2.3	1	0	0	0	0	0		(INT_1: INT_2, INT_1p),
55	INT_2	0.137093	0.137093	1.5	1	0	0	0	0	0		(INT_2: INT_3, INT_2p),
56	INT_3	0.116655	0.116655	1.1123	1	0	0	0	0	0		(INT_3: INTa_1, INTb_1),
57	INTa_1	0.10667	0.10667	0.9	1	0	0	0	0	0		(INTa_1: INTa_2, INTa_1p),
58	INTa_2	0.0753917	0.0753917	2.5	1	0	0	0	0	0		(INTa_2: INTa_3, INTa_2p),
59	INTa_3	0.0441133	0.0441133	2.29159	1	0	0	0	0	0		(INTa_3: INTa_4, INTa_3p),
60	INTa_4	0.012835	0.012835	1.2	1	1	LAD	6.46517e+06	3.64626e+06	1.24e-07		(INTb_1: INTb_2, INTb_1p),
61	INTb_1	0.05007	0.05007	1	1	0	0	0	0	0		(CIRC_1: CIRC_2, CIRC_1p),
62	INTb_2	0.018615	0.018615	1.13255	1	1	LAD	2.89075e+06	955148	3.26e-07		(CIRC_2: CIRC_3, CIRC_2p),
63	CIRC_1	0.187885	0.187885	0.5	1	0	0	0	0	0		(CIRC_3: OM1_1, OM2_1),
64	CIRC_2	0.190795	0.190795	0.5	1	0	0	0	0	0		(OM1_1: OM1_2_psten, OM1_1p),
65	CIRC_3	0.193705	0.193705	0.531339	1	0	0	0	0	0		(OM1_2_dsten: OM1_3, OM1_2p),
66	OM1_1	0.11988	0.11988	0.9	1	0	0	0	0	0		(OM1_3: OM1_4_pgraf, OM1_3p),
67	OM1_2_psten	0.113043	0.113043	0.7	1	0	0	0	0	0		(OM1_4_dgraf: OM1a_1, OM1b_1),
68	OM1_2_dsten	0.113043	0.113043	0.7	1	0	0	0	0	0		(OM1a_1: OM1a_2, OM1a_1p),
69	OM1_3	0.106207	0.106207	0.554973	1	0	0	0	0	0		(OM1a_2: OM1a_3, OM1a_2p),
70	OM1_4_pgraf	0.09937	0.09937	1.4	1	0	0	0	0	0		(OM1b_1: OM1b_2, OM1b_1p),
71	OM1_4_dgraf	0.09937	0.09937	1.1	1	0	0	0	0	0		(OM1b_2: OM1b_3, OM1b_2p),
72	OM1a_1	0.08993	0.08993	1.1	1	0	0	0	0	0		(OM2_1: OM2_2, OM2_1p),
73	OM1a_2	0.0594475	0.0594475	0.6	1	0	0	0	0	0		(OM2_2: OM2_3, OM2_2p),
74	OM1a_3	0.028965	0.028965	2.12557	1	1	CIRC	1.07114e+06	1.49513e+06	4.88e-07		(RCA_1: RCA1_1, CONUS_1),
75	OM1b_1	0.08722	0.08722	0.8	1	0	0	0	0	0		(RCA1_1: RCA1_2_psten, RCA1_1p),
76	OM1b_2	0.05277	0.05277	1.3	1	0	0	0	0	0		(RCA1_2_dsten: RCA1_3, RCA1_2p),
77	OM1b_3	0.01832	0.01832	1.33122	1	1	CIRC	2.99392e+06	5.45046e+06	1.48e-07		(RCA1_3: RCA1_4, RCA1_3p),
78	OM2_1	0.118355	0.118355	1.8	1	0	0	0	0	0		(RCA1_4: RCA2_1, AM1_1),
79	OM2_2	0.075345	0.075345	2.8	1	0	0	0	0	0		(RCA2_1: RCA2_2, RCA2_1p),
80	OM2_3	0.032335	0.032335	1.4521	1	1	CIRC	829984	1.09765e+06	6.5e-07		(RCA2_2: RCA2_3, RCA2_2p),
81	RCA_1	0.201425	0.201425	0.451026	1	0	0	0	0	0		(RCA2_3: PDA_1, PLB_1),
82	RCA1_1	0.201425	0.201425	0.7	1	0	0	0	0	0		(PDA_1: PDA_2_pgraf, PDA_1p),
83	RCA1_2_psten	0.187617	0.187617	0.3	1	0	0	0	0	0		(PDA_2_dgraf: PDA_3, PDA_2p),
84	RCA1_2_dsten	0.187617	0.187617	0.3	1	0	0	0	0	0		(PDA_3: PDA_4, PDA_3p),
85	RCA1_3	0.173808	0.173808	0.5	1	0	0	0	0	0		(PLB_1: PLB_2, PLB_1p),
86	RCA1_4	0.16	0.16	0.403147	1	0	0	0	0	0		(CONUS_1: CONUS_2, CONUS_1p),
87	RCA2_1	0.16	0.16	1.5	1	0	0	0	0	0		(CONUS_2: CONUSa_1, CONUSb_1),
88	RCA2_2	0.142525	0.142525	2	1	0	0	0	0	0		(CONUSa_1: CONUSa_2, CONUSa_1p),
89	RCA2_3	0.12505	0.12505	3.71632	1	0	0	0	0	0		(CONUSb_1: CONUSb_2, CONUSb_1p),
90	PDA_1	0.12292	0.12292	1.1	1	0	0	0	0	0		(CONUSb_2: CONUSb_3, CONUSb_2p),
91	PDA_2_pgraf	0.09014	0.09014	1	1	0	0	0	0	0		(AM1_1: AM1_2, AM1_1p),
92	PDA_2_dgraf	0.09014	0.09014	1.8	1	0	0	0	0	0		(AM1_2: AM1a_1, AM1b_1),
93	PDA_3	0.05736	0.05736	1.1	1	0	0	0	0	0		(AM1a_1: AM1a_2, AM1a_1p),
94	PDA_4	0.02458	0.02458	0.804909	1	1	RCA	1.55707e+06	1.27592e+06	4.42e-07
95	PLB_1	0.10678	0.10678	1.2	1	0	0	0	0	0
96	PLB_2	0.06937	0.06937	0.398549	1	1	RCA	125025	65833.9	6.55e-06
97	CONUS_1	0.075715	0.075715	2.2	1	0	0	0	0	0
98	CONUS_2	0.06578	0.06578	1.90647	1	0	0	0	0	0
99	CONUSa_1	0.063085	0.063085	2.6	1	0	0	0	0	0
100	CONUSa_2	0.02702	0.02702	0.93552	1	2	RCA	1.25609e+06	958923	5.63e-07
101	CONUSb_1	0.06745	0.06745	3.9	1	0	0	0	0	0
102	CONUSb_2	0.0407475	0.0407475	2.9	1	0	0	0	0	0
103	CONUSb_3	0.014045	0.014045	2.17311	1	2	RCA	5.3301e+06	6.80944e+06	1.03e-07
104	AM1_1	0.07336	0.07336	4.2	1	0	0	0	0	0
105	AM1_2	0.037325	0.037325	2.51573	1	0	0	0	0	0
106	AM1a_1	0.056265	0.056265	1.5	1	0	0	0	0	0
107	AM1a_2	0.03948	0.03948	1.34717	1	2	RCA	517371	309006	1.51e-06
108	AM1b_1	0.037325	0.037325	1.0069	1	2	RCA	591722	364502	1.31e-06
109	LAD_1p	0.031	0.031	0.5	1	3	LAD	915574	105604	1.22e-06
110	LAD2_1p	0.031	0.031	0.5	1	3	LAD	915574	105604	1.22e-06
111	LAD3_1p	0.023	0.023	0.5	1	3	LAD	1.80807e+06	410888	5.63e-07
112	LAD3_2p	0.023	0.023	0.5	1	3	LAD	1.80807e+06	410888	5.63e-07
113	LAD3_3p	0.023	0.023	0.5	1	3	LAD	1.80807e+06	410888	5.63e-07
114	LAD3_4p	0.074	0.074	0.5	1	1	LAD	105262	1063.64	1.17e-05
115	LAD3_5p	0.023	0.023	0.5	1	3	LAD	1.80807e+06	410888	5.63e-07
116	LAD3_6p	0.056	0.056	0.5	1	1	LAD	218017	1441.84	5.69e-06
117	LAD3_7p	0.023	0.023	0.5	1	3	LAD	1.80807e+06	410888	5.63e-07
118	LAD3_8p	0.023	0.023	0.5	1	3	LAD	1.80807e+06	410888	5.63e-07
119	LAD3_9p	0.023	0.023	0.5	1	3	LAD	1.80807e+06	410888	5.63e-07
120	LAD3_10p	0.034	0.034	0.5	1	1	LAD	737893	65256.8	1.56e-06
121	LAD3_11p	0.028	0.028	0.5	1	1	LAD	1.15782e+06	172733	9.38e-07
122	LAD3_12p	0.023	0.023	0.5	1	3	LAD	1.80807e+06	410888	5.63e-07
123	LAD3_13p	0.023	0.023	0.5	1	3	LAD	1.80807e+06	410888	5.63e-07
124	S1_1p	0.023	0.023	0.5	1	3	LAD	1.80807e+06	410888	5.63e-07
125	D1_1p	0.023	0.023	0.5	1	1	LAD	1.80807e+06	410888	5.63e-07
126	D2_1p	0.023	0.023	0.5	1	1	LAD	1.80807e+06	410888	5.63e-07
127	D2_2p	0.023	0.023	0.5	1	1	LAD	1.80807e+06	410888	5.63e-07
128	D2_3p	0.023	0.023	0.5	1	1	LAD	1.80807e+06	410888	5.63e-07
129	INT_1p	0.04	0.04	0.5	1	1	LAD	501344	25018.9	2.38e-06
130	INT_2p	0.04	0.04	0.5	1	1	LAD	501344	25018.9	2.38e-06
131	INTa_1p	0.04	0.04	0.5	1	1	LAD	501344	25018.9	2.38e-06
132	INTa_2p	0.04	0.04	0.5	1	1	LAD	501344	25018.9	2.38e-06
133	INTa_3p	0.04	0.04	0.5	1	1	LAD	501344	25018.9	2.38e-06
134	INTb_1p	0.04	0.04	0.5	1	1	LAD	501344	25018.9	2.38e-06
135	CIRC_1p	0.05	0.05	0.5	1	1	CIRC	290143	330515	2.02e-06
136	CIRC_2p	0.05	0.05	0.5	1	1	CIRC	290143	330515	2.02e-06
137	OM1_1p	0.05	0.05	0.5	1	1	CIRC	290143	330515	2.02e-06
138	OM1_2p	0.05	0.05	0.5	1	1	CIRC	290143	330515	2.02e-06
139	OM1_3p	0.05	0.05	0.5	1	1	CIRC	290143	330515	2.02e-06
140	OM1a_1p	0.05	0.05	0.5	1	1	CIRC	290143	330515	2.02e-06
141	OM1a_2p	0.05	0.05	0.5	1	1	CIRC	290143	330515	2.02e-06
142	OM1b_1p	0.05	0.05	0.5	1	1	CIRC	290143	330515	2.02e-06
143	OM1b_2p	0.05	0.05	0.5	1	1	CIRC	290143	330515	2.02e-06
144	OM2_1p	0.05	0.05	0.5	1	1	CIRC	290143	330515	2.02e-06
145	OM2_2p	0.05	0.05	0.5	1	1	CIRC	290143	330515	2.02e-06
146	RCA1_1p	0.043	0.043	0.5	1	2	RCA	420822	240999	1.89e-06
147	RCA1_2p	0.034	0.034	0.5	1	2	RCA	737893	480855	1.02e-06
148	RCA1_3p	0.034	0.034	0.5	1	2	RCA	737893	480855	1.02e-06
149	RCA2_1p	0.035	0.035	0.5	1	2	RCA	689197	441073	1.11e-06
150	RCA2_2p	0.023	0.023	0.5	1	2	RCA	1.80807e+06	1.55911e+06	3.72e-07
151	PDA_1p	0.034	0.034	0.5	1	3	RCA	737893	480855	1.02e-06
152	PDA_2p	0.034	0.034	0.5	1	3	RCA	737893	480855	1.02e-06
153	PDA_3p	0.034	0.034	0.5	1	1	RCA	737893	480855	1.02e-06
154	PLB_1p	0.034	0.034	0.5	1	1	RCA	737893	480855	1.02e-06
155	CONUS_1p	0.023	0.023	0.5	1	2	RCA	1.80807e+06	1.55911e+06	3.72e-07
156	CONUSa_1p	0.023	0.023	0.5	1	2	RCA	1.80807e+06	1.55911e+06	3.72e-07
157	CONUSb_1p	0.023	0.023	0.5	1	2	RCA	1.80807e+06	1.55911e+06	3.72e-07
158	CONUSb_2p	0.023	0.023	0.5	1	2	RCA	1.80807e+06	1.55911e+06	3.72e-07
159	AM1_1p	0.023	0.023	0.5	1	2	RCA	1.80807e+06	1.55911e+06	3.72e-07
160	AM1a_1p	0.023	0.023	0.5	1	2	RCA	1.80807e+06	1.55911e+06	3.72e-07

## Sheet: G
No.	vesselname	Ru	Rd	L	vesseltype	squeezetype	territory	R1	R2	Ct	grafttarget	Vessel Network Relations (.cfg)
1	AO1	1.47	1.47	0.5	2	0	0	0	0	0		stenosisname = sLAD_1, sOM1_2, sRCA1_2
2	AO2	1.47	1.47	0.5	2	0	0	0	0	0		Ls = 0.9, 2.0, 1.8
3	AA	1.47	1.47	3	2	0		0	0	0		%stenosis = 95, 75, 99
4	INN	0.62	0.62	3	1	0		0	0	0
5	ARCH1	1.12	1.12	2	2	0		0	0	0		stenoses =
6	RCC	0.4	0.4	3	1	4	SYSTEMIC	1557.6	11251.5	9.75751e-05		(LAD_1_psten: LAD_1_dsten),
7	RSCA1	0.48	0.48	3	1	0		0	0	0		(OM1_2_psten: OM1_2_dsten),
8	RVA	0.2	0.2	13.5	1	4	SYSTEMIC	6970	130121	9.1224e-06		(RCA1_2_psten: RCA1_2_dsten),
9	RSCA2	0.47	0.47	0.75	1	4	SYSTEMIC	1126.93	19741.9	5.97575e-05
10	LCC	0.37	0.37	3	1	4	SYSTEMIC	1820	26109.8	4.4746e-05		trifurcations =
11	ARCH2	1.07	1.07	3.9	2	0		0	0	0		(LMCA_1: LAD_1_psten, INT_1, CIRC_1),
12	DA	0.999	0.999	5.2	2	4	SYSTEMIC	155.733	2091.1	0.000556339
13	LSCA1	0.423	0.423	3	1	0		0	0	0		graftings =
14	LVA	0.2	0.2	13.5	1	4	SYSTEMIC	6970	130020	9.1224e-06		(LIMA_Y: LIMA_LAD3_6, RIMA_Y),
15	LSCA2	0.407	0.407	0.75	1	0		0	0	0		(RIMA_Y: RIMA_OM1_4, RA_PDA_2),
16	LIMA_Y	0.13475	0.13475	8	1	0		0	0	0		(LIMA_LAD3_6, LAD3_6_pgraf: LAD3_6_dgraf),
17	RIMA_Y	0.13925	0.13925	4	1	0		0	0	0		(RIMA_OM1_4, OM1_4_pgraf: OM1_4_dgraf),
18	RIMA_OM1_4	0.13925	0.13925	5	1	0		0	0	0	OM	(RA_PDA_2, PDA_2_pgraf: PDA_2_dgraf),
19	RA_PDA_2	0.1676	0.1676	10	1	0		0	0	0	PDA
20	LIMA_LAD3_6	0.13475	0.13475	8.291	1	0		0	0	0	LAD	bifurcations =
21	LSCA3	0.38	0.38	2.5	1	4	SYSTEMIC	1727.26	43680.9	2.75404e-05		(AO1: AO2, LMCA_1),
22	LMCA_1	0.183775	0.183775	1.30655	1	0	0	0	0	0		(AO2: AA, RCA_1),
23	LAD_1_psten	0.26477	0.26477	0.243804	1	0	0	0	0	0		(AA: ARCH1, INN),
24	LAD_1_dsten	0.26477	0.26477	0.21	1	0	0	0	0	0		(INN: RCC, RSCA1),
25	LAD_2	0.221193	0.221193	0.21	1	0	0	0	0	0		(ARCH1: LCC, ARCH2),
26	LAD1_1	0.208357	0.208357	0.710835	1	0	0	0	0	0		(RSCA1: RVA, RSCA2),
27	LAD2_1	0.20608	0.20608	1.4	1	0	0	0	0	0		(ARCH2: LSCA1, DA),
28	LAD2_2	0.128715	0.128715	1.447	1	0	0	0	0	0		(LSCA1: LVA, LSCA2),
29	LAD3_1	0.121465	0.121465	0.9	1	0	0	0	0	0		(LSCA2: LIMA_Y, LSCA3),
30	LAD3_2	0.114974	0.114974	1.9	1	0	0	0	0	0		(LAD_1_dsten: LAD_2, LAD_1p),
31	LAD3_3	0.108483	0.108483	1.5	1	0	0	0	0	0		(LAD_2: LAD1_1, S1_1),
32	LAD3_4	0.101993	0.101993	0.5	1	0	0	0	0	0		(LAD1_1: LAD2_1, D1_1),
33	LAD3_5	0.0955019	0.0955019	0.3	1	0	0	0	0	0		(LAD2_1: LAD2_2, LAD2_1p),
34	LAD3_6_pgraf	0.0890112	0.0890112	1.5	1	0	0	0	0	0		(LAD2_2: LAD3_1, D2_1),
35	LAD3_6_dgraf	0.0890112	0.0890112	0.3	1	0	0	0	0	0		(LAD3_1: LAD3_2, LAD3_1p),
36	LAD3_7	0.0825204	0.0825204	0.4	1	0	0	0	0	0		(LAD3_2: LAD3_3, LAD3_2p),
37	LAD3_8	0.0760296	0.0760296	0.5	1	0	0	0	0	0		(LAD3_3: LAD3_4, LAD3_3p),
38	LAD3_9	0.0695388	0.0695388	1.2	1	0	0	0	0	0		(LAD3_4: LAD3_5, LAD3_4p),
39	LAD3_10	0.0630481	0.0630481	1	1	0	0	0	0	0		(LAD3_5: LAD3_6_pgraf, LAD3_5p),
40	LAD3_11	0.0565573	0.0565573	1.3	1	0	0	0	0	0		(LAD3_6_dgraf: LAD3_7, LAD3_6p),
41	LAD3_12	0.0500665	0.0500665	0.46	1	0	0	0	0	0		(LAD3_7: LAD3_8, LAD3_7p),
42	LAD3_13	0.0435758	0.0435758	1.2	1	0	0	0	0	0		(LAD3_8: LAD3_9, LAD3_8p),
43	LAD3_14	0.037085	0.037085	1.0403	1	1	LAD	600880	39924.9	1.95e-06		(LAD3_9: LAD3_10, LAD3_9p),
44	S1_1	0.102895	0.102895	0.8	1	0	0	0	0	0		(LAD3_10: LAD3_11, LAD3_10p),
45	S1_2	0.05026	0.05026	2.53256	1	0	0	0	0	0		(LAD3_11: LAD3_12, LAD3_11p),
46	S1a_1	0.031375	0.031375	1.29757	1	3	LAD	890352	99393.9	1.26e-06		(LAD3_12: LAD3_13, LAD3_12p),
47	S1b_1	0.028905	0.028905	1.67168	1	3	LAD	1.07626e+06	148670	1.02e-06		(LAD3_13: LAD3_14, LAD3_13p),
48	D1_1	0.04273	0.04273	1.9	1	0	0	0	0	0		(S1_1: S1_2, S1_1p),
49	D1_2	0.018045	0.018045	0.72731	1	1	LAD	3.09486e+06	1.07493e+06	3e-07		(S1_2: S1a_1, S1b_1),
50	D2_1	0.1034	0.1034	1.2	1	0	0	0	0	0		(D1_1: D1_2, D1_1p),
51	D2_2	0.0746683	0.0746683	0.9	1	0	0	0	0	0		(D2_1: D2_2, D2_1p),
52	D2_3	0.0459367	0.0459367	0.7	1	0	0	0	0	0		(D2_2: D2_3, D2_2p),
53	D2_4	0.017205	0.017205	1.3524	1	1	LAD	3.43484e+06	1.28514e+06	2.65e-07		(D2_3: D2_4, D2_3p),
54	INT_1	0.15753	0.15753	2.3	1	0	0	0	0	0		(INT_1: INT_2, INT_1p),
55	INT_2	0.137093	0.137093	1.5	1	0	0	0	0	0		(INT_2: INT_3, INT_2p),
56	INT_3	0.116655	0.116655	1.1123	1	0	0	0	0	0		(INT_3: INTa_1, INTb_1),
57	INTa_1	0.10667	0.10667	0.9	1	0	0	0	0	0		(INTa_1: INTa_2, INTa_1p),
58	INTa_2	0.0753917	0.0753917	2.5	1	0	0	0	0	0		(INTa_2: INTa_3, INTa_2p),
59	INTa_3	0.0441133	0.0441133	2.29159	1	0	0	0	0	0		(INTa_3: INTa_4, INTa_3p),
60	INTa_4	0.012835	0.012835	1.2	1	1	LAD	6.46517e+06	3.64626e+06	1.24e-07		(INTb_1: INTb_2, INTb_1p),
61	INTb_1	0.05007	0.05007	1	1	0	0	0	0	0		(CIRC_1: CIRC_2, CIRC_1p),
62	INTb_2	0.018615	0.018615	1.13255	1	1	LAD	2.89075e+06	955148	3.26e-07		(CIRC_2: CIRC_3, CIRC_2p),
63	CIRC_1	0.187885	0.187885	0.5	1	0	0	0	0	0		(CIRC_3: OM1_1, OM2_1),
64	CIRC_2	0.190795	0.190795	0.5	1	0	0	0	0	0		(OM1_1: OM1_2_psten, OM1_1p),
65	CIRC_3	0.193705	0.193705	0.531339	1	0	0	0	0	0		(OM1_2_dsten: OM1_3, OM1_2p),
66	OM1_1	0.11988	0.11988	0.9	1	0	0	0	0	0		(OM1_3: OM1_4_pgraf, OM1_3p),
67	OM1_2_psten	0.113043	0.113043	0.7	1	0	0	0	0	0		(OM1_4_dgraf: OM1a_1, OM1b_1),
68	OM1_2_dsten	0.113043	0.113043	0.7	1	0	0	0	0	0		(OM1a_1: OM1a_2, OM1a_1p),
69	OM1_3	0.106207	0.106207	0.554973	1	0	0	0	0	0		(OM1a_2: OM1a_3, OM1a_2p),
70	OM1_4_pgraf	0.09937	0.09937	1.4	1	0	0	0	0	0		(OM1b_1: OM1b_2, OM1b_1p),
71	OM1_4_dgraf	0.09937	0.09937	1.1	1	0	0	0	0	0		(OM1b_2: OM1b_3, OM1b_2p),
72	OM1a_1	0.08993	0.08993	1.1	1	0	0	0	0	0		(OM2_1: OM2_2, OM2_1p),
73	OM1a_2	0.0594475	0.0594475	0.6	1	0	0	0	0	0		(OM2_2: OM2_3, OM2_2p),
74	OM1a_3	0.028965	0.028965	2.12557	1	1	CIRC	1.07114e+06	1.49513e+06	4.88e-07		(RCA_1: RCA1_1, CONUS_1),
75	OM1b_1	0.08722	0.08722	0.8	1	0	0	0	0	0		(RCA1_1: RCA1_2_psten, RCA1_1p),
76	OM1b_2	0.05277	0.05277	1.3	1	0	0	0	0	0		(RCA1_2_dsten: RCA1_3, RCA1_2p),
77	OM1b_3	0.01832	0.01832	1.33122	1	1	CIRC	2.99392e+06	5.45046e+06	1.48e-07		(RCA1_3: RCA1_4, RCA1_3p),
78	OM2_1	0.118355	0.118355	1.8	1	0	0	0	0	0		(RCA1_4: RCA2_1, AM1_1),
79	OM2_2	0.075345	0.075345	2.8	1	0	0	0	0	0		(RCA2_1: RCA2_2, RCA2_1p),
80	OM2_3	0.032335	0.032335	1.4521	1	1	CIRC	829984	1.09765e+06	6.5e-07		(RCA2_2: RCA2_3, RCA2_2p),
81	RCA_1	0.201425	0.201425	0.451026	1	0	0	0	0	0		(RCA2_3: PDA_1, PLB_1),
82	RCA1_1	0.201425	0.201425	0.7	1	0	0	0	0	0		(PDA_1: PDA_2_pgraf, PDA_1p),
83	RCA1_2_psten	0.187617	0.187617	0.3	1	0	0	0	0	0		(PDA_2_dgraf: PDA_3, PDA_2p),
84	RCA1_2_dsten	0.187617	0.187617	0.3	1	0	0	0	0	0		(PDA_3: PDA_4, PDA_3p),
85	RCA1_3	0.173808	0.173808	0.5	1	0	0	0	0	0		(PLB_1: PLB_2, PLB_1p),
86	RCA1_4	0.16	0.16	0.403147	1	0	0	0	0	0		(CONUS_1: CONUS_2, CONUS_1p),
87	RCA2_1	0.16	0.16	1.5	1	0	0	0	0	0		(CONUS_2: CONUSa_1, CONUSb_1),
88	RCA2_2	0.142525	0.142525	2	1	0	0	0	0	0		(CONUSa_1: CONUSa_2, CONUSa_1p),
89	RCA2_3	0.12505	0.12505	3.71632	1	0	0	0	0	0		(CONUSb_1: CONUSb_2, CONUSb_1p),
90	PDA_1	0.12292	0.12292	1.1	1	0	0	0	0	0		(CONUSb_2: CONUSb_3, CONUSb_2p),
91	PDA_2_pgraf	0.09014	0.09014	1	1	0	0	0	0	0		(AM1_1: AM1_2, AM1_1p),
92	PDA_2_dgraf	0.09014	0.09014	1.8	1	0	0	0	0	0		(AM1_2: AM1a_1, AM1b_1),
93	PDA_3	0.05736	0.05736	1.1	1	0	0	0	0	0		(AM1a_1: AM1a_2, AM1a_1p),
94	PDA_4	0.02458	0.02458	0.804909	1	1	RCA	1.55707e+06	1.27592e+06	4.42e-07
95	PLB_1	0.10678	0.10678	1.2	1	0	0	0	0	0
96	PLB_2	0.06937	0.06937	0.398549	1	1	RCA	125025	65833.9	6.55e-06
97	CONUS_1	0.075715	0.075715	2.2	1	0	0	0	0	0
98	CONUS_2	0.06578	0.06578	1.90647	1	0	0	0	0	0
99	CONUSa_1	0.063085	0.063085	2.6	1	0	0	0	0	0
100	CONUSa_2	0.02702	0.02702	0.93552	1	2	RCA	1.25609e+06	958923	5.63e-07
101	CONUSb_1	0.06745	0.06745	3.9	1	0	0	0	0	0
102	CONUSb_2	0.0407475	0.0407475	2.9	1	0	0	0	0	0
103	CONUSb_3	0.014045	0.014045	2.17311	1	2	RCA	5.3301e+06	6.80944e+06	1.03e-07
104	AM1_1	0.07336	0.07336	4.2	1	0	0	0	0	0
105	AM1_2	0.037325	0.037325	2.51573	1	0	0	0	0	0
106	AM1a_1	0.056265	0.056265	1.5	1	0	0	0	0	0
107	AM1a_2	0.03948	0.03948	1.34717	1	2	RCA	517371	309006	1.51e-06
108	AM1b_1	0.037325	0.037325	1.0069	1	2	RCA	591722	364502	1.31e-06
109	LAD_1p	0.031	0.031	0.5	1	3	LAD	915574	105604	1.22e-06
110	LAD2_1p	0.031	0.031	0.5	1	3	LAD	915574	105604	1.22e-06
111	LAD3_1p	0.023	0.023	0.5	1	3	LAD	1.80807e+06	410888	5.63e-07
112	LAD3_2p	0.023	0.023	0.5	1	3	LAD	1.80807e+06	410888	5.63e-07
113	LAD3_3p	0.023	0.023	0.5	1	3	LAD	1.80807e+06	410888	5.63e-07
114	LAD3_4p	0.074	0.074	0.5	1	1	LAD	105262	1063.64	1.17e-05
115	LAD3_5p	0.023	0.023	0.5	1	3	LAD	1.80807e+06	410888	5.63e-07
116	LAD3_6p	0.056	0.056	0.5	1	1	LAD	218017	1441.84	5.69e-06
117	LAD3_7p	0.023	0.023	0.5	1	3	LAD	1.80807e+06	410888	5.63e-07
118	LAD3_8p	0.023	0.023	0.5	1	3	LAD	1.80807e+06	410888	5.63e-07
119	LAD3_9p	0.023	0.023	0.5	1	3	LAD	1.80807e+06	410888	5.63e-07
120	LAD3_10p	0.034	0.034	0.5	1	1	LAD	737893	65256.8	1.56e-06
121	LAD3_11p	0.028	0.028	0.5	1	1	LAD	1.15782e+06	172733	9.38e-07
122	LAD3_12p	0.023	0.023	0.5	1	3	LAD	1.80807e+06	410888	5.63e-07
123	LAD3_13p	0.023	0.023	0.5	1	3	LAD	1.80807e+06	410888	5.63e-07
124	S1_1p	0.023	0.023	0.5	1	3	LAD	1.80807e+06	410888	5.63e-07
125	D1_1p	0.023	0.023	0.5	1	1	LAD	1.80807e+06	410888	5.63e-07
126	D2_1p	0.023	0.023	0.5	1	1	LAD	1.80807e+06	410888	5.63e-07
127	D2_2p	0.023	0.023	0.5	1	1	LAD	1.80807e+06	410888	5.63e-07
128	D2_3p	0.023	0.023	0.5	1	1	LAD	1.80807e+06	410888	5.63e-07
129	INT_1p	0.04	0.04	0.5	1	1	LAD	501344	25018.9	2.38e-06
130	INT_2p	0.04	0.04	0.5	1	1	LAD	501344	25018.9	2.38e-06
131	INTa_1p	0.04	0.04	0.5	1	1	LAD	501344	25018.9	2.38e-06
132	INTa_2p	0.04	0.04	0.5	1	1	LAD	501344	25018.9	2.38e-06
133	INTa_3p	0.04	0.04	0.5	1	1	LAD	501344	25018.9	2.38e-06
134	INTb_1p	0.04	0.04	0.5	1	1	LAD	501344	25018.9	2.38e-06
135	CIRC_1p	0.05	0.05	0.5	1	1	CIRC	290143	330515	2.02e-06
136	CIRC_2p	0.05	0.05	0.5	1	1	CIRC	290143	330515	2.02e-06
137	OM1_1p	0.05	0.05	0.5	1	1	CIRC	290143	330515	2.02e-06
138	OM1_2p	0.05	0.05	0.5	1	1	CIRC	290143	330515	2.02e-06
139	OM1_3p	0.05	0.05	0.5	1	1	CIRC	290143	330515	2.02e-06
140	OM1a_1p	0.05	0.05	0.5	1	1	CIRC	290143	330515	2.02e-06
141	OM1a_2p	0.05	0.05	0.5	1	1	CIRC	290143	330515	2.02e-06
142	OM1b_1p	0.05	0.05	0.5	1	1	CIRC	290143	330515	2.02e-06
143	OM1b_2p	0.05	0.05	0.5	1	1	CIRC	290143	330515	2.02e-06
144	OM2_1p	0.05	0.05	0.5	1	1	CIRC	290143	330515	2.02e-06
145	OM2_2p	0.05	0.05	0.5	1	1	CIRC	290143	330515	2.02e-06
146	RCA1_1p	0.043	0.043	0.5	1	2	RCA	420822	240999	1.89e-06
147	RCA1_2p	0.034	0.034	0.5	1	2	RCA	737893	480855	1.02e-06
148	RCA1_3p	0.034	0.034	0.5	1	2	RCA	737893	480855	1.02e-06
149	RCA2_1p	0.035	0.035	0.5	1	2	RCA	689197	441073	1.11e-06
150	RCA2_2p	0.023	0.023	0.5	1	2	RCA	1.80807e+06	1.55911e+06	3.72e-07
151	PDA_1p	0.034	0.034	0.5	1	3	RCA	737893	480855	1.02e-06
152	PDA_2p	0.034	0.034	0.5	1	3	RCA	737893	480855	1.02e-06
153	PDA_3p	0.034	0.034	0.5	1	1	RCA	737893	480855	1.02e-06
154	PLB_1p	0.034	0.034	0.5	1	1	RCA	737893	480855	1.02e-06
155	CONUS_1p	0.023	0.023	0.5	1	2	RCA	1.80807e+06	1.55911e+06	3.72e-07
156	CONUSa_1p	0.023	0.023	0.5	1	2	RCA	1.80807e+06	1.55911e+06	3.72e-07
157	CONUSb_1p	0.023	0.023	0.5	1	2	RCA	1.80807e+06	1.55911e+06	3.72e-07
158	CONUSb_2p	0.023	0.023	0.5	1	2	RCA	1.80807e+06	1.55911e+06	3.72e-07
159	AM1_1p	0.023	0.023	0.5	1	2	RCA	1.80807e+06	1.55911e+06	3.72e-07
160	AM1a_1p	0.023	0.023	0.5	1	2	RCA	1.80807e+06	1.55911e+06	3.72e-07

[truncated: 5 more sheets: H, I, J, K, L]
