# Supplementary material for: Personalized surgical planning for coronary bypass graft configurations using patient-specific computational modeling to avoid flow competition in arterial grafts
Source: Front Cardiovasc Med. 2023 Feb 2;10:1095678. doi: 10.3389/fcvm.2023.1095678 (PMC9940318; doi:10.3389/fcvm.2023.1095678)
Supplement: Supplementary file 3 [file Data_Sheet_3.XLSX]

## Sheet: SEGMENTED
PATIENT 3
												LEFT CORONARY VESSELS
												Segment	Ru (cm)	Rd (cm)	Length (cm)
												LMCA	0.1562	0.1562	1.53364
												LAD	0.1528	0.14	1.17099
												LAD1	0.1375	0.135837	0.46896
												LAD2	0.1356	0.120004	2.46478
												LAD3	0.119622	0.0868	3.99892
												LAD4	0.0868	0.05	12.3893
												S1	0.06	0.0586818	0.506021
												S1a	0.07915	0.02485	5.93686
												S1b	0.05855	0.0236344	3.82411
												S2	0.078	0.0726	0.881098
												S2a	0.05855	0.02395	2.49653
												S2b	0.0557	0.02395	1.93857
												D1	0.1049	0.02745	9.40364
												D2	0.08785	0.0263	8.71041
												CIRC	0.1533	0.1049	2.53483
												OM1	0.08735	0.0815975	2.8078
												OM1b	0.0815	0.065	6.34191
												OM1a	0.04865	0.02485	13.3137
												OM1b2	0.0649311	0.05355	4.83808
												OM1b1	0.05515	0.02485	5.91039
												OM2	0.07485	0.0449	10.819
												RIGHT CORONARY VESSELS
												Segment	Ru (cm)	Rd (cm)	Length (cm)
												RCA	0.1152	0.1152	0.348708
												RCA1	0.11035	0.11035	3.17002
												RCA2	0.1065	0.1018	8.48013
												RCA3	0.10075	0.07385	10.548
												PDA	0.07305	0.055	4.41802
												PLB	0.04785	0.03945	4.17271
												AM1	0.08015	0.0694	3.53487
												AM1a	0.0478	0.03675	4.8879
												AM1b	0.07095	0.05045	6.6654
												AM2	0.08215	0.0558	8.98703
												SAN	0.0601	0.0533	5.01956

## Sheet: NON-DISEASED
No.	vesselname	Ru	Rd	L	vesseltype	squeezetype	territory	R1	R2	Ct	Vessel Network Relations (.cfg)
1	AO1	1.47	1.47	0.5	2	0	0	0	0	0	bifurcations =
2	AO2	1.47	1.47	0.5	2	0	0	0	0	0	(AO1: AO2, LMCA),
3	AA	1.47	1.47	3	2	0	0	0	0	0	(AO2: AA, RCA),
4	INN	0.62	0.62	3	1	0	0	0	0	0	(AA: ARCH1, INN),
5	ARCH1	1.12	1.12	2	2	0	0	0	0	0	(INN: RCC, RSCA1),
6	RCC	0.4	0.4	3	1	4	SYSTEMIC	1557.6	11251.5	9.75751e-05	(ARCH1: LCC, ARCH2),
7	RSCA1	0.48	0.48	3	1	0	0	0	0	0	(RSCA1: RVA, RSCA2),
8	RVA	0.2	0.2	13.5	1	4	SYSTEMIC	6970.8	130121	9.1224e-06	(RSCA2: RIMA, RSCA3),
9	RSCA2	0.47	0.47	0.75	1	0	0	0	0	0	(ARCH2: LSCA1, DA),
10	RIMA	0.14	0.14	18.2	1	4	SYSTEMIC	17896.6	13959.9	3.9261e-05	(LSCA1: LVA, LSCA2),
11	RSCA3	0.45	0.45	2.5	1	4	SYSTEMIC	1229.53	30543.1	3.9261e-05	(LSCA2: LIMA, LSCA3),
12	LCC	0.37	0.37	3	1	4	SYSTEMIC	1822.9	26109.8	4.4746e-05	(LMCA: LAD, CIRC_1),
13	ARCH2	1.07	1.07	3.9	2	0	0	0	0	0	(LAD: LAD1, D1_1),
14	DA	0.999	0.999	5.2	2	4	SYSTEMIC	155.733	2091.1	0.000556339	(LAD1: LAD2_1, S1),
15	LSCA1	0.423	0.423	3	1	0	0	0	0	0	(LAD2_1: LAD2_2, LAD2_1p),
16	LVA	0.2	0.2	13.5	1	4	SYSTEMIC	6970.8	130020	9.1224e-06	(LAD2_2: LAD3_1, S2),
17	LSCA2	0.407	0.407	0.75	1	0	0	0	0	0	(LAD3_1: LAD3_2, LAD3_1p),
18	LIMA	0.13	0.13	18.2	1	4	SYSTEMIC	22019.7	25621.7	2.62413e-05	(LAD3_2: LAD4_1, D2_1),
19	LSCA3	0.38	0.38	2.5	1	4	SYSTEMIC	1727.26	43680.9	2.75404e-05	(LAD4_1: LAD4_2, LAD4_1p),
20	LMCA	0.1562	0.1562	1.53364	1	0	0	0	0	0	(LAD4_2: LAD4_3, LAD4_2p),
21	LAD	0.1528	0.1528	1.17099	1	0	0	0	0	0	(LAD4_3: LAD4_4, LAD4_3p),
22	LAD1	0.1375	0.1375	0.46896	1	0	0	0	0	0	(LAD4_4: LAD4_5, LAD4_4p),
23	LAD2_1	0.1356	0.1356	1.8	1	0	0	0	0	0	(S1: S1a_1, S1b_1),
24	LAD2_2	0.120004	0.120004	0.664785	1	0	0	0	0	0	(S1a_1: S1a_2, S1a_1p),
25	LAD3_1	0.119622	0.119622	2.5	1	0	0	0	0	0	(S1a_2: S1a_3, S1a_2p),
26	LAD3_2	0.0868	0.0868	1.49892	1	0	0	0	0	0	(S1a_3: S1a_4, S1a_3p),
27	LAD4_1	0.0868	0.0868	3.4	1	0	0	0	0	0	(S1b_1: S1b_2, S1b_1p),
28	LAD4_2	0.0776	0.0776	2.2	1	0	0	0	0	0	(S1b_2: S1b_3, S1b_2p),
29	LAD4_3	0.0684	0.0684	2.3	1	0	0	0	0	0	(S2: S2a_1, S2b_1),
30	LAD4_4	0.0592	0.0592	2.2	1	0	0	0	0	0	(S2a_1: S2a_2, S2a_1p),
31	LAD4_5	0.05	0.05	2.28935	1	1	LAD	290143	151068	2.83e-06	(S2b_1: S2b_2, S2b_1p),
32	S1	0.06	0.06	0.506021	1	0	0	0	0	0	(D1_1: D1_2, D1_1p),
33	S1a_1	0.07915	0.07915	1.3	1	0	0	0	0	0	(D1_2: D1_3, D1_2p),
34	S1a_2	0.06105	0.06105	1.5	1	0	0	0	0	0	(D1_3: D1_4, D1_3p),
35	S1a_3	0.04295	0.04295	1.4	1	0	0	0	0	0	(D2_1: D2_2, D2_1p),
36	S1a_4	0.02485	0.02485	1.73686	1	3	LAD	1.51912e+06	1.19806e+06	4.59e-07	(D2_2: D2_3, D2_2p),
37	S1b_1	0.05855	0.05855	1.3	1	0	0	0	0	0	(D2_3: D2_4, D2_3p),
38	S1b_2	0.0410922	0.0410922	1.2	1	0	0	0	0	0	(CIRC_1: CIRC_2, CIRC_1p),
39	S1b_3	0.0236344	0.0236344	1.32411	1	3	LAD	1.70094e+06	1.39471e+06	4.04e-07	(CIRC_2: OM1_1, OM2_1),
40	S2	0.0726	0.0726	0.881098	1	0	0	0	0	0	(OM1_1: OM1_2, OM1_1p),
41	S2a_1	0.05855	0.05855	1.2	1	0	0	0	0	0	(OM1_2: OM1a_1, OM1b_1),
42	S2a_2	0.02395	0.02395	1.29653	1	3	LAD	1.65094e+06	1.33977e+06	4.19e-07	(OM1b_1: OM1b_2, OM1b_1p),
43	S2b_1	0.0557	0.0557	0.8	1	0	0	0	0	0	(OM1b_2: OM1b1_1, OM1b2_1),
44	S2b_2	0.02395	0.02395	1.13857	1	3	LAD	1.65094e+06	1.33977e+06	4.19e-07	(OM1a_1: OM1a_2, OM1a_1p),
45	D1_1	0.1049	0.1049	2.6	1	0	0	0	0	0	(OM1a_2: OM1a_3, OM1a_2p),
46	D1_2	0.0790833	0.0790833	2.4	1	0	0	0	0	0	(OM1a_3: OM1a_4, OM1a_3p),
47	D1_3	0.0532667	0.0532667	2.1	1	0	0	0	0	0	(OM1b2_1: OM1b2_2, OM1b2_1p),
48	D1_4	0.02745	0.02745	2.30364	1	1	LAD	1.2116e+06	886166	5.95e-07	(OM1b1_1: OM1b1_2, OM1b1_1p),
49	D2_1	0.08785	0.08785	2.2	1	0	0	0	0	0	(OM2_1: OM2_2, OM2_1p),
50	D2_2	0.0673333	0.0673333	2.3	1	0	0	0	0	0	(OM2_2: OM2_3, OM2_2p),
51	D2_3	0.0468167	0.0468167	2.1	1	0	0	0	0	0	(OM2_3: OM2_4, OM2_3p),
52	D2_4	0.0263	0.0263	2.11041	1	1	LAD	1.33582e+06	1.00886e+06	5.34e-07	(RCA: RCA1_1, SAN_1),
53	CIRC_1	0.1533	0.1533	1	1	0	0	0	0	0	(RCA1_1: RCA1_2, RCA1_1p),
54	CIRC_2	0.1049	0.1049	1.53483	1	0	0	0	0	0	(RCA1_2: RCA2_1, AM1_1),
55	OM1_1	0.08735	0.08735	1.7	1	0	0	0	0	0	(RCA2_1: RCA2_2, RCA2_1p),
56	OM1_2	0.0815975	0.0815975	1.1078	1	0	0	0	0	0	(RCA2_2: RCA2_3, RCA2_2p),
57	OM1b_1	0.0815	0.0815	3.5	1	0	0	0	0	0	(RCA2_3: RCA3_1, AM2_1),
58	OM1b_2	0.065	0.065	2.84191	1	0	0	0	0	0	(RCA3_1: RCA3_2, RCA3_1p),
59	OM1a_1	0.04865	0.04865	3.1	1	0	0	0	0	0	(RCA3_2: RCA3_3, RCA3_2p),
60	OM1a_2	0.0407167	0.0407167	1.8	1	0	0	0	0	0	(RCA3_3: PDA_1, PLB_1),
61	OM1a_3	0.0327833	0.0327833	4.4	1	0	0	0	0	0	(PDA_1: PDA_2, PDA_1p),
62	OM1a_4	0.02485	0.02485	4.01369	1	1	CIRC	1.51912e+06	621837	5.83e-07	(PDA_2: PDA_3, PDA_2p),
63	OM1b2_1	0.0649311	0.0649311	3.2	1	0	0	0	0	0	(PLB_1: PLB_2, PLB_1p),
64	OM1b2_2	0.05355	0.05355	1.63808	1	1	CIRC	244221	46637.9	4.3e-06	(PLB_2: PLB_3, PLB_2p),
65	OM1b1_1	0.05515	0.05515	2.9	1	0	0	0	0	0	(AM1_1: AM1_2, AM1_1p),
66	OM1b1_2	0.02485	0.02485	3.01039	1	1	CIRC	1.51912e+06	621837	5.83e-07	(AM1_2: AM1a_1, AM1b_1),
67	OM2_1	0.07485	0.07485	3.3	1	0	0	0	0	0	(AM1a_1: AM1a_2, AM1a_1p),
68	OM2_2	0.0648667	0.0648667	2.2	1	0	0	0	0	0	(AM1a_2: AM1a_3, AM1a_2p),
69	OM2_3	0.0548833	0.0548833	2.5	1	0	0	0	0	0	(AM1b_1: AM1b_2, AM1b_1p),
70	OM2_4	0.0449	0.0449	2.81904	1	1	CIRC	378632	81218.3	2.72e-06	(AM1b_2: AM1b_3, AM1b_2p),
71	RCA	0.1152	0.1152	0.348708	1	0	0	0	0	0	(AM2_1: AM2_2, AM2_1p),
72	RCA1_1	0.11035	0.11035	1.5	1	0	0	0	0	0	(AM2_2: AM2_3, AM2_2p),
73	RCA1_2	0.108425	0.108425	1.67002	1	0	0	0	0	0	(AM2_3: AM2_4, AM2_3p),
74	RCA2_1	0.1065	0.1065	2.8	1	0	0	0	0	0	(SAN_1: SAN_2, SAN_1p),
75	RCA2_2	0.10415	0.10415	2.8	1	0	0	0	0	0
76	RCA2_3	0.1018	0.1018	2.88013	1	0	0	0	0	0
77	RCA3_1	0.10075	0.10075	3.3	1	0	0	0	0	0
78	RCA3_2	0.0873	0.0873	3.4	1	0	0	0	0	0
79	RCA3_3	0.07385	0.07385	3.84804	1	0	0	0	0	0
80	PDA_1	0.07305	0.07305	1.9	1	0	0	0	0	0
81	PDA_2	0.064025	0.064025	1.3	1	0	0	0	0	0
82	PDA_3	0.055	0.055	1.21802	1	1	RCA	228240	502225	1.71e-06
83	PLB_1	0.04785	0.04785	1.2	1	0	0	0	0	0
84	PLB_2	0.04365	0.04365	1.4	1	0	0	0	0	0
85	PLB_3	0.03945	0.03945	1.57271	1	1	RCA	518317	1.21477e+06	7.22e-07
86	AM1_1	0.08015	0.08015	1.7	1	0	0	0	0	0
87	AM1_2	0.0694	0.0694	1.83487	1	0	0	0	0	0
88	AM1a_1	0.0478	0.0478	1.6	1	0	0	0	0	0
89	AM1a_2	0.042275	0.042275	1.5	1	0	0	0	0	0
90	AM1a_3	0.03675	0.03675	1.7879	1	2	RCA	613989	1.46989e+06	6e-07
91	AM1b_1	0.07095	0.07095	2.4	1	0	0	0	0	0
92	AM1b_2	0.0607	0.0607	2	1	0	0	0	0	0
93	AM1b_3	0.05045	0.05045	2.2654	1	2	RCA	283719	630612	1.37e-06
94	AM2_1	0.08215	0.08215	2.1	1	0	0	0	0	0
95	AM2_2	0.0733667	0.0733667	1.6	1	0	0	0	0	0
96	AM2_3	0.0645833	0.0645833	3.1	1	0	0	0	0	0
97	AM2_4	0.0558	0.0558	2.18703	1	2	RCA	220012	483535	1.78e-06
98	SAN_1	0.0601	0.0601	2.4	1	0	0	0	0	0
99	SAN_2	0.0533	0.0533	2.61956	1	2	RCA	247125	545471	1.58e-06
100	LAD2_1p	0.04	0.04	0.5	1	3	LAD	501344	286811	1.58e-06
101	LAD3_1p	0.04	0.04	0.5	1	1	LAD	501344	286811	1.58e-06
102	LAD4_1p	0.04	0.04	0.5	1	3	LAD	501344	286811	1.58e-06
103	LAD4_2p	0.04	0.04	0.5	1	3	LAD	501344	286811	1.58e-06
104	LAD4_3p	0.04	0.04	0.5	1	3	LAD	501344	286811	1.58e-06
105	LAD4_4p	0.04	0.04	0.5	1	3	LAD	501344	286811	1.58e-06
106	S1a_1p	0.04	0.04	0.5	1	3	LAD	501344	286811	1.58e-06
107	S1a_2p	0.04	0.04	0.5	1	3	LAD	501344	286811	1.58e-06
108	S1a_3p	0.04	0.04	0.5	1	3	LAD	501344	286811	1.58e-06
109	S1b_1p	0.04	0.04	0.5	1	3	LAD	501344	286811	1.58e-06
110	S1b_2p	0.04	0.04	0.5	1	3	LAD	501344	286811	1.58e-06
111	S2a_1p	0.04	0.04	0.5	1	3	LAD	501344	286811	1.58e-06
112	S2b_1p	0.04	0.04	0.5	1	3	LAD	501344	286811	1.58e-06
113	D1_1p	0.04	0.04	0.5	1	1	LAD	501344	286811	1.58e-06
114	D1_2p	0.04	0.04	0.5	1	1	LAD	501344	286811	1.58e-06
115	D1_3p	0.04	0.04	0.5	1	1	LAD	501344	286811	1.58e-06
116	D2_1p	0.04	0.04	0.5	1	1	LAD	501344	286811	1.58e-06
117	D2_2p	0.04	0.04	0.5	1	1	LAD	501344	286811	1.58e-06
118	D2_3p	0.04	0.04	0.5	1	1	LAD	501344	286811	1.58e-06
119	CIRC_1p	0.06	0.06	0.5	1	1	CIRC	182680	33723.3	5.77e-06
120	OM1_1p	0.06	0.06	0.5	1	1	CIRC	182680	33723.3	5.77e-06
121	OM1b_1p	0.06	0.06	0.5	1	1	CIRC	182680	33723.3	5.77e-06
122	OM1a_1p	0.06	0.06	0.5	1	1	CIRC	182680	33723.3	5.77e-06
123	OM1a_2p	0.06	0.06	0.5	1	1	CIRC	182680	33723.3	5.77e-06
124	OM1a_3p	0.06	0.06	0.5	1	1	CIRC	182680	33723.3	5.77e-06
125	OM1b2_1p	0.05	0.05	0.5	1	1	CIRC	290143	57501.5	3.61e-06
126	OM1b1_1p	0.05	0.05	0.5	1	1	CIRC	290143	57501.5	3.61e-06
127	OM2_1p	0.06	0.06	0.5	1	1	CIRC	182680	33723.3	5.77e-06
128	OM2_2p	0.06	0.06	0.5	1	1	CIRC	182680	33723.3	5.77e-06
129	OM2_3p	0.06	0.06	0.5	1	1	CIRC	182680	33723.3	5.77e-06
130	RCA1_1p	0.04	0.04	0.5	1	2	RCA	501344	1.17046e+06	7.48e-07
131	RCA2_1p	0.04	0.04	0.5	1	2	RCA	501344	1.17046e+06	7.48e-07
132	RCA2_2p	0.04	0.04	0.5	1	2	RCA	501344	1.17046e+06	7.48e-07
133	RCA3_1p	0.04	0.04	0.5	1	2	RCA	501344	1.17046e+06	7.48e-07
134	RCA3_2p	0.04	0.04	0.5	1	2	RCA	501344	1.17046e+06	7.48e-07
135	PDA_1p	0.04	0.04	0.5	1	3	RCA	501344	1.17046e+06	7.48e-07
136	PDA_2p	0.04	0.04	0.5	1	3	RCA	501344	1.17046e+06	7.48e-07
137	PLB_1p	0.04	0.04	0.5	1	1	RCA	501344	1.17046e+06	7.48e-07
138	PLB_2p	0.04	0.04	0.5	1	1	RCA	501344	1.17046e+06	7.48e-07
139	AM1_1p	0.04	0.04	0.5	1	2	RCA	501344	1.17046e+06	7.48e-07
140	AM1a_1p	0.04	0.04	0.5	1	2	RCA	501344	1.17046e+06	7.48e-07
141	AM1a_2p	0.04	0.04	0.5	1	2	RCA	501344	1.17046e+06	7.48e-07
142	AM1b_1p	0.04	0.04	0.5	1	2	RCA	501344	1.17046e+06	7.48e-07
143	AM1b_2p	0.04	0.04	0.5	1	2	RCA	501344	1.17046e+06	7.48e-07
144	AM2_1p	0.04	0.04	0.5	1	2	RCA	501344	1.17046e+06	7.48e-07
145	AM2_2p	0.04	0.04	0.5	1	2	RCA	501344	1.17046e+06	7.48e-07
146	AM2_3p	0.04	0.04	0.5	1	2	RCA	501344	1.17046e+06	7.48e-07
147	SAN_1p	0.04	0.04	0.5	1	2	RCA	501344	1.17046e+06	7.48e-07

## Sheet: STENOTIC
No.	vesselname	Ru	Rd	L	vesseltype	squeezetype	territory	R1	R2	Ct	Vessel Network Relations (.cfg)
1	AO1	1.47	1.47	0.5	2	0	0	0	0	0	stenosisname = sLAD, sLAD2_1, sCIRC_1, sCIRC_2, sRCA1_2, sRCA2_3
2	AO2	1.47	1.47	0.5	2	0	0	0	0	0	Ls = 0.5, 1.1, 0.4, 0.8, 0.9, 2.0
3	AA	1.47	1.47	3	2	0	0	0	0	0	%stenosis = 40, 85, 30, 75, 45, 90
4	INN	0.62	0.62	3	1	0	0	0	0	0
5	ARCH1	1.12	1.12	2	2	0	0	0	0	0	stenoses =
6	RCC	0.4	0.4	3	1	4	SYSTEMIC	1557.6	11251.5	9.75751e-05	(LAD_psten: LAD_dsten),
7	RSCA1	0.48	0.48	3	1	0	0	0	0	0	(LAD2_1_psten: LAD2_1_dsten),
8	RVA	0.2	0.2	13.5	1	4	SYSTEMIC	6970.8	130121	9.1224e-06	(CIRC_1_psten: CIRC_1_dsten),
9	RSCA2	0.47	0.47	0.75	1	0	0	0	0	0	(CIRC_2_psten: CIRC_2_dsten),
10	RIMA	0.14	0.14	18.2	1	4	SYSTEMIC	17896.6	13959.9	3.9261e-05	(RCA1_2_psten: RCA1_2_dsten),
11	RSCA3	0.45	0.45	2.5	1	4	SYSTEMIC	1229.53	30543.1	3.9261e-05	(RCA2_3_psten: RCA2_3_dsten),
12	LCC	0.37	0.37	3	1	4	SYSTEMIC	1822.9	26109.8	4.4746e-05
13	ARCH2	1.07	1.07	3.9	2	0	0	0	0	0	bifurcations =
14	DA	0.999	0.999	5.2	2	4	SYSTEMIC	155.733	2091.1	0.000556339	(AO1: AO2, LMCA),
15	LSCA1	0.423	0.423	3	1	0	0	0	0	0	(AO2: AA, RCA),
16	LVA	0.2	0.2	13.5	1	4	SYSTEMIC	6970.8	130020	9.1224e-06	(AA: ARCH1, INN),
17	LSCA2	0.407	0.407	0.75	1	0	0	0	0	0	(INN: RCC, RSCA1),
18	LIMA	0.13	0.13	18.2	1	4	SYSTEMIC	22019.7	25621.7	2.62413e-05	(ARCH1: LCC, ARCH2),
19	LSCA3	0.38	0.38	2.5	1	4	SYSTEMIC	1727.26	43680.9	2.75404e-05	(RSCA1: RVA, RSCA2),
20	LMCA	0.1562	0.1562	1.53364	1	0	0	0	0	0	(RSCA2: RIMA, RSCA3),
21	LAD_psten	0.1528	0.1528	0.4	1	0	0	0	0	0	(ARCH2: LSCA1, DA),
22	LAD_dsten	0.1528	0.1528	0.270988	1	0	0	0	0	0	(LSCA1: LVA, LSCA2),
23	LAD1	0.1375	0.1375	0.46896	1	0	0	0	0	0	(LSCA2: LIMA, LSCA3),
24	LAD2_1_psten	0.1356	0.1356	0.35	1	0	0	0	0	0	(LMCA: LAD_psten, CIRC_1_psten),
25	LAD2_1_dsten	0.1356	0.1356	0.35	1	0	0	0	0	0	(LAD_dsten: LAD1, D1_1),
26	LAD2_2	0.120004	0.120004	0.664785	1	0	0	0	0	0	(LAD1: LAD2_1_psten, S1),
27	LAD3_1	0.119622	0.119622	2.5	1	0	0	0	0	0	(LAD2_1_dsten: LAD2_2, LAD2_1p),
28	LAD3_2	0.0868	0.0868	1.49892	1	0	0	0	0	0	(LAD2_2: LAD3_1, S2),
29	LAD4_1	0.0868	0.0868	3.4	1	0	0	0	0	0	(LAD3_1: LAD3_2, LAD3_1p),
30	LAD4_2	0.0776	0.0776	2.2	1	0	0	0	0	0	(LAD3_2: LAD4_1, D2_1),
31	LAD4_3	0.0684	0.0684	2.3	1	0	0	0	0	0	(LAD4_1: LAD4_2, LAD4_1p),
32	LAD4_4	0.0592	0.0592	2.2	1	0	0	0	0	0	(LAD4_2: LAD4_3, LAD4_2p),
33	LAD4_5	0.05	0.05	2.28935	1	1	LAD	290143	151068	2.83e-06	(LAD4_3: LAD4_4, LAD4_3p),
34	S1	0.06	0.06	0.506021	1	0	0	0	0	0	(LAD4_4: LAD4_5, LAD4_4p),
35	S1a_1	0.07915	0.07915	1.3	1	0	0	0	0	0	(S1: S1a_1, S1b_1),
36	S1a_2	0.06105	0.06105	1.5	1	0	0	0	0	0	(S1a_1: S1a_2, S1a_1p),
37	S1a_3	0.04295	0.04295	1.4	1	0	0	0	0	0	(S1a_2: S1a_3, S1a_2p),
38	S1a_4	0.02485	0.02485	1.73686	1	3	LAD	1.51912e+06	1.19806e+06	4.6e-07	(S1a_3: S1a_4, S1a_3p),
39	S1b_1	0.05855	0.05855	1.3	1	0	0	0	0	0	(S1b_1: S1b_2, S1b_1p),
40	S1b_2	0.0410922	0.0410922	1.2	1	0	0	0	0	0	(S1b_2: S1b_3, S1b_2p),
41	S1b_3	0.0236344	0.0236344	1.32411	1	3	LAD	1.70094e+06	1.39471e+06	4.04e-07	(S2: S2a_1, S2b_1),
42	S2	0.0726	0.0726	0.881098	1	0	0	0	0	0	(S2a_1: S2a_2, S2a_1p),
43	S2a_1	0.05855	0.05855	1.2	1	0	0	0	0	0	(S2b_1: S2b_2, S2b_1p),
44	S2a_2	0.02395	0.02395	1.29653	1	3	LAD	1.65094e+06	1.33977e+06	4.18e-07	(D1_1: D1_2, D1_1p),
45	S2b_1	0.0557	0.0557	0.8	1	0	0	0	0	0	(D1_2: D1_3, D1_2p),
46	S2b_2	0.02395	0.02395	1.13857	1	3	LAD	1.65094e+06	1.33977e+06	4.18e-07	(D1_3: D1_4, D1_3p),
47	D1_1	0.1049	0.1049	2.6	1	0	0	0	0	0	(D2_1: D2_2, D2_1p),
48	D1_2	0.0790833	0.0790833	2.4	1	0	0	0	0	0	(D2_2: D2_3, D2_2p),
49	D1_3	0.0532667	0.0532667	2.1	1	0	0	0	0	0	(D2_3: D2_4, D2_3p),
50	D1_4	0.02745	0.02745	2.30364	1	1	LAD	1.2116e+06	886166	5.96e-07	(CIRC_1_dsten: CIRC_2_psten, CIRC_1p),
51	D2_1	0.08785	0.08785	2.2	1	0	0	0	0	0	(CIRC_2_dsten: OM1_1, OM2_1),
52	D2_2	0.0673333	0.0673333	2.3	1	0	0	0	0	0	(OM1_1: OM1_2, OM1_1p),
53	D2_3	0.0468167	0.0468167	2.1	1	0	0	0	0	0	(OM1_2: OM1a_1, OM1b_1),
54	D2_4	0.0263	0.0263	2.11041	1	1	LAD	1.33582e+06	1.00886e+06	5.33e-07	(OM1b_1: OM1b_2, OM1b_1p),
55	CIRC_1_psten	0.1533	0.1533	0.3	1	0	0	0	0	0	(OM1b_2: OM1b1_1, OM1b2_1),
56	CIRC_1_dsten	0.1533	0.1533	0.3	1	0	0	0	0	0	(OM1a_1: OM1a_2, OM1a_1p),
57	CIRC_2_psten	0.1049	0.1049	0.4	1	0	0	0	0	0	(OM1a_2: OM1a_3, OM1a_2p),
58	CIRC_2_dsten	0.1049	0.1049	0.334834	1	0	0	0	0	0	(OM1a_3: OM1a_4, OM1a_3p),
59	OM1_1	0.08735	0.08735	1.7	1	0	0	0	0	0	(OM1b2_1: OM1b2_2, OM1b2_1p),
60	OM1_2	0.0815975	0.0815975	1.1078	1	0	0	0	0	0	(OM1b1_1: OM1b1_2, OM1b1_1p),
61	OM1b_1	0.0815	0.0815	3.5	1	0	0	0	0	0	(OM2_1: OM2_2, OM2_1p),
62	OM1b_2	0.065	0.065	2.84191	1	0	0	0	0	0	(OM2_2: OM2_3, OM2_2p),
63	OM1a_1	0.04865	0.04865	3.1	1	0	0	0	0	0	(OM2_3: OM2_4, OM2_3p),
64	OM1a_2	0.0407167	0.0407167	1.8	1	0	0	0	0	0	(RCA: RCA1_1, SAN_1),
65	OM1a_3	0.0327833	0.0327833	4.4	1	0	0	0	0	0	(RCA1_1: RCA1_2_psten, RCA1_1p),
66	OM1a_4	0.02485	0.02485	4.01369	1	1	CIRC	1.51912e+06	621837	5.84e-07	(RCA1_2_dsten: RCA2_1, AM1_1),
67	OM1b2_1	0.0649311	0.0649311	3.2	1	0	0	0	0	0	(RCA2_1: RCA2_2, RCA2_1p),
68	OM1b2_2	0.05355	0.05355	1.63808	1	1	CIRC	244221	46637.9	4.3e-06	(RCA2_2: RCA2_3_psten, RCA2_2p),
69	OM1b1_1	0.05515	0.05515	2.9	1	0	0	0	0	0	(RCA2_3_dsten: RCA3_1, AM2_1),
70	OM1b1_2	0.02485	0.02485	3.01039	1	1	CIRC	1.51912e+06	621837	5.84e-07	(RCA3_1: RCA3_2, RCA3_1p),
71	OM2_1	0.07485	0.07485	3.3	1	0	0	0	0	0	(RCA3_2: RCA3_3, RCA3_2p),
72	OM2_2	0.0648667	0.0648667	2.2	1	0	0	0	0	0	(RCA3_3: PDA_1, PLB_1),
73	OM2_3	0.0548833	0.0548833	2.5	1	0	0	0	0	0	(PDA_1: PDA_2, PDA_1p),
74	OM2_4	0.0449	0.0449	2.81904	1	1	CIRC	378632	81218.3	2.72e-06	(PDA_2: PDA_3, PDA_2p),
75	RCA	0.1152	0.1152	0.348708	1	0	0	0	0	0	(PLB_1: PLB_2, PLB_1p),
76	RCA1_1	0.11035	0.11035	1.5	1	0	0	0	0	0	(PLB_2: PLB_3, PLB_2p),
77	RCA1_2_psten	0.108425	0.108425	0.370021	1	0	0	0	0	0	(AM1_1: AM1_2, AM1_1p),
78	RCA1_2_dsten	0.108425	0.108425	0.4	1	0	0	0	0	0	(AM1_2: AM1a_1, AM1b_1),
79	RCA2_1	0.1065	0.1065	2.8	1	0	0	0	0	0	(AM1a_1: AM1a_2, AM1a_1p),
80	RCA2_2	0.10415	0.10415	2.8	1	0	0	0	0	0	(AM1a_2: AM1a_3, AM1a_2p),
81	RCA2_3_psten	0.1018	0.1018	0.4	1	0	0	0	0	0	(AM1b_1: AM1b_2, AM1b_1p),
82	RCA2_3_dsten	0.1018	0.1018	0.480125	1	0	0	0	0	0	(AM1b_2: AM1b_3, AM1b_2p),
83	RCA3_1	0.10075	0.10075	3.3	1	0	0	0	0	0	(AM2_1: AM2_2, AM2_1p),
84	RCA3_2	0.0873	0.0873	3.4	1	0	0	0	0	0	(AM2_2: AM2_3, AM2_2p),
85	RCA3_3	0.07385	0.07385	3.84804	1	0	0	0	0	0	(AM2_3: AM2_4, AM2_3p),
86	PDA_1	0.07305	0.07305	1.9	1	0	0	0	0	0	(SAN_1: SAN_2, SAN_1p),
87	PDA_2	0.064025	0.064025	1.3	1	0	0	0	0	0
88	PDA_3	0.055	0.055	1.21802	1	1	RCA	228240	502225	1.71e-06
89	PLB_1	0.04785	0.04785	1.2	1	0	0	0	0	0
90	PLB_2	0.04365	0.04365	1.4	1	0	0	0	0	0
91	PLB_3	0.03945	0.03945	1.57271	1	1	RCA	518317	1.21477e+06	7.21e-07
92	AM1_1	0.08015	0.08015	1.7	1	0	0	0	0	0
93	AM1_2	0.0694	0.0694	1.83487	1	0	0	0	0	0
94	AM1a_1	0.0478	0.0478	1.6	1	0	0	0	0	0
95	AM1a_2	0.042275	0.042275	1.5	1	0	0	0	0	0
96	AM1a_3	0.03675	0.03675	1.7879	1	2	RCA	613989	1.46989e+06	6e-07
97	AM1b_1	0.07095	0.07095	2.4	1	0	0	0	0	0
98	AM1b_2	0.0607	0.0607	2	1	0	0	0	0	0
99	AM1b_3	0.05045	0.05045	2.2654	1	2	RCA	283719	630612	1.37e-06
100	AM2_1	0.08215	0.08215	2.1	1	0	0	0	0	0
101	AM2_2	0.0733667	0.0733667	1.6	1	0	0	0	0	0
102	AM2_3	0.0645833	0.0645833	3.1	1	0	0	0	0	0
103	AM2_4	0.0558	0.0558	2.18703	1	2	RCA	220012	483535	1.78e-06
104	SAN_1	0.0601	0.0601	2.4	1	0	0	0	0	0
105	SAN_2	0.0533	0.0533	2.61956	1	2	RCA	247125	545471	1.58e-06
106	LAD2_1p	0.04	0.04	0.5	1	3	LAD	501344	286811	1.59e-06
107	LAD3_1p	0.04	0.04	0.5	1	1	LAD	501344	286811	1.59e-06
108	LAD4_1p	0.04	0.04	0.5	1	3	LAD	501344	286811	1.59e-06
109	LAD4_2p	0.04	0.04	0.5	1	3	LAD	501344	286811	1.59e-06
110	LAD4_3p	0.04	0.04	0.5	1	3	LAD	501344	286811	1.59e-06
111	LAD4_4p	0.04	0.04	0.5	1	3	LAD	501344	286811	1.59e-06
112	S1a_1p	0.04	0.04	0.5	1	3	LAD	501344	286811	1.59e-06
113	S1a_2p	0.04	0.04	0.5	1	3	LAD	501344	286811	1.59e-06
114	S1a_3p	0.04	0.04	0.5	1	3	LAD	501344	286811	1.59e-06
115	S1b_1p	0.04	0.04	0.5	1	3	LAD	501344	286811	1.59e-06
116	S1b_2p	0.04	0.04	0.5	1	3	LAD	501344	286811	1.59e-06
117	S2a_1p	0.04	0.04	0.5	1	3	LAD	501344	286811	1.59e-06
118	S2b_1p	0.04	0.04	0.5	1	3	LAD	501344	286811	1.59e-06
119	D1_1p	0.04	0.04	0.5	1	1	LAD	501344	286811	1.59e-06
120	D1_2p	0.04	0.04	0.5	1	1	LAD	501344	286811	1.59e-06
121	D1_3p	0.04	0.04	0.5	1	1	LAD	501344	286811	1.59e-06
122	D2_1p	0.04	0.04	0.5	1	1	LAD	501344	286811	1.59e-06
123	D2_2p	0.04	0.04	0.5	1	1	LAD	501344	286811	1.59e-06
124	D2_3p	0.04	0.04	0.5	1	1	LAD	501344	286811	1.59e-06
125	CIRC_1p	0.06	0.06	0.5	1	1	CIRC	182680	33723.3	5.78e-06
126	OM1_1p	0.06	0.06	0.5	1	1	CIRC	182680	33723.3	5.78e-06
127	OM1b_1p	0.06	0.06	0.5	1	1	CIRC	182680	33723.3	5.78e-06
128	OM1a_1p	0.06	0.06	0.5	1	1	CIRC	182680	33723.3	5.78e-06
129	OM1a_2p	0.06	0.06	0.5	1	1	CIRC	182680	33723.3	5.78e-06
130	OM1a_3p	0.06	0.06	0.5	1	1	CIRC	182680	33723.3	5.78e-06
131	OM1b2_1p	0.05	0.05	0.5	1	1	CIRC	290143	57501.5	3.6e-06
132	OM1b1_1p	0.05	0.05	0.5	1	1	CIRC	290143	57501.5	3.6e-06
133	OM2_1p	0.06	0.06	0.5	1	1	CIRC	182680	33723.3	5.78e-06
134	OM2_2p	0.06	0.06	0.5	1	1	CIRC	182680	33723.3	5.78e-06
135	OM2_3p	0.06	0.06	0.5	1	1	CIRC	182680	33723.3	5.78e-06
136	RCA1_1p	0.04	0.04	0.5	1	2	RCA	501344	1.17046e+06	7.48e-07
137	RCA2_1p	0.04	0.04	0.5	1	2	RCA	501344	1.17046e+06	7.48e-07
138	RCA2_2p	0.04	0.04	0.5	1	2	RCA	501344	1.17046e+06	7.48e-07
139	RCA3_1p	0.04	0.04	0.5	1	2	RCA	501344	1.17046e+06	7.48e-07
140	RCA3_2p	0.04	0.04	0.5	1	2	RCA	501344	1.17046e+06	7.48e-07
141	PDA_1p	0.04	0.04	0.5	1	3	RCA	501344	1.17046e+06	7.48e-07
142	PDA_2p	0.04	0.04	0.5	1	3	RCA	501344	1.17046e+06	7.48e-07
143	PLB_1p	0.04	0.04	0.5	1	1	RCA	501344	1.17046e+06	7.48e-07
144	PLB_2p	0.04	0.04	0.5	1	1	RCA	501344	1.17046e+06	7.48e-07
145	AM1_1p	0.04	0.04	0.5	1	2	RCA	501344	1.17046e+06	7.48e-07
146	AM1a_1p	0.04	0.04	0.5	1	2	RCA	501344	1.17046e+06	7.48e-07
147	AM1a_2p	0.04	0.04	0.5	1	2	RCA	501344	1.17046e+06	7.48e-07
148	AM1b_1p	0.04	0.04	0.5	1	2	RCA	501344	1.17046e+06	7.48e-07
149	AM1b_2p	0.04	0.04	0.5	1	2	RCA	501344	1.17046e+06	7.48e-07
150	AM2_1p	0.04	0.04	0.5	1	2	RCA	501344	1.17046e+06	7.48e-07
151	AM2_2p	0.04	0.04	0.5	1	2	RCA	501344	1.17046e+06	7.48e-07
152	AM2_3p	0.04	0.04	0.5	1	2	RCA	501344	1.17046e+06	7.48e-07
153	SAN_1p	0.04	0.04	0.5	1	2	RCA	501344	1.17046e+06	7.48e-07

## Sheet: A
No.	vesselname	Ru	Rd	L	vesseltype	squeezetype	territory	R1	R2	Ct	grafttarget	Vessel Network Relations (.cfg)
1	AO1	1.47	1.47	0.5	2	0	0	0	0	0		stenosisname = sLAD, sLAD2_1, sCIRC_1, sCIRC_2, sRCA1_2, sRCA2_3
2	AO2	1.47	1.47	0.5	2	0	0	0	0	0		Ls = 0.5, 1.1, 0.4, 0.8, 0.9, 2.0
3	AA1	1.47	1.47	1	2	0		0	0	0		%stenosis = 40, 85, 30, 75, 45, 90
4	RIMA_PDA_1	0.13925	0.13925	13	1	0		0	0	0	PDA
5	AA2	1.47	1.47	2	2	0		0	0	0		stenoses =
6	INN	0.62	0.62	3	1	0		0	0	0		(LAD_psten: LAD_dsten),
7	ARCH1	1.12	1.12	2	2	0		0	0	0		(LAD2_1_psten: LAD2_1_dsten),
8	RCC	0.4	0.4	3	1	4	SYSTEMIC	1560	11251.5	9.75751e-05		(CIRC_1_psten: CIRC_1_dsten),
9	RSCA1	0.48	0.48	3	1	0		0	0	0		(CIRC_2_psten: CIRC_2_dsten),
10	RVA	0.2	0.2	13.5	1	4	SYSTEMIC	6970	130121	9.1224e-06		(RCA1_2_psten: RCA1_2_dsten),
11	RSCA2	0.47	0.47	0.75	1	4	SYSTEMIC	1126.93	19741.9	5.97575e-05		(RCA2_3_psten: RCA2_3_dsten),
12	LCC	0.37	0.37	3	1	4	SYSTEMIC	1822.9	26109.8	4.4746e-05
13	ARCH2	1.07	1.07	3.9	2	0		0	0	0		graftings =
14	DA	0.999	0.999	5.2	2	4	SYSTEMIC	156	2091.1	0.000556339		(LIMA_Y: LIMA_LAD4_2, RIMA_OM1b_1)
15	LSCA1	0.423	0.423	3	1	0		0	0	0		(LIMA_LAD4_2, LAD4_2_pgraf: LAD4_2_dgraf),
16	LVA	0.2	0.2	13.5	1	4	SYSTEMIC	6970.8	130020	9.1224e-06		(RIMA_OM1b_1, OM1b_1_pgraf: OM1b_1_dgraf)
17	LSCA2	0.407	0.407	0.75	1	0		0	0	0		(RIMA_PDA_1, PDA_1_pgraf: PDA_1_dgraf)
18	LIMA_Y	0.13475	0.13475	8	1	0		0	0	0
19	RIMA_OM1b_1	0.13925	0.13925	10.743	1	0		0	0	0	OM	bifurcations =
20	LIMA_LAD4_2	0.13475	0.13475	8.291	1	0		0	0	0	LAD	(AO1: AO2, LMCA),
21	LSCA3	0.38	0.38	2.5	1	4	SYSTEMIC	1727.26	43680.9	2.75404e-05		(AO2: AA1, RCA),
22	LMCA	0.1562	0.1562	1.53364	1	0	0	0	0	0		(AA1: AA2, RIMA_PDA_1)
23	LAD_psten	0.1528	0.1528	0.4	1	0	0	0	0	0		(AA2: ARCH1, INN),
24	LAD_dsten	0.1528	0.1528	0.270988	1	0	0	0	0	0		(INN: RCC, RSCA1),
25	LAD1	0.1375	0.1375	0.46896	1	0	0	0	0	0		(ARCH1: LCC, ARCH2),
26	LAD2_1_psten	0.1356	0.1356	0.35	1	0	0	0	0	0		(RSCA1: RVA, RSCA2),
27	LAD2_1_dsten	0.1356	0.1356	0.35	1	0	0	0	0	0		(ARCH2: LSCA1, DA),
28	LAD2_2	0.120004	0.120004	0.664785	1	0	0	0	0	0		(LSCA1: LVA, LSCA2),
29	LAD3_1	0.119622	0.119622	2.5	1	0	0	0	0	0		(LSCA2: LIMA_Y, LSCA3),
30	LAD3_2	0.0868	0.0868	1.49892	1	0	0	0	0	0		(LMCA: LAD_psten, CIRC_1_psten),
31	LAD4_1	0.0868	0.0868	3.4	1	0	0	0	0	0		(LAD_dsten: LAD1, D1_1),
32	LAD4_2_pgraf	0.0776	0.0776	0.4	1	0	0	0	0	0		(LAD1: LAD2_1_psten, S1),
33	LAD4_2_dgraf	0.0776	0.0776	1.8	1	0	0	0	0	0		(LAD2_1_dsten: LAD2_2, LAD2_1p),
34	LAD4_3	0.0684	0.0684	2.3	1	0	0	0	0	0		(LAD2_2: LAD3_1, S2),
35	LAD4_4	0.0592	0.0592	2.2	1	0	0	0	0	0		(LAD3_1: LAD3_2, LAD3_1p),
36	LAD4_5	0.05	0.05	2.28935	1	1	LAD	290143	151068	2.83e-06		(LAD3_2: LAD4_1, D2_1),
37	S1	0.06	0.06	0.506021	1	0	0	0	0	0		(LAD4_1: LAD4_2_pgraf, LAD4_1p),
38	S1a_1	0.07915	0.07915	1.3	1	0	0	0	0	0		(LAD4_2_dgraf: LAD4_3, LAD4_2p),
39	S1a_2	0.06105	0.06105	1.5	1	0	0	0	0	0		(LAD4_3: LAD4_4, LAD4_3p),
40	S1a_3	0.04295	0.04295	1.4	1	0	0	0	0	0		(LAD4_4: LAD4_5, LAD4_4p),
41	S1a_4	0.02485	0.02485	1.73686	1	3	LAD	1.51912e+06	1.19806e+06	4.59e-07		(S1: S1a_1, S1b_1),
42	S1b_1	0.05855	0.05855	1.3	1	0	0	0	0	0		(S1a_1: S1a_2, S1a_1p),
43	S1b_2	0.0410922	0.0410922	1.2	1	0	0	0	0	0		(S1a_2: S1a_3, S1a_2p),
44	S1b_3	0.0236344	0.0236344	1.32411	1	3	LAD	1.70094e+06	1.39471e+06	4.04e-07		(S1a_3: S1a_4, S1a_3p),
45	S2	0.0726	0.0726	0.881098	1	0	0	0	0	0		(S1b_1: S1b_2, S1b_1p),
46	S2a_1	0.05855	0.05855	1.2	1	0	0	0	0	0		(S1b_2: S1b_3, S1b_2p),
47	S2a_2	0.02395	0.02395	1.29653	1	3	LAD	1.65094e+06	1.33977e+06	4.19e-07		(S2: S2a_1, S2b_1),
48	S2b_1	0.0557	0.0557	0.8	1	0	0	0	0	0		(S2a_1: S2a_2, S2a_1p),
49	S2b_2	0.02395	0.02395	1.13857	1	3	LAD	1.65094e+06	1.33977e+06	4.19e-07		(S2b_1: S2b_2, S2b_1p),
50	D1_1	0.1049	0.1049	2.6	1	0	0	0	0	0		(D1_1: D1_2, D1_1p),
51	D1_2	0.0790833	0.0790833	2.4	1	0	0	0	0	0		(D1_2: D1_3, D1_2p),
52	D1_3	0.0532667	0.0532667	2.1	1	0	0	0	0	0		(D1_3: D1_4, D1_3p),
53	D1_4	0.02745	0.02745	2.30364	1	1	LAD	1.2116e+06	886166	5.95e-07		(D2_1: D2_2, D2_1p),
54	D2_1	0.08785	0.08785	2.2	1	0	0	0	0	0		(D2_2: D2_3, D2_2p),
55	D2_2	0.0673333	0.0673333	2.3	1	0	0	0	0	0		(D2_3: D2_4, D2_3p),
56	D2_3	0.0468167	0.0468167	2.1	1	0	0	0	0	0		(CIRC_1_dsten: CIRC_2_psten, CIRC_1p),
57	D2_4	0.0263	0.0263	2.11041	1	1	LAD	1.33582e+06	1.00886e+06	5.34e-07		(CIRC_2_dsten: OM1_1, OM2_1),
58	CIRC_1_psten	0.1533	0.1533	0.3	1	0	0	0	0	0		(OM1_1: OM1_2, OM1_1p),
59	CIRC_1_dsten	0.1533	0.1533	0.3	1	0	0	0	0	0		(OM1_2: OM1a_1, OM1b_1_pgraf),
60	CIRC_2_psten	0.1049	0.1049	0.4	1	0	0	0	0	0		(OM1b_1_dgraf: OM1b_2, OM1b_1p),
61	CIRC_2_dsten	0.1049	0.1049	0.334834	1	0	0	0	0	0		(OM1b_2: OM1b1_1, OM1b2_1),
62	OM1_1	0.08735	0.08735	1.7	1	0	0	0	0	0		(OM1a_1: OM1a_2, OM1a_1p),
63	OM1_2	0.0815975	0.0815975	1.1078	1	0	0	0	0	0		(OM1a_2: OM1a_3, OM1a_2p),
64	OM1b_1_pgraf	0.0815	0.0815	1	1	0	0	0	0	0		(OM1a_3: OM1a_4, OM1a_3p),
65	OM1b_1_dgraf	0.0815	0.0815	2.5	1	0	0	0	0	0		(OM1b2_1: OM1b2_2, OM1b2_1p),
66	OM1b_2	0.065	0.065	2.84191	1	0	0	0	0	0		(OM1b1_1: OM1b1_2, OM1b1_1p),
67	OM1a_1	0.04865	0.04865	3.1	1	0	0	0	0	0		(OM2_1: OM2_2, OM2_1p),
68	OM1a_2	0.0407167	0.0407167	1.8	1	0	0	0	0	0		(OM2_2: OM2_3, OM2_2p),
69	OM1a_3	0.0327833	0.0327833	4.4	1	0	0	0	0	0		(OM2_3: OM2_4, OM2_3p),
70	OM1a_4	0.02485	0.02485	4.01369	1	1	CIRC	1.51912e+06	621837	5.83e-07		(RCA: RCA1_1, SAN_1),
71	OM1b2_1	0.0649311	0.0649311	3.2	1	0	0	0	0	0		(RCA1_1: RCA1_2_psten, RCA1_1p),
72	OM1b2_2	0.05355	0.05355	1.63808	1	1	CIRC	244221	46637.9	4.3e-06		(RCA1_2_dsten: RCA2_1, AM1_1),
73	OM1b1_1	0.05515	0.05515	2.9	1	0	0	0	0	0		(RCA2_1: RCA2_2, RCA2_1p),
74	OM1b1_2	0.02485	0.02485	3.01039	1	1	CIRC	1.51912e+06	621837	5.83e-07		(RCA2_2: RCA2_3_psten, RCA2_2p),
75	OM2_1	0.07485	0.07485	3.3	1	0	0	0	0	0		(RCA2_3_dsten: RCA3_1, AM2_1),
76	OM2_2	0.0648667	0.0648667	2.2	1	0	0	0	0	0		(RCA3_1: RCA3_2, RCA3_1p),
77	OM2_3	0.0548833	0.0548833	2.5	1	0	0	0	0	0		(RCA3_2: RCA3_3, RCA3_2p),
78	OM2_4	0.0449	0.0449	2.81904	1	1	CIRC	378632	81218.3	2.72e-06		(RCA3_3: PDA_1_pgraf, PLB_1),
79	RCA	0.1152	0.1152	0.348708	1	0	0	0	0	0		(PDA_1_dgraf: PDA_2, PDA_1p),
80	RCA1_1	0.11035	0.11035	1.5	1	0	0	0	0	0		(PDA_2: PDA_3, PDA_2p),
81	RCA1_2_psten	0.108425	0.108425	0.370021	1	0	0	0	0	0		(PLB_1: PLB_2, PLB_1p),
82	RCA1_2_dsten	0.108425	0.108425	0.4	1	0	0	0	0	0		(PLB_2: PLB_3, PLB_2p),
83	RCA2_1	0.1065	0.1065	2.8	1	0	0	0	0	0		(AM1_1: AM1_2, AM1_1p),
84	RCA2_2	0.10415	0.10415	2.8	1	0	0	0	0	0		(AM1_2: AM1a_1, AM1b_1),
85	RCA2_3_psten	0.1018	0.1018	0.4	1	0	0	0	0	0		(AM1a_1: AM1a_2, AM1a_1p),
86	RCA2_3_dsten	0.1018	0.1018	0.480125	1	0	0	0	0	0		(AM1a_2: AM1a_3, AM1a_2p),
87	RCA3_1	0.10075	0.10075	3.3	1	0	0	0	0	0		(AM1b_1: AM1b_2, AM1b_1p),
88	RCA3_2	0.0873	0.0873	3.4	1	0	0	0	0	0		(AM1b_2: AM1b_3, AM1b_2p),
89	RCA3_3	0.07385	0.07385	3.84804	1	0	0	0	0	0		(AM2_1: AM2_2, AM2_1p),
90	PDA_1_pgraf	0.07305	0.07305	1.6	1	0	0	0	0	0		(AM2_2: AM2_3, AM2_2p),
91	PDA_1_dgraf	0.07305	0.07305	0.3	1	0	0	0	0	0		(AM2_3: AM2_4, AM2_3p),
92	PDA_2	0.064025	0.064025	1.3	1	0	0	0	0	0		(SAN_1: SAN_2, SAN_1p),
93	PDA_3	0.055	0.055	1.21802	1	1	RCA	228240	502225	1.71e-06
94	PLB_1	0.04785	0.04785	1.2	1	0	0	0	0	0
95	PLB_2	0.04365	0.04365	1.4	1	0	0	0	0	0
96	PLB_3	0.03945	0.03945	1.57271	1	1	RCA	518317	1.21477e+06	7.22e-07
97	AM1_1	0.08015	0.08015	1.7	1	0	0	0	0	0
98	AM1_2	0.0694	0.0694	1.83487	1	0	0	0	0	0
99	AM1a_1	0.0478	0.0478	1.6	1	0	0	0	0	0
100	AM1a_2	0.042275	0.042275	1.5	1	0	0	0	0	0
101	AM1a_3	0.03675	0.03675	1.7879	1	2	RCA	613989	1.46989e+06	6e-07
102	AM1b_1	0.07095	0.07095	2.4	1	0	0	0	0	0
103	AM1b_2	0.0607	0.0607	2	1	0	0	0	0	0
104	AM1b_3	0.05045	0.05045	2.2654	1	2	RCA	283719	630612	1.37e-06
105	AM2_1	0.08215	0.08215	2.1	1	0	0	0	0	0
106	AM2_2	0.0733667	0.0733667	1.6	1	0	0	0	0	0
107	AM2_3	0.0645833	0.0645833	3.1	1	0	0	0	0	0
108	AM2_4	0.0558	0.0558	2.18703	1	2	RCA	220012	483535	1.78e-06
109	SAN_1	0.0601	0.0601	2.4	1	0	0	0	0	0
110	SAN_2	0.0533	0.0533	2.61956	1	2	RCA	247125	545471	1.58e-06
111	LAD2_1p	0.04	0.04	0.5	1	3	LAD	501344	286811	1.58e-06
112	LAD3_1p	0.04	0.04	0.5	1	1	LAD	501344	286811	1.58e-06
113	LAD4_1p	0.04	0.04	0.5	1	3	LAD	501344	286811	1.58e-06
114	LAD4_2p	0.04	0.04	0.5	1	3	LAD	501344	286811	1.58e-06
115	LAD4_3p	0.04	0.04	0.5	1	3	LAD	501344	286811	1.58e-06
116	LAD4_4p	0.04	0.04	0.5	1	3	LAD	501344	286811	1.58e-06
117	S1a_1p	0.04	0.04	0.5	1	3	LAD	501344	286811	1.58e-06
118	S1a_2p	0.04	0.04	0.5	1	3	LAD	501344	286811	1.58e-06
119	S1a_3p	0.04	0.04	0.5	1	3	LAD	501344	286811	1.58e-06
120	S1b_1p	0.04	0.04	0.5	1	3	LAD	501344	286811	1.58e-06
121	S1b_2p	0.04	0.04	0.5	1	3	LAD	501344	286811	1.58e-06
122	S2a_1p	0.04	0.04	0.5	1	3	LAD	501344	286811	1.58e-06
123	S2b_1p	0.04	0.04	0.5	1	3	LAD	501344	286811	1.58e-06
124	D1_1p	0.04	0.04	0.5	1	1	LAD	501344	286811	1.58e-06
125	D1_2p	0.04	0.04	0.5	1	1	LAD	501344	286811	1.58e-06
126	D1_3p	0.04	0.04	0.5	1	1	LAD	501344	286811	1.58e-06
127	D2_1p	0.04	0.04	0.5	1	1	LAD	501344	286811	1.58e-06
128	D2_2p	0.04	0.04	0.5	1	1	LAD	501344	286811	1.58e-06
129	D2_3p	0.04	0.04	0.5	1	1	LAD	501344	286811	1.58e-06
130	CIRC_1p	0.06	0.06	0.5	1	1	CIRC	182680	33723.3	5.77e-06
131	OM1_1p	0.06	0.06	0.5	1	1	CIRC	182680	33723.3	5.77e-06
132	OM1b_1p	0.06	0.06	0.5	1	1	CIRC	182680	33723.3	5.77e-06
133	OM1a_1p	0.06	0.06	0.5	1	1	CIRC	182680	33723.3	5.77e-06
134	OM1a_2p	0.06	0.06	0.5	1	1	CIRC	182680	33723.3	5.77e-06
135	OM1a_3p	0.06	0.06	0.5	1	1	CIRC	182680	33723.3	5.77e-06
136	OM1b2_1p	0.05	0.05	0.5	1	1	CIRC	290143	57501.5	3.61e-06
137	OM1b1_1p	0.05	0.05	0.5	1	1	CIRC	290143	57501.5	3.61e-06
138	OM2_1p	0.06	0.06	0.5	1	1	CIRC	182680	33723.3	5.77e-06
139	OM2_2p	0.06	0.06	0.5	1	1	CIRC	182680	33723.3	5.77e-06
140	OM2_3p	0.06	0.06	0.5	1	1	CIRC	182680	33723.3	5.77e-06
141	RCA1_1p	0.04	0.04	0.5	1	2	RCA	501344	1.17046e+06	7.48e-07
142	RCA2_1p	0.04	0.04	0.5	1	2	RCA	501344	1.17046e+06	7.48e-07
143	RCA2_2p	0.04	0.04	0.5	1	2	RCA	501344	1.17046e+06	7.48e-07
144	RCA3_1p	0.04	0.04	0.5	1	2	RCA	501344	1.17046e+06	7.48e-07
145	RCA3_2p	0.04	0.04	0.5	1	2	RCA	501344	1.17046e+06	7.48e-07
146	PDA_1p	0.04	0.04	0.5	1	3	RCA	501344	1.17046e+06	7.48e-07
147	PDA_2p	0.04	0.04	0.5	1	3	RCA	501344	1.17046e+06	7.48e-07
148	PLB_1p	0.04	0.04	0.5	1	1	RCA	501344	1.17046e+06	7.48e-07
149	PLB_2p	0.04	0.04	0.5	1	1	RCA	501344	1.17046e+06	7.48e-07
150	AM1_1p	0.04	0.04	0.5	1	2	RCA	501344	1.17046e+06	7.48e-07
151	AM1a_1p	0.04	0.04	0.5	1	2	RCA	501344	1.17046e+06	7.48e-07
152	AM1a_2p	0.04	0.04	0.5	1	2	RCA	501344	1.17046e+06	7.48e-07
153	AM1b_1p	0.04	0.04	0.5	1	2	RCA	501344	1.17046e+06	7.48e-07
154	AM1b_2p	0.04	0.04	0.5	1	2	RCA	501344	1.17046e+06	7.48e-07
155	AM2_1p	0.04	0.04	0.5	1	2	RCA	501344	1.17046e+06	7.48e-07
156	AM2_2p	0.04	0.04	0.5	1	2	RCA	501344	1.17046e+06	7.48e-07
157	AM2_3p	0.04	0.04	0.5	1	2	RCA	501344	1.17046e+06	7.48e-07
158	SAN_1p	0.04	0.04	0.5	1	2	RCA	501344	1.17046e+06	7.48e-07

## Sheet: B
No.	vesselname	Ru	Rd	L	vesseltype	squeezetype	territory	R1	R2	Ct	grafttarget	Vessel Network Relations (.cfg)
1	AO1	1.47	1.47	0.5	2	0	0	0	0	0		stenosisname = sLAD, sLAD2_1, sCIRC_1, sCIRC_2, sRCA1_2, sRCA2_3
2	AO2	1.47	1.47	0.5	2	0	0	0	0	0		Ls = 0.5, 1.1, 0.4, 0.8, 0.9, 2.0
3	AA1	1.47	1.47	1	2	0		0	0	0		%stenosis = 40, 85, 30, 75, 45, 90
4	RA_PDA_1	0.1676	0.1676	19.1611	1	0		0	0	0	PDA
5	AA2	1.47	1.47	2	2	0		0	0	0		stenoses =
6	INN	0.62	0.62	3	1	0		0	0	0		(LAD_psten: LAD_dsten),
7	ARCH1	1.12	1.12	2	2	0		0	0	0		(LAD2_1_psten: LAD2_1_dsten),
8	RCC	0.4	0.4	3	1	4	SYSTEMIC	1560	11251.5	9.75751e-05		(CIRC_1_psten: CIRC_1_dsten),
9	RSCA1	0.48	0.48	3	1	0		0	0	0		(CIRC_2_psten: CIRC_2_dsten),
10	RVA	0.2	0.2	13.5	1	4	SYSTEMIC	6970	130121	9.1224e-06		(RCA1_2_psten: RCA1_2_dsten),
11	RSCA2	0.47	0.47	0.75	1	0		0	0	0		(RCA2_3_psten: RCA2_3_dsten),
12	RIMA_OM1b_1	0.13925	0.13925	23.743	1	0		0	0	0	OM
13	RSCA3	0.45	0.45	2.5	1	4	SYSTEMIC	1230	30543.1	3.9261e-05		graftings =
14	LCC	0.37	0.37	3	1	4	SYSTEMIC	1820	26109.8	4.4746e-05		(LIMA_LAD4_2, LAD4_2_pgraf: LAD4_2_dgraf),
15	ARCH2	1.07	1.07	3.9	2	0		0	0	0		(RIMA_OM1b_1, OM1b_1_pgraf: OM1b_1_dgraf),
16	DA	0.999	0.999	5.2	2	4	SYSTEMIC	155.733	2091.1	0.000557159		(RA_PDA_1, PDA_1_pgraf: PDA_1_dgraf)
17	LSCA1	0.423	0.423	3	1	0		0	0	0
18	LVA	0.2	0.2	13.5	1	4	SYSTEMIC	6970	130020	9.1224e-06		bifurcations =
19	LSCA2	0.407	0.407	0.75	1	0		0	0	0		(AO1: AO2, LMCA),
20	LIMA_LAD4_2	0.13475	0.13475	16.291	1	0		0	0	0	LAD	(AO2: AA1, RCA),
21	LSCA3	0.38	0.38	2.5	1	4	SYSTEMIC	1727.26	43680.9	2.75404e-05		(AA1: AA2, RA_PDA_1)
22	LMCA	0.1562	0.1562	1.53364	1	0	0	0	0	0		(AA2: ARCH1, INN),
23	LAD_psten	0.1528	0.1528	0.4	1	0	0	0	0	0		(INN: RCC, RSCA1),
24	LAD_dsten	0.1528	0.1528	0.270988	1	0	0	0	0	0		(ARCH1: LCC, ARCH2),
25	LAD1	0.1375	0.1375	0.46896	1	0	0	0	0	0		(RSCA1: RVA, RSCA2),
26	LAD2_1_psten	0.1356	0.1356	0.35	1	0	0	0	0	0		(RSCA2: RIMA_OM1b_1, RSCA3),
27	LAD2_1_dsten	0.1356	0.1356	0.35	1	0	0	0	0	0		(ARCH2: LSCA1, DA),
28	LAD2_2	0.120004	0.120004	0.664785	1	0	0	0	0	0		(LSCA1: LVA, LSCA2),
29	LAD3_1	0.119622	0.119622	2.5	1	0	0	0	0	0		(LSCA2: LIMA_LAD4_2, LSCA3),
30	LAD3_2	0.0868	0.0868	1.49892	1	0	0	0	0	0		(LMCA: LAD_psten, CIRC_1_psten),
31	LAD4_1	0.0868	0.0868	3.4	1	0	0	0	0	0		(LAD_dsten: LAD1, D1_1),
32	LAD4_2_pgraf	0.0776	0.0776	0.4	1	0	0	0	0	0		(LAD1: LAD2_1_psten, S1),
33	LAD4_2_dgraf	0.0776	0.0776	1.8	1	0	0	0	0	0		(LAD2_1_dsten: LAD2_2, LAD2_1p),
34	LAD4_3	0.0684	0.0684	2.3	1	0	0	0	0	0		(LAD2_2: LAD3_1, S2),
35	LAD4_4	0.0592	0.0592	2.2	1	0	0	0	0	0		(LAD3_1: LAD3_2, LAD3_1p),
36	LAD4_5	0.05	0.05	2.28935	1	1	LAD	290143	151068	2.83e-06		(LAD3_2: LAD4_1, D2_1),
37	S1	0.06	0.06	0.506021	1	0	0	0	0	0		(LAD4_1: LAD4_2_pgraf, LAD4_1p),
38	S1a_1	0.07915	0.07915	1.3	1	0	0	0	0	0		(LAD4_2_dgraf: LAD4_3, LAD4_2p),
39	S1a_2	0.06105	0.06105	1.5	1	0	0	0	0	0		(LAD4_3: LAD4_4, LAD4_3p),
40	S1a_3	0.04295	0.04295	1.4	1	0	0	0	0	0		(LAD4_4: LAD4_5, LAD4_4p),
41	S1a_4	0.02485	0.02485	1.73686	1	3	LAD	1.51912e+06	1.19806e+06	4.59e-07		(S1: S1a_1, S1b_1),
42	S1b_1	0.05855	0.05855	1.3	1	0	0	0	0	0		(S1a_1: S1a_2, S1a_1p),
43	S1b_2	0.0410922	0.0410922	1.2	1	0	0	0	0	0		(S1a_2: S1a_3, S1a_2p),
44	S1b_3	0.0236344	0.0236344	1.32411	1	3	LAD	1.70094e+06	1.39471e+06	4.04e-07		(S1a_3: S1a_4, S1a_3p),
45	S2	0.0726	0.0726	0.881098	1	0	0	0	0	0		(S1b_1: S1b_2, S1b_1p),
46	S2a_1	0.05855	0.05855	1.2	1	0	0	0	0	0		(S1b_2: S1b_3, S1b_2p),
47	S2a_2	0.02395	0.02395	1.29653	1	3	LAD	1.65094e+06	1.33977e+06	4.19e-07		(S2: S2a_1, S2b_1),
48	S2b_1	0.0557	0.0557	0.8	1	0	0	0	0	0		(S2a_1: S2a_2, S2a_1p),
49	S2b_2	0.02395	0.02395	1.13857	1	3	LAD	1.65094e+06	1.33977e+06	4.19e-07		(S2b_1: S2b_2, S2b_1p),
50	D1_1	0.1049	0.1049	2.6	1	0	0	0	0	0		(D1_1: D1_2, D1_1p),
51	D1_2	0.0790833	0.0790833	2.4	1	0	0	0	0	0		(D1_2: D1_3, D1_2p),
52	D1_3	0.0532667	0.0532667	2.1	1	0	0	0	0	0		(D1_3: D1_4, D1_3p),
53	D1_4	0.02745	0.02745	2.30364	1	1	LAD	1.2116e+06	886166	5.95e-07		(D2_1: D2_2, D2_1p),
54	D2_1	0.08785	0.08785	2.2	1	0	0	0	0	0		(D2_2: D2_3, D2_2p),
55	D2_2	0.0673333	0.0673333	2.3	1	0	0	0	0	0		(D2_3: D2_4, D2_3p),
56	D2_3	0.0468167	0.0468167	2.1	1	0	0	0	0	0		(CIRC_1_dsten: CIRC_2_psten, CIRC_1p),
57	D2_4	0.0263	0.0263	2.11041	1	1	LAD	1.33582e+06	1.00886e+06	5.34e-07		(CIRC_2_dsten: OM1_1, OM2_1),
58	CIRC_1_psten	0.1533	0.1533	0.3	1	0	0	0	0	0		(OM1_1: OM1_2, OM1_1p),
59	CIRC_1_dsten	0.1533	0.1533	0.3	1	0	0	0	0	0		(OM1_2: OM1a_1, OM1b_1_pgraf),
60	CIRC_2_psten	0.1049	0.1049	0.4	1	0	0	0	0	0		(OM1b_1_dgraf: OM1b_2, OM1b_1p),
61	CIRC_2_dsten	0.1049	0.1049	0.334834	1	0	0	0	0	0		(OM1b_2: OM1b1_1, OM1b2_1),
62	OM1_1	0.08735	0.08735	1.7	1	0	0	0	0	0		(OM1a_1: OM1a_2, OM1a_1p),
63	OM1_2	0.0815975	0.0815975	1.1078	1	0	0	0	0	0		(OM1a_2: OM1a_3, OM1a_2p),
64	OM1b_1_pgraf	0.0815	0.0815	1	1	0	0	0	0	0		(OM1a_3: OM1a_4, OM1a_3p),
65	OM1b_1_dgraf	0.0815	0.0815	2.5	1	0	0	0	0	0		(OM1b2_1: OM1b2_2, OM1b2_1p),
66	OM1b_2	0.065	0.065	2.84191	1	0	0	0	0	0		(OM1b1_1: OM1b1_2, OM1b1_1p),
67	OM1a_1	0.04865	0.04865	3.1	1	0	0	0	0	0		(OM2_1: OM2_2, OM2_1p),
68	OM1a_2	0.0407167	0.0407167	1.8	1	0	0	0	0	0		(OM2_2: OM2_3, OM2_2p),
69	OM1a_3	0.0327833	0.0327833	4.4	1	0	0	0	0	0		(OM2_3: OM2_4, OM2_3p),
70	OM1a_4	0.02485	0.02485	4.01369	1	1	CIRC	1.51912e+06	621837	5.83e-07		(RCA: RCA1_1, SAN_1),
71	OM1b2_1	0.0649311	0.0649311	3.2	1	0	0	0	0	0		(RCA1_1: RCA1_2_psten, RCA1_1p),
72	OM1b2_2	0.05355	0.05355	1.63808	1	1	CIRC	244221	46637.9	4.3e-06		(RCA1_2_dsten: RCA2_1, AM1_1),
73	OM1b1_1	0.05515	0.05515	2.9	1	0	0	0	0	0		(RCA2_1: RCA2_2, RCA2_1p),
74	OM1b1_2	0.02485	0.02485	3.01039	1	1	CIRC	1.51912e+06	621837	5.83e-07		(RCA2_2: RCA2_3_psten, RCA2_2p),
75	OM2_1	0.07485	0.07485	3.3	1	0	0	0	0	0		(RCA2_3_dsten: RCA3_1, AM2_1),
76	OM2_2	0.0648667	0.0648667	2.2	1	0	0	0	0	0		(RCA3_1: RCA3_2, RCA3_1p),
77	OM2_3	0.0548833	0.0548833	2.5	1	0	0	0	0	0		(RCA3_2: RCA3_3, RCA3_2p),
78	OM2_4	0.0449	0.0449	2.81904	1	1	CIRC	378632	81218.3	2.72e-06		(RCA3_3: PDA_1_pgraf, PLB_1),
79	RCA	0.1152	0.1152	0.348708	1	0	0	0	0	0		(PDA_1_dgraf: PDA_2, PDA_1p),
80	RCA1_1	0.11035	0.11035	1.5	1	0	0	0	0	0		(PDA_2: PDA_3, PDA_2p),
81	RCA1_2_psten	0.108425	0.108425	0.370021	1	0	0	0	0	0		(PLB_1: PLB_2, PLB_1p),
82	RCA1_2_dsten	0.108425	0.108425	0.4	1	0	0	0	0	0		(PLB_2: PLB_3, PLB_2p),
83	RCA2_1	0.1065	0.1065	2.8	1	0	0	0	0	0		(AM1_1: AM1_2, AM1_1p),
84	RCA2_2	0.10415	0.10415	2.8	1	0	0	0	0	0		(AM1_2: AM1a_1, AM1b_1),
85	RCA2_3_psten	0.1018	0.1018	0.4	1	0	0	0	0	0		(AM1a_1: AM1a_2, AM1a_1p),
86	RCA2_3_dsten	0.1018	0.1018	0.480125	1	0	0	0	0	0		(AM1a_2: AM1a_3, AM1a_2p),
87	RCA3_1	0.10075	0.10075	3.3	1	0	0	0	0	0		(AM1b_1: AM1b_2, AM1b_1p),
88	RCA3_2	0.0873	0.0873	3.4	1	0	0	0	0	0		(AM1b_2: AM1b_3, AM1b_2p),
89	RCA3_3	0.07385	0.07385	3.84804	1	0	0	0	0	0		(AM2_1: AM2_2, AM2_1p),
90	PDA_1_pgraf	0.07305	0.07305	1.6	1	0	0	0	0	0		(AM2_2: AM2_3, AM2_2p),
91	PDA_1_dgraf	0.07305	0.07305	0.3	1	0	0	0	0	0		(AM2_3: AM2_4, AM2_3p),
92	PDA_2	0.064025	0.064025	1.3	1	0	0	0	0	0		(SAN_1: SAN_2, SAN_1p),
93	PDA_3	0.055	0.055	1.21802	1	1	RCA	228240	502225	1.71e-06
94	PLB_1	0.04785	0.04785	1.2	1	0	0	0	0	0
95	PLB_2	0.04365	0.04365	1.4	1	0	0	0	0	0
96	PLB_3	0.03945	0.03945	1.57271	1	1	RCA	518317	1.21477e+06	7.22e-07
97	AM1_1	0.08015	0.08015	1.7	1	0	0	0	0	0
98	AM1_2	0.0694	0.0694	1.83487	1	0	0	0	0	0
99	AM1a_1	0.0478	0.0478	1.6	1	0	0	0	0	0
100	AM1a_2	0.042275	0.042275	1.5	1	0	0	0	0	0
101	AM1a_3	0.03675	0.03675	1.7879	1	2	RCA	613989	1.46989e+06	6e-07
102	AM1b_1	0.07095	0.07095	2.4	1	0	0	0	0	0
103	AM1b_2	0.0607	0.0607	2	1	0	0	0	0	0
104	AM1b_3	0.05045	0.05045	2.2654	1	2	RCA	283719	630612	1.37e-06
105	AM2_1	0.08215	0.08215	2.1	1	0	0	0	0	0
106	AM2_2	0.0733667	0.0733667	1.6	1	0	0	0	0	0
107	AM2_3	0.0645833	0.0645833	3.1	1	0	0	0	0	0
108	AM2_4	0.0558	0.0558	2.18703	1	2	RCA	220012	483535	1.78e-06
109	SAN_1	0.0601	0.0601	2.4	1	0	0	0	0	0
110	SAN_2	0.0533	0.0533	2.61956	1	2	RCA	247125	545471	1.58e-06
111	LAD2_1p	0.04	0.04	0.5	1	3	LAD	501344	286811	1.58e-06
112	LAD3_1p	0.04	0.04	0.5	1	1	LAD	501344	286811	1.58e-06
113	LAD4_1p	0.04	0.04	0.5	1	3	LAD	501344	286811	1.58e-06
114	LAD4_2p	0.04	0.04	0.5	1	3	LAD	501344	286811	1.58e-06
115	LAD4_3p	0.04	0.04	0.5	1	3	LAD	501344	286811	1.58e-06
116	LAD4_4p	0.04	0.04	0.5	1	3	LAD	501344	286811	1.58e-06
117	S1a_1p	0.04	0.04	0.5	1	3	LAD	501344	286811	1.58e-06
118	S1a_2p	0.04	0.04	0.5	1	3	LAD	501344	286811	1.58e-06
119	S1a_3p	0.04	0.04	0.5	1	3	LAD	501344	286811	1.58e-06
120	S1b_1p	0.04	0.04	0.5	1	3	LAD	501344	286811	1.58e-06
121	S1b_2p	0.04	0.04	0.5	1	3	LAD	501344	286811	1.58e-06
122	S2a_1p	0.04	0.04	0.5	1	3	LAD	501344	286811	1.58e-06
123	S2b_1p	0.04	0.04	0.5	1	3	LAD	501344	286811	1.58e-06
124	D1_1p	0.04	0.04	0.5	1	1	LAD	501344	286811	1.58e-06
125	D1_2p	0.04	0.04	0.5	1	1	LAD	501344	286811	1.58e-06
126	D1_3p	0.04	0.04	0.5	1	1	LAD	501344	286811	1.58e-06
127	D2_1p	0.04	0.04	0.5	1	1	LAD	501344	286811	1.58e-06
128	D2_2p	0.04	0.04	0.5	1	1	LAD	501344	286811	1.58e-06
129	D2_3p	0.04	0.04	0.5	1	1	LAD	501344	286811	1.58e-06
130	CIRC_1p	0.06	0.06	0.5	1	1	CIRC	182680	33723.3	5.77e-06
131	OM1_1p	0.06	0.06	0.5	1	1	CIRC	182680	33723.3	5.77e-06
132	OM1b_1p	0.06	0.06	0.5	1	1	CIRC	182680	33723.3	5.77e-06
133	OM1a_1p	0.06	0.06	0.5	1	1	CIRC	182680	33723.3	5.77e-06
134	OM1a_2p	0.06	0.06	0.5	1	1	CIRC	182680	33723.3	5.77e-06
135	OM1a_3p	0.06	0.06	0.5	1	1	CIRC	182680	33723.3	5.77e-06
136	OM1b2_1p	0.05	0.05	0.5	1	1	CIRC	290143	57501.5	3.61e-06
137	OM1b1_1p	0.05	0.05	0.5	1	1	CIRC	290143	57501.5	3.61e-06
138	OM2_1p	0.06	0.06	0.5	1	1	CIRC	182680	33723.3	5.77e-06
139	OM2_2p	0.06	0.06	0.5	1	1	CIRC	182680	33723.3	5.77e-06
140	OM2_3p	0.06	0.06	0.5	1	1	CIRC	182680	33723.3	5.77e-06
141	RCA1_1p	0.04	0.04	0.5	1	2	RCA	501344	1.17046e+06	7.48e-07
142	RCA2_1p	0.04	0.04	0.5	1	2	RCA	501344	1.17046e+06	7.48e-07
143	RCA2_2p	0.04	0.04	0.5	1	2	RCA	501344	1.17046e+06	7.48e-07
144	RCA3_1p	0.04	0.04	0.5	1	2	RCA	501344	1.17046e+06	7.48e-07
145	RCA3_2p	0.04	0.04	0.5	1	2	RCA	501344	1.17046e+06	7.48e-07
146	PDA_1p	0.04	0.04	0.5	1	3	RCA	501344	1.17046e+06	7.48e-07
147	PDA_2p	0.04	0.04	0.5	1	3	RCA	501344	1.17046e+06	7.48e-07
148	PLB_1p	0.04	0.04	0.5	1	1	RCA	501344	1.17046e+06	7.48e-07
149	PLB_2p	0.04	0.04	0.5	1	1	RCA	501344	1.17046e+06	7.48e-07
150	AM1_1p	0.04	0.04	0.5	1	2	RCA	501344	1.17046e+06	7.48e-07
151	AM1a_1p	0.04	0.04	0.5	1	2	RCA	501344	1.17046e+06	7.48e-07
152	AM1a_2p	0.04	0.04	0.5	1	2	RCA	501344	1.17046e+06	7.48e-07
153	AM1b_1p	0.04	0.04	0.5	1	2	RCA	501344	1.17046e+06	7.48e-07
154	AM1b_2p	0.04	0.04	0.5	1	2	RCA	501344	1.17046e+06	7.48e-07
155	AM2_1p	0.04	0.04	0.5	1	2	RCA	501344	1.17046e+06	7.48e-07
156	AM2_2p	0.04	0.04	0.5	1	2	RCA	501344	1.17046e+06	7.48e-07
157	AM2_3p	0.04	0.04	0.5	1	2	RCA	501344	1.17046e+06	7.48e-07
158	SAN_1p	0.04	0.04	0.5	1	2	RCA	501344	1.17046e+06	7.48e-07

## Sheet: C
No.	vesselname	Ru	Rd	L	vesseltype	squeezetype	territory	R1	R2	Ct	grafttarget	Vessel Network Relations (.cfg)
1	AO1	1.47	1.47	0.5	2	0	0	0	0	0		stenosisname = sLAD, sLAD2_1, sCIRC_1, sCIRC_2, sRCA1_2, sRCA2_3
2	AO2	1.47	1.47	0.5	2	0	0	0	0	0		Ls = 0.5, 1.1, 0.4, 0.8, 0.9, 2.0
3	AA1	1.47	1.47	1	2	0		0	0	0		%stenosis = 40, 85, 30, 75, 45, 90
4	RA_OM1b_1	0.1676	0.1676	16.1611	1	0		0	0	0	OM
5	AA2	1.47	1.47	2	2	0		0	0	0		stenoses =
6	INN	0.62	0.62	3	1	0		0	0	0		(LAD_psten: LAD_dsten),
7	ARCH1	1.12	1.12	2	2	0		0	0	0		(LAD2_1_psten: LAD2_1_dsten),
8	RCC	0.4	0.4	3	1	4	SYSTEMIC	1560	11251.5	9.75751e-05		(CIRC_1_psten: CIRC_1_dsten),
9	RSCA1	0.48	0.48	3	1	0		0	0	0		(CIRC_2_psten: CIRC_2_dsten),
10	RVA	0.2	0.2	13.5	1	4	SYSTEMIC	6970	130121	9.1224e-06		(RCA1_2_psten: RCA1_2_dsten),
11	RSCA2	0.47	0.47	0.75	1	0		0	0	0		(RCA2_3_psten: RCA2_3_dsten),
12	RIMA_PDA_1	0.13925	0.13925	23.743	1	0		0	0	0	PDA
13	RSCA3	0.45	0.45	2.5	1	4	SYSTEMIC	1230	30543.1	3.9261e-05		graftings =
14	LCC	0.37	0.37	3	1	4	SYSTEMIC	1820	26109.8	4.4746e-05		(LIMA_LAD4_2, LAD4_2_pgraf: LAD4_2_dgraf),
15	ARCH2	1.07	1.07	3.9	2	0		0	0	0		(RA_OM1b_1, OM1b_1_pgraf: OM1b_1_dgraf),
16	DA	0.999	0.999	5.2	2	4	SYSTEMIC	155.733	2091.1	0.000557159		(RIMA_PDA_1, PDA_1_pgraf: PDA_1_dgraf)
17	LSCA1	0.423	0.423	3	1	0		0	0	0
18	LVA	0.2	0.2	13.5	1	4	SYSTEMIC	6970	130020	9.1224e-06		bifurcations =
19	LSCA2	0.407	0.407	0.75	1	0		0	0	0		(AO1: AO2, LMCA),
20	LIMA_LAD4_2	0.13475	0.13475	16.291	1	0		0	0	0	LAD	(AO2: AA1, RCA),
21	LSCA3	0.38	0.38	2.5	1	4	SYSTEMIC	1727.26	43680.9	2.75404e-05		(AA1: AA2, RA_OM1b_1)
22	LMCA	0.1562	0.1562	1.53364	1	0	0	0	0	0		(AA2: ARCH1, INN),
23	LAD_psten	0.1528	0.1528	0.4	1	0	0	0	0	0		(INN: RCC, RSCA1),
24	LAD_dsten	0.1528	0.1528	0.270988	1	0	0	0	0	0		(ARCH1: LCC, ARCH2),
25	LAD1	0.1375	0.1375	0.46896	1	0	0	0	0	0		(RSCA1: RVA, RSCA2),
26	LAD2_1_psten	0.1356	0.1356	0.35	1	0	0	0	0	0		(RSCA2: RIMA_PDA_1, RSCA3),
27	LAD2_1_dsten	0.1356	0.1356	0.35	1	0	0	0	0	0		(ARCH2: LSCA1, DA),
28	LAD2_2	0.120004	0.120004	0.664785	1	0	0	0	0	0		(LSCA1: LVA, LSCA2),
29	LAD3_1	0.119622	0.119622	2.5	1	0	0	0	0	0		(LSCA2: LIMA_LAD4_2, LSCA3)
30	LAD3_2	0.0868	0.0868	1.49892	1	0	0	0	0	0		(LMCA: LAD_psten, CIRC_1_psten),
31	LAD4_1	0.0868	0.0868	3.4	1	0	0	0	0	0		(LAD_dsten: LAD1, D1_1),
32	LAD4_2_pgraf	0.0776	0.0776	0.4	1	0	0	0	0	0		(LAD1: LAD2_1_psten, S1),
33	LAD4_2_dgraf	0.0776	0.0776	1.8	1	0	0	0	0	0		(LAD2_1_dsten: LAD2_2, LAD2_1p),
34	LAD4_3	0.0684	0.0684	2.3	1	0	0	0	0	0		(LAD2_2: LAD3_1, S2),
35	LAD4_4	0.0592	0.0592	2.2	1	0	0	0	0	0		(LAD3_1: LAD3_2, LAD3_1p),
36	LAD4_5	0.05	0.05	2.28935	1	1	LAD	290143	151068	2.83e-06		(LAD3_2: LAD4_1, D2_1),
37	S1	0.06	0.06	0.506021	1	0	0	0	0	0		(LAD4_1: LAD4_2_pgraf, LAD4_1p),
38	S1a_1	0.07915	0.07915	1.3	1	0	0	0	0	0		(LAD4_2_dgraf: LAD4_3, LAD4_2p),
39	S1a_2	0.06105	0.06105	1.5	1	0	0	0	0	0		(LAD4_3: LAD4_4, LAD4_3p),
40	S1a_3	0.04295	0.04295	1.4	1	0	0	0	0	0		(LAD4_4: LAD4_5, LAD4_4p),
41	S1a_4	0.02485	0.02485	1.73686	1	3	LAD	1.51912e+06	1.19806e+06	4.59e-07		(S1: S1a_1, S1b_1),
42	S1b_1	0.05855	0.05855	1.3	1	0	0	0	0	0		(S1a_1: S1a_2, S1a_1p),
43	S1b_2	0.0410922	0.0410922	1.2	1	0	0	0	0	0		(S1a_2: S1a_3, S1a_2p),
44	S1b_3	0.0236344	0.0236344	1.32411	1	3	LAD	1.70094e+06	1.39471e+06	4.04e-07		(S1a_3: S1a_4, S1a_3p),
45	S2	0.0726	0.0726	0.881098	1	0	0	0	0	0		(S1b_1: S1b_2, S1b_1p),
46	S2a_1	0.05855	0.05855	1.2	1	0	0	0	0	0		(S1b_2: S1b_3, S1b_2p),
47	S2a_2	0.02395	0.02395	1.29653	1	3	LAD	1.65094e+06	1.33977e+06	4.19e-07		(S2: S2a_1, S2b_1),
48	S2b_1	0.0557	0.0557	0.8	1	0	0	0	0	0		(S2a_1: S2a_2, S2a_1p),
49	S2b_2	0.02395	0.02395	1.13857	1	3	LAD	1.65094e+06	1.33977e+06	4.19e-07		(S2b_1: S2b_2, S2b_1p),
50	D1_1	0.1049	0.1049	2.6	1	0	0	0	0	0		(D1_1: D1_2, D1_1p),
51	D1_2	0.0790833	0.0790833	2.4	1	0	0	0	0	0		(D1_2: D1_3, D1_2p),
52	D1_3	0.0532667	0.0532667	2.1	1	0	0	0	0	0		(D1_3: D1_4, D1_3p),
53	D1_4	0.02745	0.02745	2.30364	1	1	LAD	1.2116e+06	886166	5.95e-07		(D2_1: D2_2, D2_1p),
54	D2_1	0.08785	0.08785	2.2	1	0	0	0	0	0		(D2_2: D2_3, D2_2p),
55	D2_2	0.0673333	0.0673333	2.3	1	0	0	0	0	0		(D2_3: D2_4, D2_3p),
56	D2_3	0.0468167	0.0468167	2.1	1	0	0	0	0	0		(CIRC_1_dsten: CIRC_2_psten, CIRC_1p),
57	D2_4	0.0263	0.0263	2.11041	1	1	LAD	1.33582e+06	1.00886e+06	5.34e-07		(CIRC_2_dsten: OM1_1, OM2_1),
58	CIRC_1_psten	0.1533	0.1533	0.3	1	0	0	0	0	0		(OM1_1: OM1_2, OM1_1p),
59	CIRC_1_dsten	0.1533	0.1533	0.3	1	0	0	0	0	0		(OM1_2: OM1a_1, OM1b_1_pgraf),
60	CIRC_2_psten	0.1049	0.1049	0.4	1	0	0	0	0	0		(OM1b_1_dgraf: OM1b_2, OM1b_1p),
61	CIRC_2_dsten	0.1049	0.1049	0.334834	1	0	0	0	0	0		(OM1b_2: OM1b1_1, OM1b2_1),
62	OM1_1	0.08735	0.08735	1.7	1	0	0	0	0	0		(OM1a_1: OM1a_2, OM1a_1p),
63	OM1_2	0.0815975	0.0815975	1.1078	1	0	0	0	0	0		(OM1a_2: OM1a_3, OM1a_2p),
64	OM1b_1_pgraf	0.0815	0.0815	1	1	0	0	0	0	0		(OM1a_3: OM1a_4, OM1a_3p),
65	OM1b_1_dgraf	0.0815	0.0815	2.5	1	0	0	0	0	0		(OM1b2_1: OM1b2_2, OM1b2_1p),
66	OM1b_2	0.065	0.065	2.84191	1	0	0	0	0	0		(OM1b1_1: OM1b1_2, OM1b1_1p),
67	OM1a_1	0.04865	0.04865	3.1	1	0	0	0	0	0		(OM2_1: OM2_2, OM2_1p),
68	OM1a_2	0.0407167	0.0407167	1.8	1	0	0	0	0	0		(OM2_2: OM2_3, OM2_2p),
69	OM1a_3	0.0327833	0.0327833	4.4	1	0	0	0	0	0		(OM2_3: OM2_4, OM2_3p),
70	OM1a_4	0.02485	0.02485	4.01369	1	1	CIRC	1.51912e+06	621837	5.83e-07		(RCA: RCA1_1, SAN_1),
71	OM1b2_1	0.0649311	0.0649311	3.2	1	0	0	0	0	0		(RCA1_1: RCA1_2_psten, RCA1_1p),
72	OM1b2_2	0.05355	0.05355	1.63808	1	1	CIRC	244221	46637.9	4.3e-06		(RCA1_2_dsten: RCA2_1, AM1_1),
73	OM1b1_1	0.05515	0.05515	2.9	1	0	0	0	0	0		(RCA2_1: RCA2_2, RCA2_1p),
74	OM1b1_2	0.02485	0.02485	3.01039	1	1	CIRC	1.51912e+06	621837	5.83e-07		(RCA2_2: RCA2_3_psten, RCA2_2p),
75	OM2_1	0.07485	0.07485	3.3	1	0	0	0	0	0		(RCA2_3_dsten: RCA3_1, AM2_1),
76	OM2_2	0.0648667	0.0648667	2.2	1	0	0	0	0	0		(RCA3_1: RCA3_2, RCA3_1p),
77	OM2_3	0.0548833	0.0548833	2.5	1	0	0	0	0	0		(RCA3_2: RCA3_3, RCA3_2p),
78	OM2_4	0.0449	0.0449	2.81904	1	1	CIRC	378632	81218.3	2.72e-06		(RCA3_3: PDA_1_pgraf, PLB_1),
79	RCA	0.1152	0.1152	0.348708	1	0	0	0	0	0		(PDA_1_dgraf: PDA_2, PDA_1p),
80	RCA1_1	0.11035	0.11035	1.5	1	0	0	0	0	0		(PDA_2: PDA_3, PDA_2p),
81	RCA1_2_psten	0.108425	0.108425	0.370021	1	0	0	0	0	0		(PLB_1: PLB_2, PLB_1p),
82	RCA1_2_dsten	0.108425	0.108425	0.4	1	0	0	0	0	0		(PLB_2: PLB_3, PLB_2p),
83	RCA2_1	0.1065	0.1065	2.8	1	0	0	0	0	0		(AM1_1: AM1_2, AM1_1p),
84	RCA2_2	0.10415	0.10415	2.8	1	0	0	0	0	0		(AM1_2: AM1a_1, AM1b_1),
85	RCA2_3_psten	0.1018	0.1018	0.4	1	0	0	0	0	0		(AM1a_1: AM1a_2, AM1a_1p),
86	RCA2_3_dsten	0.1018	0.1018	0.480125	1	0	0	0	0	0		(AM1a_2: AM1a_3, AM1a_2p),
87	RCA3_1	0.10075	0.10075	3.3	1	0	0	0	0	0		(AM1b_1: AM1b_2, AM1b_1p),
88	RCA3_2	0.0873	0.0873	3.4	1	0	0	0	0	0		(AM1b_2: AM1b_3, AM1b_2p),
89	RCA3_3	0.07385	0.07385	3.84804	1	0	0	0	0	0		(AM2_1: AM2_2, AM2_1p),
90	PDA_1_pgraf	0.07305	0.07305	1.6	1	0	0	0	0	0		(AM2_2: AM2_3, AM2_2p),
91	PDA_1_dgraf	0.07305	0.07305	0.3	1	0	0	0	0	0		(AM2_3: AM2_4, AM2_3p),
92	PDA_2	0.064025	0.064025	1.3	1	0	0	0	0	0		(SAN_1: SAN_2, SAN_1p),
93	PDA_3	0.055	0.055	1.21802	1	1	RCA	228240	502225	1.71e-06
94	PLB_1	0.04785	0.04785	1.2	1	0	0	0	0	0
95	PLB_2	0.04365	0.04365	1.4	1	0	0	0	0	0
96	PLB_3	0.03945	0.03945	1.57271	1	1	RCA	518317	1.21477e+06	7.22e-07
97	AM1_1	0.08015	0.08015	1.7	1	0	0	0	0	0
98	AM1_2	0.0694	0.0694	1.83487	1	0	0	0	0	0
99	AM1a_1	0.0478	0.0478	1.6	1	0	0	0	0	0
100	AM1a_2	0.042275	0.042275	1.5	1	0	0	0	0	0
101	AM1a_3	0.03675	0.03675	1.7879	1	2	RCA	613989	1.46989e+06	6e-07
102	AM1b_1	0.07095	0.07095	2.4	1	0	0	0	0	0
103	AM1b_2	0.0607	0.0607	2	1	0	0	0	0	0
104	AM1b_3	0.05045	0.05045	2.2654	1	2	RCA	283719	630612	1.37e-06
105	AM2_1	0.08215	0.08215	2.1	1	0	0	0	0	0
106	AM2_2	0.0733667	0.0733667	1.6	1	0	0	0	0	0
107	AM2_3	0.0645833	0.0645833	3.1	1	0	0	0	0	0
108	AM2_4	0.0558	0.0558	2.18703	1	2	RCA	220012	483535	1.78e-06
109	SAN_1	0.0601	0.0601	2.4	1	0	0	0	0	0
110	SAN_2	0.0533	0.0533	2.61956	1	2	RCA	247125	545471	1.58e-06
111	LAD2_1p	0.04	0.04	0.5	1	3	LAD	501344	286811	1.58e-06
112	LAD3_1p	0.04	0.04	0.5	1	1	LAD	501344	286811	1.58e-06
113	LAD4_1p	0.04	0.04	0.5	1	3	LAD	501344	286811	1.58e-06
114	LAD4_2p	0.04	0.04	0.5	1	3	LAD	501344	286811	1.58e-06
115	LAD4_3p	0.04	0.04	0.5	1	3	LAD	501344	286811	1.58e-06
116	LAD4_4p	0.04	0.04	0.5	1	3	LAD	501344	286811	1.58e-06
117	S1a_1p	0.04	0.04	0.5	1	3	LAD	501344	286811	1.58e-06
118	S1a_2p	0.04	0.04	0.5	1	3	LAD	501344	286811	1.58e-06
119	S1a_3p	0.04	0.04	0.5	1	3	LAD	501344	286811	1.58e-06
120	S1b_1p	0.04	0.04	0.5	1	3	LAD	501344	286811	1.58e-06
121	S1b_2p	0.04	0.04	0.5	1	3	LAD	501344	286811	1.58e-06
122	S2a_1p	0.04	0.04	0.5	1	3	LAD	501344	286811	1.58e-06
123	S2b_1p	0.04	0.04	0.5	1	3	LAD	501344	286811	1.58e-06
124	D1_1p	0.04	0.04	0.5	1	1	LAD	501344	286811	1.58e-06
125	D1_2p	0.04	0.04	0.5	1	1	LAD	501344	286811	1.58e-06
126	D1_3p	0.04	0.04	0.5	1	1	LAD	501344	286811	1.58e-06
127	D2_1p	0.04	0.04	0.5	1	1	LAD	501344	286811	1.58e-06
128	D2_2p	0.04	0.04	0.5	1	1	LAD	501344	286811	1.58e-06
129	D2_3p	0.04	0.04	0.5	1	1	LAD	501344	286811	1.58e-06
130	CIRC_1p	0.06	0.06	0.5	1	1	CIRC	182680	33723.3	5.77e-06
131	OM1_1p	0.06	0.06	0.5	1	1	CIRC	182680	33723.3	5.77e-06
132	OM1b_1p	0.06	0.06	0.5	1	1	CIRC	182680	33723.3	5.77e-06
133	OM1a_1p	0.06	0.06	0.5	1	1	CIRC	182680	33723.3	5.77e-06
134	OM1a_2p	0.06	0.06	0.5	1	1	CIRC	182680	33723.3	5.77e-06
135	OM1a_3p	0.06	0.06	0.5	1	1	CIRC	182680	33723.3	5.77e-06
136	OM1b2_1p	0.05	0.05	0.5	1	1	CIRC	290143	57501.5	3.61e-06
137	OM1b1_1p	0.05	0.05	0.5	1	1	CIRC	290143	57501.5	3.61e-06
138	OM2_1p	0.06	0.06	0.5	1	1	CIRC	182680	33723.3	5.77e-06
139	OM2_2p	0.06	0.06	0.5	1	1	CIRC	182680	33723.3	5.77e-06
140	OM2_3p	0.06	0.06	0.5	1	1	CIRC	182680	33723.3	5.77e-06
141	RCA1_1p	0.04	0.04	0.5	1	2	RCA	501344	1.17046e+06	7.48e-07
142	RCA2_1p	0.04	0.04	0.5	1	2	RCA	501344	1.17046e+06	7.48e-07
143	RCA2_2p	0.04	0.04	0.5	1	2	RCA	501344	1.17046e+06	7.48e-07
144	RCA3_1p	0.04	0.04	0.5	1	2	RCA	501344	1.17046e+06	7.48e-07
145	RCA3_2p	0.04	0.04	0.5	1	2	RCA	501344	1.17046e+06	7.48e-07
146	PDA_1p	0.04	0.04	0.5	1	3	RCA	501344	1.17046e+06	7.48e-07
147	PDA_2p	0.04	0.04	0.5	1	3	RCA	501344	1.17046e+06	7.48e-07
148	PLB_1p	0.04	0.04	0.5	1	1	RCA	501344	1.17046e+06	7.48e-07
149	PLB_2p	0.04	0.04	0.5	1	1	RCA	501344	1.17046e+06	7.48e-07
150	AM1_1p	0.04	0.04	0.5	1	2	RCA	501344	1.17046e+06	7.48e-07
151	AM1a_1p	0.04	0.04	0.5	1	2	RCA	501344	1.17046e+06	7.48e-07
152	AM1a_2p	0.04	0.04	0.5	1	2	RCA	501344	1.17046e+06	7.48e-07
153	AM1b_1p	0.04	0.04	0.5	1	2	RCA	501344	1.17046e+06	7.48e-07
154	AM1b_2p	0.04	0.04	0.5	1	2	RCA	501344	1.17046e+06	7.48e-07
155	AM2_1p	0.04	0.04	0.5	1	2	RCA	501344	1.17046e+06	7.48e-07
156	AM2_2p	0.04	0.04	0.5	1	2	RCA	501344	1.17046e+06	7.48e-07
157	AM2_3p	0.04	0.04	0.5	1	2	RCA	501344	1.17046e+06	7.48e-07
158	SAN_1p	0.04	0.04	0.5	1	2	RCA	501344	1.17046e+06	7.48e-07

## Sheet: D
No.	vesselname	Ru	Rd	L	vesseltype	squeezetype	territory	R1	R2	Ct	grafttarget	Vessel Network Relations (.cfg)
1	AO1	1.47	1.47	0.5	2	0	0	0	0	0		stenosisname = sLAD, sLAD2_1, sCIRC_1, sCIRC_2, sRCA1_2, sRCA2_3
2	AO2	1.47	1.47	0.5	2	0	0	0	0	0		Ls = 0.5, 1.1, 0.4, 0.8, 0.9, 2.0
3	AA1	1.47	1.47	1	2	0		0	0	0		%stenosis = 40, 85, 30, 75, 45, 90
4	RA_PDA_1	0.1676	0.1676	19.1611	1	0		0	0	0	PDA
5	AA2	1.47	1.47	2	2	0		0	0	0		stenoses =
6	INN	0.62	0.62	3	1	0		0	0	0		(LAD_psten: LAD_dsten),
7	ARCH1	1.12	1.12	2	2	0		0	0	0		(LAD2_1_psten: LAD2_1_dsten),
8	RCC	0.4	0.4	3	1	4	SYSTEMIC	1560	11251.5	9.75751e-05		(CIRC_1_psten: CIRC_1_dsten),
9	RSCA1	0.48	0.48	3	1	0		0	0	0		(CIRC_2_psten: CIRC_2_dsten),
10	RVA	0.2	0.2	13.5	1	4	SYSTEMIC	6970	130121	9.1224e-06		(RCA1_2_psten: RCA1_2_dsten),
11	RSCA2	0.47	0.47	0.75	1	0		0	0	0		(RCA2_3_psten: RCA2_3_dsten),
12	RIMA_LAD4_2	0.13925	0.13925	23.743	1	0		0	0	0	LAD
13	RSCA3	0.45	0.45	2.5	1	4	SYSTEMIC	1230	30543.1	3.9261e-05		graftings =
14	LCC	0.37	0.37	3	1	4	SYSTEMIC	1820	26109.8	4.4746e-05		(RIMA_LAD4_2, LAD4_2_pgraf: LAD4_2_dgraf),
15	ARCH2	1.07	1.07	3.9	2	0		0	0	0		(LIMA_OM1b_1, OM1b_1_pgraf: OM1b_1_dgraf),
16	DA	0.999	0.999	5.2	2	4	SYSTEMIC	155.733	2091.1	0.000556339		(RA_PDA_1, PDA_1_pgraf: PDA_1_dgraf)
17	LSCA1	0.423	0.423	3	1	0		0	0	0
18	LVA	0.2	0.2	13.5	1	4	SYSTEMIC	6970	130020	9.1224e-06		bifurcations =
19	LSCA2	0.407	0.407	0.75	1	0		0	0	0		(AO1: AO2, LMCA),
20	LIMA_OM1b_1	0.13475	0.13475	19.2	1	0		0	0	0	OM	(AO2: AA1, RCA),
21	LSCA3	0.38	0.38	2.5	1	4	SYSTEMIC	1727.26	43680.9	2.75404e-05		(AA1: AA2, RA_PDA_1)
22	LMCA	0.1562	0.1562	1.53364	1	0	0	0	0	0		(AA2: ARCH1, INN),
23	LAD_psten	0.1528	0.1528	0.4	1	0	0	0	0	0		(INN: RCC, RSCA1),
24	LAD_dsten	0.1528	0.1528	0.270988	1	0	0	0	0	0		(ARCH1: LCC, ARCH2),
25	LAD1	0.1375	0.1375	0.46896	1	0	0	0	0	0		(RSCA1: RVA, RSCA2),
26	LAD2_1_psten	0.1356	0.1356	0.35	1	0	0	0	0	0		(RSCA2: RIMA_LAD4_2, RSCA3),
27	LAD2_1_dsten	0.1356	0.1356	0.35	1	0	0	0	0	0		(ARCH2: LSCA1, DA),
28	LAD2_2	0.120004	0.120004	0.664785	1	0	0	0	0	0		(LSCA1: LVA, LSCA2),
29	LAD3_1	0.119622	0.119622	2.5	1	0	0	0	0	0		(LSCA2: LIMA_OM1b_1, LSCA3),
30	LAD3_2	0.0868	0.0868	1.49892	1	0	0	0	0	0		(LMCA: LAD_psten, CIRC_1_psten),
31	LAD4_1	0.0868	0.0868	3.4	1	0	0	0	0	0		(LAD_dsten: LAD1, D1_1),
32	LAD4_2_pgraf	0.0776	0.0776	0.4	1	0	0	0	0	0		(LAD1: LAD2_1_psten, S1),
33	LAD4_2_dgraf	0.0776	0.0776	1.8	1	0	0	0	0	0		(LAD2_1_dsten: LAD2_2, LAD2_1p),
34	LAD4_3	0.0684	0.0684	2.3	1	0	0	0	0	0		(LAD2_2: LAD3_1, S2),
35	LAD4_4	0.0592	0.0592	2.2	1	0	0	0	0	0		(LAD3_1: LAD3_2, LAD3_1p),
36	LAD4_5	0.05	0.05	2.28935	1	1	LAD	290143	151068	2.83e-06		(LAD3_2: LAD4_1, D2_1),
37	S1	0.06	0.06	0.506021	1	0	0	0	0	0		(LAD4_1: LAD4_2_pgraf, LAD4_1p),
38	S1a_1	0.07915	0.07915	1.3	1	0	0	0	0	0		(LAD4_2_dgraf: LAD4_3, LAD4_2p),
39	S1a_2	0.06105	0.06105	1.5	1	0	0	0	0	0		(LAD4_3: LAD4_4, LAD4_3p),
40	S1a_3	0.04295	0.04295	1.4	1	0	0	0	0	0		(LAD4_4: LAD4_5, LAD4_4p),
41	S1a_4	0.02485	0.02485	1.73686	1	3	LAD	1.51912e+06	1.19806e+06	4.59e-07		(S1: S1a_1, S1b_1),
42	S1b_1	0.05855	0.05855	1.3	1	0	0	0	0	0		(S1a_1: S1a_2, S1a_1p),
43	S1b_2	0.0410922	0.0410922	1.2	1	0	0	0	0	0		(S1a_2: S1a_3, S1a_2p),
44	S1b_3	0.0236344	0.0236344	1.32411	1	3	LAD	1.70094e+06	1.39471e+06	4.04e-07		(S1a_3: S1a_4, S1a_3p),
45	S2	0.0726	0.0726	0.881098	1	0	0	0	0	0		(S1b_1: S1b_2, S1b_1p),
46	S2a_1	0.05855	0.05855	1.2	1	0	0	0	0	0		(S1b_2: S1b_3, S1b_2p),
47	S2a_2	0.02395	0.02395	1.29653	1	3	LAD	1.65094e+06	1.33977e+06	4.19e-07		(S2: S2a_1, S2b_1),
48	S2b_1	0.0557	0.0557	0.8	1	0	0	0	0	0		(S2a_1: S2a_2, S2a_1p),
49	S2b_2	0.02395	0.02395	1.13857	1	3	LAD	1.65094e+06	1.33977e+06	4.19e-07		(S2b_1: S2b_2, S2b_1p),
50	D1_1	0.1049	0.1049	2.6	1	0	0	0	0	0		(D1_1: D1_2, D1_1p),
51	D1_2	0.0790833	0.0790833	2.4	1	0	0	0	0	0		(D1_2: D1_3, D1_2p),
52	D1_3	0.0532667	0.0532667	2.1	1	0	0	0	0	0		(D1_3: D1_4, D1_3p),
53	D1_4	0.02745	0.02745	2.30364	1	1	LAD	1.2116e+06	886166	5.95e-07		(D2_1: D2_2, D2_1p),
54	D2_1	0.08785	0.08785	2.2	1	0	0	0	0	0		(D2_2: D2_3, D2_2p),
55	D2_2	0.0673333	0.0673333	2.3	1	0	0	0	0	0		(D2_3: D2_4, D2_3p),
56	D2_3	0.0468167	0.0468167	2.1	1	0	0	0	0	0		(CIRC_1_dsten: CIRC_2_psten, CIRC_1p),
57	D2_4	0.0263	0.0263	2.11041	1	1	LAD	1.33582e+06	1.00886e+06	5.34e-07		(CIRC_2_dsten: OM1_1, OM2_1),
58	CIRC_1_psten	0.1533	0.1533	0.3	1	0	0	0	0	0		(OM1_1: OM1_2, OM1_1p),
59	CIRC_1_dsten	0.1533	0.1533	0.3	1	0	0	0	0	0		(OM1_2: OM1a_1, OM1b_1_pgraf),
60	CIRC_2_psten	0.1049	0.1049	0.4	1	0	0	0	0	0		(OM1b_1_dgraf: OM1b_2, OM1b_1p),
61	CIRC_2_dsten	0.1049	0.1049	0.334834	1	0	0	0	0	0		(OM1b_2: OM1b1_1, OM1b2_1),
62	OM1_1	0.08735	0.08735	1.7	1	0	0	0	0	0		(OM1a_1: OM1a_2, OM1a_1p),
63	OM1_2	0.0815975	0.0815975	1.1078	1	0	0	0	0	0		(OM1a_2: OM1a_3, OM1a_2p),
64	OM1b_1_pgraf	0.0815	0.0815	1	1	0	0	0	0	0		(OM1a_3: OM1a_4, OM1a_3p),
65	OM1b_1_dgraf	0.0815	0.0815	2.5	1	0	0	0	0	0		(OM1b2_1: OM1b2_2, OM1b2_1p),
66	OM1b_2	0.065	0.065	2.84191	1	0	0	0	0	0		(OM1b1_1: OM1b1_2, OM1b1_1p),
67	OM1a_1	0.04865	0.04865	3.1	1	0	0	0	0	0		(OM2_1: OM2_2, OM2_1p),
68	OM1a_2	0.0407167	0.0407167	1.8	1	0	0	0	0	0		(OM2_2: OM2_3, OM2_2p),
69	OM1a_3	0.0327833	0.0327833	4.4	1	0	0	0	0	0		(OM2_3: OM2_4, OM2_3p),
70	OM1a_4	0.02485	0.02485	4.01369	1	1	CIRC	1.51912e+06	621837	5.83e-07		(RCA: RCA1_1, SAN_1),
71	OM1b2_1	0.0649311	0.0649311	3.2	1	0	0	0	0	0		(RCA1_1: RCA1_2_psten, RCA1_1p),
72	OM1b2_2	0.05355	0.05355	1.63808	1	1	CIRC	244221	46637.9	4.3e-06		(RCA1_2_dsten: RCA2_1, AM1_1),
73	OM1b1_1	0.05515	0.05515	2.9	1	0	0	0	0	0		(RCA2_1: RCA2_2, RCA2_1p),
74	OM1b1_2	0.02485	0.02485	3.01039	1	1	CIRC	1.51912e+06	621837	5.83e-07		(RCA2_2: RCA2_3_psten, RCA2_2p),
75	OM2_1	0.07485	0.07485	3.3	1	0	0	0	0	0		(RCA2_3_dsten: RCA3_1, AM2_1),
76	OM2_2	0.0648667	0.0648667	2.2	1	0	0	0	0	0		(RCA3_1: RCA3_2, RCA3_1p),
77	OM2_3	0.0548833	0.0548833	2.5	1	0	0	0	0	0		(RCA3_2: RCA3_3, RCA3_2p),
78	OM2_4	0.0449	0.0449	2.81904	1	1	CIRC	378632	81218.3	2.72e-06		(RCA3_3: PDA_1_pgraf, PLB_1),
79	RCA	0.1152	0.1152	0.348708	1	0	0	0	0	0		(PDA_1_dgraf: PDA_2, PDA_1p),
80	RCA1_1	0.11035	0.11035	1.5	1	0	0	0	0	0		(PDA_2: PDA_3, PDA_2p),
81	RCA1_2_psten	0.108425	0.108425	0.370021	1	0	0	0	0	0		(PLB_1: PLB_2, PLB_1p),
82	RCA1_2_dsten	0.108425	0.108425	0.4	1	0	0	0	0	0		(PLB_2: PLB_3, PLB_2p),
83	RCA2_1	0.1065	0.1065	2.8	1	0	0	0	0	0		(AM1_1: AM1_2, AM1_1p),
84	RCA2_2	0.10415	0.10415	2.8	1	0	0	0	0	0		(AM1_2: AM1a_1, AM1b_1),
85	RCA2_3_psten	0.1018	0.1018	0.4	1	0	0	0	0	0		(AM1a_1: AM1a_2, AM1a_1p),
86	RCA2_3_dsten	0.1018	0.1018	0.480125	1	0	0	0	0	0		(AM1a_2: AM1a_3, AM1a_2p),
87	RCA3_1	0.10075	0.10075	3.3	1	0	0	0	0	0		(AM1b_1: AM1b_2, AM1b_1p),
88	RCA3_2	0.0873	0.0873	3.4	1	0	0	0	0	0		(AM1b_2: AM1b_3, AM1b_2p),
89	RCA3_3	0.07385	0.07385	3.84804	1	0	0	0	0	0		(AM2_1: AM2_2, AM2_1p),
90	PDA_1_pgraf	0.07305	0.07305	1.6	1	0	0	0	0	0		(AM2_2: AM2_3, AM2_2p),
91	PDA_1_dgraf	0.07305	0.07305	0.3	1	0	0	0	0	0		(AM2_3: AM2_4, AM2_3p),
92	PDA_2	0.064025	0.064025	1.3	1	0	0	0	0	0		(SAN_1: SAN_2, SAN_1p),
93	PDA_3	0.055	0.055	1.21802	1	1	RCA	228240	502225	1.71e-06
94	PLB_1	0.04785	0.04785	1.2	1	0	0	0	0	0
95	PLB_2	0.04365	0.04365	1.4	1	0	0	0	0	0
96	PLB_3	0.03945	0.03945	1.57271	1	1	RCA	518317	1.21477e+06	7.22e-07
97	AM1_1	0.08015	0.08015	1.7	1	0	0	0	0	0
98	AM1_2	0.0694	0.0694	1.83487	1	0	0	0	0	0
99	AM1a_1	0.0478	0.0478	1.6	1	0	0	0	0	0
100	AM1a_2	0.042275	0.042275	1.5	1	0	0	0	0	0
101	AM1a_3	0.03675	0.03675	1.7879	1	2	RCA	613989	1.46989e+06	6e-07
102	AM1b_1	0.07095	0.07095	2.4	1	0	0	0	0	0
103	AM1b_2	0.0607	0.0607	2	1	0	0	0	0	0
104	AM1b_3	0.05045	0.05045	2.2654	1	2	RCA	283719	630612	1.37e-06
105	AM2_1	0.08215	0.08215	2.1	1	0	0	0	0	0
106	AM2_2	0.0733667	0.0733667	1.6	1	0	0	0	0	0
107	AM2_3	0.0645833	0.0645833	3.1	1	0	0	0	0	0
108	AM2_4	0.0558	0.0558	2.18703	1	2	RCA	220012	483535	1.78e-06
109	SAN_1	0.0601	0.0601	2.4	1	0	0	0	0	0
110	SAN_2	0.0533	0.0533	2.61956	1	2	RCA	247125	545471	1.58e-06
111	LAD2_1p	0.04	0.04	0.5	1	3	LAD	501344	286811	1.58e-06
112	LAD3_1p	0.04	0.04	0.5	1	1	LAD	501344	286811	1.58e-06
113	LAD4_1p	0.04	0.04	0.5	1	3	LAD	501344	286811	1.58e-06
114	LAD4_2p	0.04	0.04	0.5	1	3	LAD	501344	286811	1.58e-06
115	LAD4_3p	0.04	0.04	0.5	1	3	LAD	501344	286811	1.58e-06
116	LAD4_4p	0.04	0.04	0.5	1	3	LAD	501344	286811	1.58e-06
117	S1a_1p	0.04	0.04	0.5	1	3	LAD	501344	286811	1.58e-06
118	S1a_2p	0.04	0.04	0.5	1	3	LAD	501344	286811	1.58e-06
119	S1a_3p	0.04	0.04	0.5	1	3	LAD	501344	286811	1.58e-06
120	S1b_1p	0.04	0.04	0.5	1	3	LAD	501344	286811	1.58e-06
121	S1b_2p	0.04	0.04	0.5	1	3	LAD	501344	286811	1.58e-06
122	S2a_1p	0.04	0.04	0.5	1	3	LAD	501344	286811	1.58e-06
123	S2b_1p	0.04	0.04	0.5	1	3	LAD	501344	286811	1.58e-06
124	D1_1p	0.04	0.04	0.5	1	1	LAD	501344	286811	1.58e-06
125	D1_2p	0.04	0.04	0.5	1	1	LAD	501344	286811	1.58e-06
126	D1_3p	0.04	0.04	0.5	1	1	LAD	501344	286811	1.58e-06
127	D2_1p	0.04	0.04	0.5	1	1	LAD	501344	286811	1.58e-06
128	D2_2p	0.04	0.04	0.5	1	1	LAD	501344	286811	1.58e-06
129	D2_3p	0.04	0.04	0.5	1	1	LAD	501344	286811	1.58e-06
130	CIRC_1p	0.06	0.06	0.5	1	1	CIRC	182680	33723.3	5.77e-06
131	OM1_1p	0.06	0.06	0.5	1	1	CIRC	182680	33723.3	5.77e-06
132	OM1b_1p	0.06	0.06	0.5	1	1	CIRC	182680	33723.3	5.77e-06
133	OM1a_1p	0.06	0.06	0.5	1	1	CIRC	182680	33723.3	5.77e-06
134	OM1a_2p	0.06	0.06	0.5	1	1	CIRC	182680	33723.3	5.77e-06
135	OM1a_3p	0.06	0.06	0.5	1	1	CIRC	182680	33723.3	5.77e-06
136	OM1b2_1p	0.05	0.05	0.5	1	1	CIRC	290143	57501.5	3.61e-06
137	OM1b1_1p	0.05	0.05	0.5	1	1	CIRC	290143	57501.5	3.61e-06
138	OM2_1p	0.06	0.06	0.5	1	1	CIRC	182680	33723.3	5.77e-06
139	OM2_2p	0.06	0.06	0.5	1	1	CIRC	182680	33723.3	5.77e-06
140	OM2_3p	0.06	0.06	0.5	1	1	CIRC	182680	33723.3	5.77e-06
141	RCA1_1p	0.04	0.04	0.5	1	2	RCA	501344	1.17046e+06	7.48e-07
142	RCA2_1p	0.04	0.04	0.5	1	2	RCA	501344	1.17046e+06	7.48e-07
143	RCA2_2p	0.04	0.04	0.5	1	2	RCA	501344	1.17046e+06	7.48e-07
144	RCA3_1p	0.04	0.04	0.5	1	2	RCA	501344	1.17046e+06	7.48e-07
145	RCA3_2p	0.04	0.04	0.5	1	2	RCA	501344	1.17046e+06	7.48e-07
146	PDA_1p	0.04	0.04	0.5	1	3	RCA	501344	1.17046e+06	7.48e-07
147	PDA_2p	0.04	0.04	0.5	1	3	RCA	501344	1.17046e+06	7.48e-07
148	PLB_1p	0.04	0.04	0.5	1	1	RCA	501344	1.17046e+06	7.48e-07
149	PLB_2p	0.04	0.04	0.5	1	1	RCA	501344	1.17046e+06	7.48e-07
150	AM1_1p	0.04	0.04	0.5	1	2	RCA	501344	1.17046e+06	7.48e-07
151	AM1a_1p	0.04	0.04	0.5	1	2	RCA	501344	1.17046e+06	7.48e-07
152	AM1a_2p	0.04	0.04	0.5	1	2	RCA	501344	1.17046e+06	7.48e-07
153	AM1b_1p	0.04	0.04	0.5	1	2	RCA	501344	1.17046e+06	7.48e-07
154	AM1b_2p	0.04	0.04	0.5	1	2	RCA	501344	1.17046e+06	7.48e-07
155	AM2_1p	0.04	0.04	0.5	1	2	RCA	501344	1.17046e+06	7.48e-07
156	AM2_2p	0.04	0.04	0.5	1	2	RCA	501344	1.17046e+06	7.48e-07
157	AM2_3p	0.04	0.04	0.5	1	2	RCA	501344	1.17046e+06	7.48e-07
158	SAN_1p	0.04	0.04	0.5	1	2	RCA	501344	1.17046e+06	7.48e-07

## Sheet: E
No.	vesselname	Ru	Rd	L	vesseltype	squeezetype	territory	R1	R2	Ct	grafttarget	Vessel Network Relations (.cfg)
1	AO1	1.47	1.47	0.5	2	0	0	0	0	0		stenosisname = sLAD, sLAD2_1, sCIRC_1, sCIRC_2, sRCA1_2, sRCA2_3
2	AO2	1.47	1.47	0.5	2	0	0	0	0	0		Ls = 0.5, 1.1, 0.4, 0.8, 0.9, 2.0
3	AA	1.47	1.47	3	2	0		0	0	0		%stenosis = 40, 85, 30, 75, 45, 90
4	INN	0.62	0.62	3	1	0		0	0	0
5	ARCH1	1.12	1.12	2	2	0		0	0	0		stenoses =
6	RCC	0.4	0.4	3	1	4	SYSTEMIC	1557.6	11251.5	9.75751e-05		(LAD_psten: LAD_dsten),
7	RSCA1	0.48	0.48	3	1	0		0	0	0		(LAD2_1_psten: LAD2_1_dsten),
8	RVA	0.2	0.2	13.5	1	4	SYSTEMIC	6970	130121	9.1224e-06		(CIRC_1_psten: CIRC_1_dsten),
9	RSCA2	0.47	0.47	0.75	1	0		0	0	0		(CIRC_2_psten: CIRC_2_dsten),
10	RIMA_PDA_1	0.13925	0.13925	23.743	1	0		0	0	0	PDA	(RCA1_2_psten: RCA1_2_dsten),
11	RSCA3	0.45	0.45	2.5	1	4	SYSTEMIC	1229.53	30543.1	3.9261e-05		(RCA2_3_psten: RCA2_3_dsten),
12	LCC	0.37	0.37	3	1	4	SYSTEMIC	1822.9	26109.8	4.4746e-05
13	ARCH2	1.07	1.07	3.9	2	0		0	0	0		graftings =
14	DA	0.999	0.999	5.2	2	4	SYSTEMIC	156	2091.1	0.000556339		(LIMA_Y: LIMA_LAD4_2, RA_OM1b_1)
15	LSCA1	0.423	0.423	3	1	0		0	0	0		(LIMA_LAD4_2, LAD4_2_pgraf: LAD4_2_dgraf),
16	LVA	0.2	0.2	13.5	1	4	SYSTEMIC	6970.8	130020	9.1224e-06		(RA_OM1b_1, OM1b_1_pgraf: OM1b_1_dgraf)
17	LSCA2	0.407	0.407	0.75	1	0		0	0	0		(RIMA_PDA_1, PDA_1_pgraf: PDA_1_dgraf)
18	LIMA_Y	0.13475	0.13475	8	1	0		0	0	0
19	LIMA_LAD4_2	0.13475	0.13475	8.291	1	0		0	0	0	LAD	bifurcations =
20	RA_OM1b_1	0.1676	0.1676	8	1	0		0	0	0	OM	(AO1: AO2, LMCA),
21	LSCA3	0.38	0.38	2.5	1	4	SYSTEMIC	1727.26	43680.9	2.75404e-05		(AO2: AA, RCA),
22	LMCA	0.1562	0.1562	1.53364	1	0	0	0	0	0		(AA: ARCH1, INN),
23	LAD_psten	0.1528	0.1528	0.4	1	0	0	0	0	0		(INN: RCC, RSCA1),
24	LAD_dsten	0.1528	0.1528	0.270988	1	0	0	0	0	0		(ARCH1: LCC, ARCH2),
25	LAD1	0.1375	0.1375	0.46896	1	0	0	0	0	0		(RSCA1: RVA, RSCA2),
26	LAD2_1_psten	0.1356	0.1356	0.35	1	0	0	0	0	0		(RSCA2: RIMA_PDA_1, RSCA3),
27	LAD2_1_dsten	0.1356	0.1356	0.35	1	0	0	0	0	0		(ARCH2: LSCA1, DA),
28	LAD2_2	0.120004	0.120004	0.664785	1	0	0	0	0	0		(LSCA1: LVA, LSCA2),
29	LAD3_1	0.119622	0.119622	2.5	1	0	0	0	0	0		(LSCA2: LIMA_Y, LSCA3),
30	LAD3_2	0.0868	0.0868	1.49892	1	0	0	0	0	0		(LMCA: LAD_psten, CIRC_1_psten),
31	LAD4_1	0.0868	0.0868	3.4	1	0	0	0	0	0		(LAD_dsten: LAD1, D1_1),
32	LAD4_2_pgraf	0.0776	0.0776	0.4	1	0	0	0	0	0		(LAD1: LAD2_1_psten, S1),
33	LAD4_2_dgraf	0.0776	0.0776	1.8	1	0	0	0	0	0		(LAD2_1_dsten: LAD2_2, LAD2_1p),
34	LAD4_3	0.0684	0.0684	2.3	1	0	0	0	0	0		(LAD2_2: LAD3_1, S2),
35	LAD4_4	0.0592	0.0592	2.2	1	0	0	0	0	0		(LAD3_1: LAD3_2, LAD3_1p),
36	LAD4_5	0.05	0.05	2.28935	1	1	LAD	290143	151068	2.83e-06		(LAD3_2: LAD4_1, D2_1),
37	S1	0.06	0.06	0.506021	1	0	0	0	0	0		(LAD4_1: LAD4_2_pgraf, LAD4_1p),
38	S1a_1	0.07915	0.07915	1.3	1	0	0	0	0	0		(LAD4_2_dgraf: LAD4_3, LAD4_2p),
39	S1a_2	0.06105	0.06105	1.5	1	0	0	0	0	0		(LAD4_3: LAD4_4, LAD4_3p),
40	S1a_3	0.04295	0.04295	1.4	1	0	0	0	0	0		(LAD4_4: LAD4_5, LAD4_4p),
41	S1a_4	0.02485	0.02485	1.73686	1	3	LAD	1.51912e+06	1.19806e+06	4.59e-07		(S1: S1a_1, S1b_1),
42	S1b_1	0.05855	0.05855	1.3	1	0	0	0	0	0		(S1a_1: S1a_2, S1a_1p),
43	S1b_2	0.0410922	0.0410922	1.2	1	0	0	0	0	0		(S1a_2: S1a_3, S1a_2p),
44	S1b_3	0.0236344	0.0236344	1.32411	1	3	LAD	1.70094e+06	1.39471e+06	4.04e-07		(S1a_3: S1a_4, S1a_3p),
45	S2	0.0726	0.0726	0.881098	1	0	0	0	0	0		(S1b_1: S1b_2, S1b_1p),
46	S2a_1	0.05855	0.05855	1.2	1	0	0	0	0	0		(S1b_2: S1b_3, S1b_2p),
47	S2a_2	0.02395	0.02395	1.29653	1	3	LAD	1.65094e+06	1.33977e+06	4.19e-07		(S2: S2a_1, S2b_1),
48	S2b_1	0.0557	0.0557	0.8	1	0	0	0	0	0		(S2a_1: S2a_2, S2a_1p),
49	S2b_2	0.02395	0.02395	1.13857	1	3	LAD	1.65094e+06	1.33977e+06	4.19e-07		(S2b_1: S2b_2, S2b_1p),
50	D1_1	0.1049	0.1049	2.6	1	0	0	0	0	0		(D1_1: D1_2, D1_1p),
51	D1_2	0.0790833	0.0790833	2.4	1	0	0	0	0	0		(D1_2: D1_3, D1_2p),
52	D1_3	0.0532667	0.0532667	2.1	1	0	0	0	0	0		(D1_3: D1_4, D1_3p),
53	D1_4	0.02745	0.02745	2.30364	1	1	LAD	1.2116e+06	886166	5.95e-07		(D2_1: D2_2, D2_1p),
54	D2_1	0.08785	0.08785	2.2	1	0	0	0	0	0		(D2_2: D2_3, D2_2p),
55	D2_2	0.0673333	0.0673333	2.3	1	0	0	0	0	0		(D2_3: D2_4, D2_3p),
56	D2_3	0.0468167	0.0468167	2.1	1	0	0	0	0	0		(CIRC_1_dsten: CIRC_2_psten, CIRC_1p),
57	D2_4	0.0263	0.0263	2.11041	1	1	LAD	1.33582e+06	1.00886e+06	5.34e-07		(CIRC_2_dsten: OM1_1, OM2_1),
58	CIRC_1_psten	0.1533	0.1533	0.3	1	0	0	0	0	0		(OM1_1: OM1_2, OM1_1p),
59	CIRC_1_dsten	0.1533	0.1533	0.3	1	0	0	0	0	0		(OM1_2: OM1a_1, OM1b_1_pgraf),
60	CIRC_2_psten	0.1049	0.1049	0.4	1	0	0	0	0	0		(OM1b_1_dgraf: OM1b_2, OM1b_1p),
61	CIRC_2_dsten	0.1049	0.1049	0.334834	1	0	0	0	0	0		(OM1b_2: OM1b1_1, OM1b2_1),
62	OM1_1	0.08735	0.08735	1.7	1	0	0	0	0	0		(OM1a_1: OM1a_2, OM1a_1p),
63	OM1_2	0.0815975	0.0815975	1.1078	1	0	0	0	0	0		(OM1a_2: OM1a_3, OM1a_2p),
64	OM1b_1_pgraf	0.0815	0.0815	1	1	0	0	0	0	0		(OM1a_3: OM1a_4, OM1a_3p),
65	OM1b_1_dgraf	0.0815	0.0815	2.5	1	0	0	0	0	0		(OM1b2_1: OM1b2_2, OM1b2_1p),
66	OM1b_2	0.065	0.065	2.84191	1	0	0	0	0	0		(OM1b1_1: OM1b1_2, OM1b1_1p),
67	OM1a_1	0.04865	0.04865	3.1	1	0	0	0	0	0		(OM2_1: OM2_2, OM2_1p),
68	OM1a_2	0.0407167	0.0407167	1.8	1	0	0	0	0	0		(OM2_2: OM2_3, OM2_2p),
69	OM1a_3	0.0327833	0.0327833	4.4	1	0	0	0	0	0		(OM2_3: OM2_4, OM2_3p),
70	OM1a_4	0.02485	0.02485	4.01369	1	1	CIRC	1.51912e+06	621837	5.83e-07		(RCA: RCA1_1, SAN_1),
71	OM1b2_1	0.0649311	0.0649311	3.2	1	0	0	0	0	0		(RCA1_1: RCA1_2_psten, RCA1_1p),
72	OM1b2_2	0.05355	0.05355	1.63808	1	1	CIRC	244221	46637.9	4.3e-06		(RCA1_2_dsten: RCA2_1, AM1_1),
73	OM1b1_1	0.05515	0.05515	2.9	1	0	0	0	0	0		(RCA2_1: RCA2_2, RCA2_1p),
74	OM1b1_2	0.02485	0.02485	3.01039	1	1	CIRC	1.51912e+06	621837	5.83e-07		(RCA2_2: RCA2_3_psten, RCA2_2p),
75	OM2_1	0.07485	0.07485	3.3	1	0	0	0	0	0		(RCA2_3_dsten: RCA3_1, AM2_1),
76	OM2_2	0.0648667	0.0648667	2.2	1	0	0	0	0	0		(RCA3_1: RCA3_2, RCA3_1p),
77	OM2_3	0.0548833	0.0548833	2.5	1	0	0	0	0	0		(RCA3_2: RCA3_3, RCA3_2p),
78	OM2_4	0.0449	0.0449	2.81904	1	1	CIRC	378632	81218.3	2.72e-06		(RCA3_3: PDA_1_pgraf, PLB_1),
79	RCA	0.1152	0.1152	0.348708	1	0	0	0	0	0		(PDA_1_dgraf: PDA_2, PDA_1p),
80	RCA1_1	0.11035	0.11035	1.5	1	0	0	0	0	0		(PDA_2: PDA_3, PDA_2p),
81	RCA1_2_psten	0.108425	0.108425	0.370021	1	0	0	0	0	0		(PLB_1: PLB_2, PLB_1p),
82	RCA1_2_dsten	0.108425	0.108425	0.4	1	0	0	0	0	0		(PLB_2: PLB_3, PLB_2p),
83	RCA2_1	0.1065	0.1065	2.8	1	0	0	0	0	0		(AM1_1: AM1_2, AM1_1p),
84	RCA2_2	0.10415	0.10415	2.8	1	0	0	0	0	0		(AM1_2: AM1a_1, AM1b_1),
85	RCA2_3_psten	0.1018	0.1018	0.4	1	0	0	0	0	0		(AM1a_1: AM1a_2, AM1a_1p),
86	RCA2_3_dsten	0.1018	0.1018	0.480125	1	0	0	0	0	0		(AM1a_2: AM1a_3, AM1a_2p),
87	RCA3_1	0.10075	0.10075	3.3	1	0	0	0	0	0		(AM1b_1: AM1b_2, AM1b_1p),
88	RCA3_2	0.0873	0.0873	3.4	1	0	0	0	0	0		(AM1b_2: AM1b_3, AM1b_2p),
89	RCA3_3	0.07385	0.07385	3.84804	1	0	0	0	0	0		(AM2_1: AM2_2, AM2_1p),
90	PDA_1_pgraf	0.07305	0.07305	1.6	1	0	0	0	0	0		(AM2_2: AM2_3, AM2_2p),
91	PDA_1_dgraf	0.07305	0.07305	0.3	1	0	0	0	0	0		(AM2_3: AM2_4, AM2_3p),
92	PDA_2	0.064025	0.064025	1.3	1	0	0	0	0	0		(SAN_1: SAN_2, SAN_1p),
93	PDA_3	0.055	0.055	1.21802	1	1	RCA	228240	502225	1.71e-06
94	PLB_1	0.04785	0.04785	1.2	1	0	0	0	0	0
95	PLB_2	0.04365	0.04365	1.4	1	0	0	0	0	0
96	PLB_3	0.03945	0.03945	1.57271	1	1	RCA	518317	1.21477e+06	7.22e-07
97	AM1_1	0.08015	0.08015	1.7	1	0	0	0	0	0
98	AM1_2	0.0694	0.0694	1.83487	1	0	0	0	0	0
99	AM1a_1	0.0478	0.0478	1.6	1	0	0	0	0	0
100	AM1a_2	0.042275	0.042275	1.5	1	0	0	0	0	0
101	AM1a_3	0.03675	0.03675	1.7879	1	2	RCA	613989	1.46989e+06	6e-07
102	AM1b_1	0.07095	0.07095	2.4	1	0	0	0	0	0
103	AM1b_2	0.0607	0.0607	2	1	0	0	0	0	0
104	AM1b_3	0.05045	0.05045	2.2654	1	2	RCA	283719	630612	1.37e-06
105	AM2_1	0.08215	0.08215	2.1	1	0	0	0	0	0
106	AM2_2	0.0733667	0.0733667	1.6	1	0	0	0	0	0
107	AM2_3	0.0645833	0.0645833	3.1	1	0	0	0	0	0
108	AM2_4	0.0558	0.0558	2.18703	1	2	RCA	220012	483535	1.78e-06
109	SAN_1	0.0601	0.0601	2.4	1	0	0	0	0	0
110	SAN_2	0.0533	0.0533	2.61956	1	2	RCA	247125	545471	1.58e-06
111	LAD2_1p	0.04	0.04	0.5	1	3	LAD	501344	286811	1.58e-06
112	LAD3_1p	0.04	0.04	0.5	1	1	LAD	501344	286811	1.58e-06
113	LAD4_1p	0.04	0.04	0.5	1	3	LAD	501344	286811	1.58e-06
114	LAD4_2p	0.04	0.04	0.5	1	3	LAD	501344	286811	1.58e-06
115	LAD4_3p	0.04	0.04	0.5	1	3	LAD	501344	286811	1.58e-06
116	LAD4_4p	0.04	0.04	0.5	1	3	LAD	501344	286811	1.58e-06
117	S1a_1p	0.04	0.04	0.5	1	3	LAD	501344	286811	1.58e-06
118	S1a_2p	0.04	0.04	0.5	1	3	LAD	501344	286811	1.58e-06
119	S1a_3p	0.04	0.04	0.5	1	3	LAD	501344	286811	1.58e-06
120	S1b_1p	0.04	0.04	0.5	1	3	LAD	501344	286811	1.58e-06
121	S1b_2p	0.04	0.04	0.5	1	3	LAD	501344	286811	1.58e-06
122	S2a_1p	0.04	0.04	0.5	1	3	LAD	501344	286811	1.58e-06
123	S2b_1p	0.04	0.04	0.5	1	3	LAD	501344	286811	1.58e-06
124	D1_1p	0.04	0.04	0.5	1	1	LAD	501344	286811	1.58e-06
125	D1_2p	0.04	0.04	0.5	1	1	LAD	501344	286811	1.58e-06
126	D1_3p	0.04	0.04	0.5	1	1	LAD	501344	286811	1.58e-06
127	D2_1p	0.04	0.04	0.5	1	1	LAD	501344	286811	1.58e-06
128	D2_2p	0.04	0.04	0.5	1	1	LAD	501344	286811	1.58e-06
129	D2_3p	0.04	0.04	0.5	1	1	LAD	501344	286811	1.58e-06
130	CIRC_1p	0.06	0.06	0.5	1	1	CIRC	182680	33723.3	5.77e-06
131	OM1_1p	0.06	0.06	0.5	1	1	CIRC	182680	33723.3	5.77e-06
132	OM1b_1p	0.06	0.06	0.5	1	1	CIRC	182680	33723.3	5.77e-06
133	OM1a_1p	0.06	0.06	0.5	1	1	CIRC	182680	33723.3	5.77e-06
134	OM1a_2p	0.06	0.06	0.5	1	1	CIRC	182680	33723.3	5.77e-06
135	OM1a_3p	0.06	0.06	0.5	1	1	CIRC	182680	33723.3	5.77e-06
136	OM1b2_1p	0.05	0.05	0.5	1	1	CIRC	290143	57501.5	3.61e-06
137	OM1b1_1p	0.05	0.05	0.5	1	1	CIRC	290143	57501.5	3.61e-06
138	OM2_1p	0.06	0.06	0.5	1	1	CIRC	182680	33723.3	5.77e-06
139	OM2_2p	0.06	0.06	0.5	1	1	CIRC	182680	33723.3	5.77e-06
140	OM2_3p	0.06	0.06	0.5	1	1	CIRC	182680	33723.3	5.77e-06
141	RCA1_1p	0.04	0.04	0.5	1	2	RCA	501344	1.17046e+06	7.48e-07
142	RCA2_1p	0.04	0.04	0.5	1	2	RCA	501344	1.17046e+06	7.48e-07
143	RCA2_2p	0.04	0.04	0.5	1	2	RCA	501344	1.17046e+06	7.48e-07
144	RCA3_1p	0.04	0.04	0.5	1	2	RCA	501344	1.17046e+06	7.48e-07
145	RCA3_2p	0.04	0.04	0.5	1	2	RCA	501344	1.17046e+06	7.48e-07
146	PDA_1p	0.04	0.04	0.5	1	3	RCA	501344	1.17046e+06	7.48e-07
147	PDA_2p	0.04	0.04	0.5	1	3	RCA	501344	1.17046e+06	7.48e-07
148	PLB_1p	0.04	0.04	0.5	1	1	RCA	501344	1.17046e+06	7.48e-07
149	PLB_2p	0.04	0.04	0.5	1	1	RCA	501344	1.17046e+06	7.48e-07
150	AM1_1p	0.04	0.04	0.5	1	2	RCA	501344	1.17046e+06	7.48e-07
151	AM1a_1p	0.04	0.04	0.5	1	2	RCA	501344	1.17046e+06	7.48e-07
152	AM1a_2p	0.04	0.04	0.5	1	2	RCA	501344	1.17046e+06	7.48e-07
153	AM1b_1p	0.04	0.04	0.5	1	2	RCA	501344	1.17046e+06	7.48e-07
154	AM1b_2p	0.04	0.04	0.5	1	2	RCA	501344	1.17046e+06	7.48e-07
155	AM2_1p	0.04	0.04	0.5	1	2	RCA	501344	1.17046e+06	7.48e-07
156	AM2_2p	0.04	0.04	0.5	1	2	RCA	501344	1.17046e+06	7.48e-07
157	AM2_3p	0.04	0.04	0.5	1	2	RCA	501344	1.17046e+06	7.48e-07
158	SAN_1p	0.04	0.04	0.5	1	2	RCA	501344	1.17046e+06	7.48e-07

## Sheet: F
No.	vesselname	Ru	Rd	L	vesseltype	squeezetype	territory	R1	R2	Ct	grafttarget	Vessel Network Relations (.cfg)
1	AO1	1.47	1.47	0.5	2	0	0	0	0	0		stenosisname = sLAD, sLAD2_1, sCIRC_1, sCIRC_2, sRCA1_2, sRCA2_3
2	AO2	1.47	1.47	0.5	2	0	0	0	0	0		Ls = 0.5, 1.1, 0.4, 0.8, 0.9, 2.0
3	AA	1.47	1.47	3	2	0		0	0	0		%stenosis = 40, 85, 30, 75, 45, 90
4	INN	0.62	0.62	3	1	0		0	0	0
5	ARCH1	1.12	1.12	2	2	0		0	0	0		stenoses =
6	RCC	0.4	0.4	3	1	4	SYSTEMIC	1557.6	11251.5	9.75751e-05		(LAD_psten: LAD_dsten),
7	RSCA1	0.48	0.48	3	1	0		0	0	0		(LAD2_1_psten: LAD2_1_dsten),
8	RVA	0.2	0.2	13.5	1	4	SYSTEMIC	6970	130121	9.1224e-06		(CIRC_1_psten: CIRC_1_dsten),
9	RSCA2	0.47	0.47	0.75	1	0		0	0	0		(CIRC_2_psten: CIRC_2_dsten),
10	RIMA_Y	0.13925	0.13925	7	1	0		0	0	0		(RCA1_2_psten: RCA1_2_dsten),
11	RIMA_OM1b_1	0.13925	0.13925	16.743	1	0		0	0	0	OM	(RCA2_3_psten: RCA2_3_dsten),
12	RA_PDA_1	0.1676	0.1676	13	1	0		0	0	0	PDA
13	RSCA3	0.45	0.45	2.5	1	4	SYSTEMIC	1230	30543.1	3.9261e-05		graftings =
14	LCC	0.37	0.37	3	1	4	SYSTEMIC	1820	26109.8	4.4746e-05		(LIMA_LAD4_2, LAD4_2_pgraf: LAD4_2_dgraf),
15	ARCH2	1.07	1.07	3.9	2	0		0	0	0		(RIMA_Y: RIMA_OM1b_1, RA_PDA_1)
16	DA	0.999	0.999	5.2	2	4	SYSTEMIC	155.733	2091.1	0.000556339		(RIMA_OM1b_1, OM1b_1_pgraf: OM1b_1_dgraf)
17	LSCA1	0.423	0.423	3	1	0		0	0	0		(RA_PDA_1, PDA_1_pgraf: PDA_1_dgraf)
18	LVA	0.2	0.2	13.5	1	4	SYSTEMIC	6970	130020	9.1224e-06
19	LSCA2	0.407	0.407	0.75	1	0		0	0	0		bifurcations =
20	LIMA_LAD4_2	0.13475	0.13475	16.291	1	0		0	0	0	LAD	(AO1: AO2, LMCA),
21	LSCA3	0.38	0.38	2.5	1	4	SYSTEMIC	1727.26	43680.9	2.75404e-05		(AO2: AA, RCA),
22	LMCA	0.1562	0.1562	1.53364	1	0	0	0	0	0		(AA: ARCH1, INN),
23	LAD_psten	0.1528	0.1528	0.4	1	0	0	0	0	0		(INN: RCC, RSCA1),
24	LAD_dsten	0.1528	0.1528	0.270988	1	0	0	0	0	0		(ARCH1: LCC, ARCH2),
25	LAD1	0.1375	0.1375	0.46896	1	0	0	0	0	0		(RSCA1: RVA, RSCA2),
26	LAD2_1_psten	0.1356	0.1356	0.35	1	0	0	0	0	0		(RSCA2: RIMA_Y, RSCA3),
27	LAD2_1_dsten	0.1356	0.1356	0.35	1	0	0	0	0	0		(ARCH2: LSCA1, DA),
28	LAD2_2	0.120004	0.120004	0.664785	1	0	0	0	0	0		(LSCA1: LVA, LSCA2),
29	LAD3_1	0.119622	0.119622	2.5	1	0	0	0	0	0		(LSCA2: LIMA_LAD4_2, LSCA3),
30	LAD3_2	0.0868	0.0868	1.49892	1	0	0	0	0	0		(LMCA: LAD_psten, CIRC_1_psten),
31	LAD4_1	0.0868	0.0868	3.4	1	0	0	0	0	0		(LAD_dsten: LAD1, D1_1),
32	LAD4_2_pgraf	0.0776	0.0776	0.4	1	0	0	0	0	0		(LAD1: LAD2_1_psten, S1),
33	LAD4_2_dgraf	0.0776	0.0776	1.8	1	0	0	0	0	0		(LAD2_1_dsten: LAD2_2, LAD2_1p),
34	LAD4_3	0.0684	0.0684	2.3	1	0	0	0	0	0		(LAD2_2: LAD3_1, S2),
35	LAD4_4	0.0592	0.0592	2.2	1	0	0	0	0	0		(LAD3_1: LAD3_2, LAD3_1p),
36	LAD4_5	0.05	0.05	2.28935	1	1	LAD	290143	151068	2.83e-06		(LAD3_2: LAD4_1, D2_1),
37	S1	0.06	0.06	0.506021	1	0	0	0	0	0		(LAD4_1: LAD4_2_pgraf, LAD4_1p),
38	S1a_1	0.07915	0.07915	1.3	1	0	0	0	0	0		(LAD4_2_dgraf: LAD4_3, LAD4_2p),
39	S1a_2	0.06105	0.06105	1.5	1	0	0	0	0	0		(LAD4_3: LAD4_4, LAD4_3p),
40	S1a_3	0.04295	0.04295	1.4	1	0	0	0	0	0		(LAD4_4: LAD4_5, LAD4_4p),
41	S1a_4	0.02485	0.02485	1.73686	1	3	LAD	1.51912e+06	1.19806e+06	4.59e-07		(S1: S1a_1, S1b_1),
42	S1b_1	0.05855	0.05855	1.3	1	0	0	0	0	0		(S1a_1: S1a_2, S1a_1p),
43	S1b_2	0.0410922	0.0410922	1.2	1	0	0	0	0	0		(S1a_2: S1a_3, S1a_2p),
44	S1b_3	0.0236344	0.0236344	1.32411	1	3	LAD	1.70094e+06	1.39471e+06	4.04e-07		(S1a_3: S1a_4, S1a_3p),
45	S2	0.0726	0.0726	0.881098	1	0	0	0	0	0		(S1b_1: S1b_2, S1b_1p),
46	S2a_1	0.05855	0.05855	1.2	1	0	0	0	0	0		(S1b_2: S1b_3, S1b_2p),
47	S2a_2	0.02395	0.02395	1.29653	1	3	LAD	1.65094e+06	1.33977e+06	4.19e-07		(S2: S2a_1, S2b_1),
48	S2b_1	0.0557	0.0557	0.8	1	0	0	0	0	0		(S2a_1: S2a_2, S2a_1p),
49	S2b_2	0.02395	0.02395	1.13857	1	3	LAD	1.65094e+06	1.33977e+06	4.19e-07		(S2b_1: S2b_2, S2b_1p),
50	D1_1	0.1049	0.1049	2.6	1	0	0	0	0	0		(D1_1: D1_2, D1_1p),
51	D1_2	0.0790833	0.0790833	2.4	1	0	0	0	0	0		(D1_2: D1_3, D1_2p),
52	D1_3	0.0532667	0.0532667	2.1	1	0	0	0	0	0		(D1_3: D1_4, D1_3p),
53	D1_4	0.02745	0.02745	2.30364	1	1	LAD	1.2116e+06	886166	5.95e-07		(D2_1: D2_2, D2_1p),
54	D2_1	0.08785	0.08785	2.2	1	0	0	0	0	0		(D2_2: D2_3, D2_2p),
55	D2_2	0.0673333	0.0673333	2.3	1	0	0	0	0	0		(D2_3: D2_4, D2_3p),
56	D2_3	0.0468167	0.0468167	2.1	1	0	0	0	0	0		(CIRC_1_dsten: CIRC_2_psten, CIRC_1p),
57	D2_4	0.0263	0.0263	2.11041	1	1	LAD	1.33582e+06	1.00886e+06	5.34e-07		(CIRC_2_dsten: OM1_1, OM2_1),
58	CIRC_1_psten	0.1533	0.1533	0.3	1	0	0	0	0	0		(OM1_1: OM1_2, OM1_1p),
59	CIRC_1_dsten	0.1533	0.1533	0.3	1	0	0	0	0	0		(OM1_2: OM1a_1, OM1b_1_pgraf),
60	CIRC_2_psten	0.1049	0.1049	0.4	1	0	0	0	0	0		(OM1b_1_dgraf: OM1b_2, OM1b_1p),
61	CIRC_2_dsten	0.1049	0.1049	0.334834	1	0	0	0	0	0		(OM1b_2: OM1b1_1, OM1b2_1),
62	OM1_1	0.08735	0.08735	1.7	1	0	0	0	0	0		(OM1a_1: OM1a_2, OM1a_1p),
63	OM1_2	0.0815975	0.0815975	1.1078	1	0	0	0	0	0		(OM1a_2: OM1a_3, OM1a_2p),
64	OM1b_1_pgraf	0.0815	0.0815	1	1	0	0	0	0	0		(OM1a_3: OM1a_4, OM1a_3p),
65	OM1b_1_dgraf	0.0815	0.0815	2.5	1	0	0	0	0	0		(OM1b2_1: OM1b2_2, OM1b2_1p),
66	OM1b_2	0.065	0.065	2.84191	1	0	0	0	0	0		(OM1b1_1: OM1b1_2, OM1b1_1p),
67	OM1a_1	0.04865	0.04865	3.1	1	0	0	0	0	0		(OM2_1: OM2_2, OM2_1p),
68	OM1a_2	0.0407167	0.0407167	1.8	1	0	0	0	0	0		(OM2_2: OM2_3, OM2_2p),
69	OM1a_3	0.0327833	0.0327833	4.4	1	0	0	0	0	0		(OM2_3: OM2_4, OM2_3p),
70	OM1a_4	0.02485	0.02485	4.01369	1	1	CIRC	1.51912e+06	621837	5.83e-07		(RCA: RCA1_1, SAN_1),
71	OM1b2_1	0.0649311	0.0649311	3.2	1	0	0	0	0	0		(RCA1_1: RCA1_2_psten, RCA1_1p),
72	OM1b2_2	0.05355	0.05355	1.63808	1	1	CIRC	244221	46637.9	4.3e-06		(RCA1_2_dsten: RCA2_1, AM1_1),
73	OM1b1_1	0.05515	0.05515	2.9	1	0	0	0	0	0		(RCA2_1: RCA2_2, RCA2_1p),
74	OM1b1_2	0.02485	0.02485	3.01039	1	1	CIRC	1.51912e+06	621837	5.83e-07		(RCA2_2: RCA2_3_psten, RCA2_2p),
75	OM2_1	0.07485	0.07485	3.3	1	0	0	0	0	0		(RCA2_3_dsten: RCA3_1, AM2_1),
76	OM2_2	0.0648667	0.0648667	2.2	1	0	0	0	0	0		(RCA3_1: RCA3_2, RCA3_1p),
77	OM2_3	0.0548833	0.0548833	2.5	1	0	0	0	0	0		(RCA3_2: RCA3_3, RCA3_2p),
78	OM2_4	0.0449	0.0449	2.81904	1	1	CIRC	378632	81218.3	2.72e-06		(RCA3_3: PDA_1_pgraf, PLB_1),
79	RCA	0.1152	0.1152	0.348708	1	0	0	0	0	0		(PDA_1_dgraf: PDA_2, PDA_1p),
80	RCA1_1	0.11035	0.11035	1.5	1	0	0	0	0	0		(PDA_2: PDA_3, PDA_2p),
81	RCA1_2_psten	0.108425	0.108425	0.370021	1	0	0	0	0	0		(PLB_1: PLB_2, PLB_1p),
82	RCA1_2_dsten	0.108425	0.108425	0.4	1	0	0	0	0	0		(PLB_2: PLB_3, PLB_2p),
83	RCA2_1	0.1065	0.1065	2.8	1	0	0	0	0	0		(AM1_1: AM1_2, AM1_1p),
84	RCA2_2	0.10415	0.10415	2.8	1	0	0	0	0	0		(AM1_2: AM1a_1, AM1b_1),
85	RCA2_3_psten	0.1018	0.1018	0.4	1	0	0	0	0	0		(AM1a_1: AM1a_2, AM1a_1p),
86	RCA2_3_dsten	0.1018	0.1018	0.480125	1	0	0	0	0	0		(AM1a_2: AM1a_3, AM1a_2p),
87	RCA3_1	0.10075	0.10075	3.3	1	0	0	0	0	0		(AM1b_1: AM1b_2, AM1b_1p),
88	RCA3_2	0.0873	0.0873	3.4	1	0	0	0	0	0		(AM1b_2: AM1b_3, AM1b_2p),
89	RCA3_3	0.07385	0.07385	3.84804	1	0	0	0	0	0		(AM2_1: AM2_2, AM2_1p),
90	PDA_1_pgraf	0.07305	0.07305	1.6	1	0	0	0	0	0		(AM2_2: AM2_3, AM2_2p),
91	PDA_1_dgraf	0.07305	0.07305	0.3	1	0	0	0	0	0		(AM2_3: AM2_4, AM2_3p),
92	PDA_2	0.064025	0.064025	1.3	1	0	0	0	0	0		(SAN_1: SAN_2, SAN_1p),
93	PDA_3	0.055	0.055	1.21802	1	1	RCA	228240	502225	1.71e-06
94	PLB_1	0.04785	0.04785	1.2	1	0	0	0	0	0
95	PLB_2	0.04365	0.04365	1.4	1	0	0	0	0	0
96	PLB_3	0.03945	0.03945	1.57271	1	1	RCA	518317	1.21477e+06	7.22e-07
97	AM1_1	0.08015	0.08015	1.7	1	0	0	0	0	0
98	AM1_2	0.0694	0.0694	1.83487	1	0	0	0	0	0
99	AM1a_1	0.0478	0.0478	1.6	1	0	0	0	0	0
100	AM1a_2	0.042275	0.042275	1.5	1	0	0	0	0	0
101	AM1a_3	0.03675	0.03675	1.7879	1	2	RCA	613989	1.46989e+06	6e-07
102	AM1b_1	0.07095	0.07095	2.4	1	0	0	0	0	0
103	AM1b_2	0.0607	0.0607	2	1	0	0	0	0	0
104	AM1b_3	0.05045	0.05045	2.2654	1	2	RCA	283719	630612	1.37e-06
105	AM2_1	0.08215	0.08215	2.1	1	0	0	0	0	0
106	AM2_2	0.0733667	0.0733667	1.6	1	0	0	0	0	0
107	AM2_3	0.0645833	0.0645833	3.1	1	0	0	0	0	0
108	AM2_4	0.0558	0.0558	2.18703	1	2	RCA	220012	483535	1.78e-06
109	SAN_1	0.0601	0.0601	2.4	1	0	0	0	0	0
110	SAN_2	0.0533	0.0533	2.61956	1	2	RCA	247125	545471	1.58e-06
111	LAD2_1p	0.04	0.04	0.5	1	3	LAD	501344	286811	1.58e-06
112	LAD3_1p	0.04	0.04	0.5	1	1	LAD	501344	286811	1.58e-06
113	LAD4_1p	0.04	0.04	0.5	1	3	LAD	501344	286811	1.58e-06
114	LAD4_2p	0.04	0.04	0.5	1	3	LAD	501344	286811	1.58e-06
115	LAD4_3p	0.04	0.04	0.5	1	3	LAD	501344	286811	1.58e-06
116	LAD4_4p	0.04	0.04	0.5	1	3	LAD	501344	286811	1.58e-06
117	S1a_1p	0.04	0.04	0.5	1	3	LAD	501344	286811	1.58e-06
118	S1a_2p	0.04	0.04	0.5	1	3	LAD	501344	286811	1.58e-06
119	S1a_3p	0.04	0.04	0.5	1	3	LAD	501344	286811	1.58e-06
120	S1b_1p	0.04	0.04	0.5	1	3	LAD	501344	286811	1.58e-06
121	S1b_2p	0.04	0.04	0.5	1	3	LAD	501344	286811	1.58e-06
122	S2a_1p	0.04	0.04	0.5	1	3	LAD	501344	286811	1.58e-06
123	S2b_1p	0.04	0.04	0.5	1	3	LAD	501344	286811	1.58e-06
124	D1_1p	0.04	0.04	0.5	1	1	LAD	501344	286811	1.58e-06
125	D1_2p	0.04	0.04	0.5	1	1	LAD	501344	286811	1.58e-06
126	D1_3p	0.04	0.04	0.5	1	1	LAD	501344	286811	1.58e-06
127	D2_1p	0.04	0.04	0.5	1	1	LAD	501344	286811	1.58e-06
128	D2_2p	0.04	0.04	0.5	1	1	LAD	501344	286811	1.58e-06
129	D2_3p	0.04	0.04	0.5	1	1	LAD	501344	286811	1.58e-06
130	CIRC_1p	0.06	0.06	0.5	1	1	CIRC	182680	33723.3	5.77e-06
131	OM1_1p	0.06	0.06	0.5	1	1	CIRC	182680	33723.3	5.77e-06
132	OM1b_1p	0.06	0.06	0.5	1	1	CIRC	182680	33723.3	5.77e-06
133	OM1a_1p	0.06	0.06	0.5	1	1	CIRC	182680	33723.3	5.77e-06
134	OM1a_2p	0.06	0.06	0.5	1	1	CIRC	182680	33723.3	5.77e-06
135	OM1a_3p	0.06	0.06	0.5	1	1	CIRC	182680	33723.3	5.77e-06
136	OM1b2_1p	0.05	0.05	0.5	1	1	CIRC	290143	57501.5	3.61e-06
137	OM1b1_1p	0.05	0.05	0.5	1	1	CIRC	290143	57501.5	3.61e-06
138	OM2_1p	0.06	0.06	0.5	1	1	CIRC	182680	33723.3	5.77e-06
139	OM2_2p	0.06	0.06	0.5	1	1	CIRC	182680	33723.3	5.77e-06
140	OM2_3p	0.06	0.06	0.5	1	1	CIRC	182680	33723.3	5.77e-06
141	RCA1_1p	0.04	0.04	0.5	1	2	RCA	501344	1.17046e+06	7.48e-07
142	RCA2_1p	0.04	0.04	0.5	1	2	RCA	501344	1.17046e+06	7.48e-07
143	RCA2_2p	0.04	0.04	0.5	1	2	RCA	501344	1.17046e+06	7.48e-07
144	RCA3_1p	0.04	0.04	0.5	1	2	RCA	501344	1.17046e+06	7.48e-07
145	RCA3_2p	0.04	0.04	0.5	1	2	RCA	501344	1.17046e+06	7.48e-07
146	PDA_1p	0.04	0.04	0.5	1	3	RCA	501344	1.17046e+06	7.48e-07
147	PDA_2p	0.04	0.04	0.5	1	3	RCA	501344	1.17046e+06	7.48e-07
148	PLB_1p	0.04	0.04	0.5	1	1	RCA	501344	1.17046e+06	7.48e-07
149	PLB_2p	0.04	0.04	0.5	1	1	RCA	501344	1.17046e+06	7.48e-07
150	AM1_1p	0.04	0.04	0.5	1	2	RCA	501344	1.17046e+06	7.48e-07
151	AM1a_1p	0.04	0.04	0.5	1	2	RCA	501344	1.17046e+06	7.48e-07
152	AM1a_2p	0.04	0.04	0.5	1	2	RCA	501344	1.17046e+06	7.48e-07
153	AM1b_1p	0.04	0.04	0.5	1	2	RCA	501344	1.17046e+06	7.48e-07
154	AM1b_2p	0.04	0.04	0.5	1	2	RCA	501344	1.17046e+06	7.48e-07
155	AM2_1p	0.04	0.04	0.5	1	2	RCA	501344	1.17046e+06	7.48e-07
156	AM2_2p	0.04	0.04	0.5	1	2	RCA	501344	1.17046e+06	7.48e-07
157	AM2_3p	0.04	0.04	0.5	1	2	RCA	501344	1.17046e+06	7.48e-07
158	SAN_1p	0.04	0.04	0.5	1	2	RCA	501344	1.17046e+06	7.48e-07

## Sheet: G
No.	vesselname	Ru	Rd	L	vesseltype	squeezetype	territory	R1	R2	Ct	grafttarget	Vessel Network Relations (.cfg)
1	AO1	1.47	1.47	0.5	2	0	0	0	0	0		stenosisname = sLAD, sLAD2_1, sCIRC_1, sCIRC_2, sRCA1_2, sRCA2_3
2	AO2	1.47	1.47	0.5	2	0	0	0	0	0		Ls = 0.5, 1.1, 0.4, 0.8, 0.9, 2.0
3	AA	1.47	1.47	3	2	0		0	0	0		%stenosis = 40, 85, 30, 75, 45, 90
4	INN	0.62	0.62	3	1	0		0	0	0
5	ARCH1	1.12	1.12	2	2	0		0	0	0		stenoses =
6	RCC	0.4	0.4	3	1	4	SYSTEMIC	1557.6	11251.5	9.75751e-05		(LAD_psten: LAD_dsten),
7	RSCA1	0.48	0.48	3	1	0		0	0	0		(LAD2_1_psten: LAD2_1_dsten),
8	RVA	0.2	0.2	13.5	1	4	SYSTEMIC	6970	130121	9.1224e-06		(CIRC_1_psten: CIRC_1_dsten),
9	RSCA2	0.47	0.47	0.75	1	4	SYSTEMIC	1126.93	19741.9	5.97575e-05		(CIRC_2_psten: CIRC_2_dsten),
10	LCC	0.37	0.37	3	1	4	SYSTEMIC	1820	26109.8	4.4746e-05		(RCA1_2_psten: RCA1_2_dsten),
11	ARCH2	1.07	1.07	3.9	2	0		0	0	0		(RCA2_3_psten: RCA2_3_dsten),
12	DA	0.999	0.999	5.2	2	4	SYSTEMIC	155.733	2091.1	0.000556339
13	LSCA1	0.423	0.423	3	1	0		0	0	0		graftings =
14	LVA	0.2	0.2	13.5	1	4	SYSTEMIC	6970	130020	9.1224e-06		(LIMA_Y: LIMA_LAD4_2, RIMA_Y)
15	LSCA2	0.407	0.407	0.75	1	0		0	0	0		(RIMA_Y: RIMA_OM1b_1, RA_PDA_1)
16	LIMA_Y	0.13475	0.13475	8	1	0		0	0	0		(LIMA_LAD4_2, LAD4_2_pgraf: LAD4_2_dgraf),
17	RIMA_Y	0.13925	0.13925	4	1	0		0	0	0		(RIMA_OM1b_1, OM1b_1_pgraf: OM1b_1_dgraf)
18	RIMA_OM1b_1	0.13925	0.13925	5	1	0		0	0	0	OM	(RA_PDA_1, PDA_1_pgraf: PDA_1_dgraf)
19	RA_PDA_1	0.1676	0.1676	10	1	0		0	0	0	PDA
20	LIMA_LAD4_2	0.13475	0.13475	8.291	1	0		0	0	0	LAD	bifurcations =
21	LSCA3	0.38	0.38	2.5	1	4	SYSTEMIC	1727.26	43680.9	2.75404e-05		(AO1: AO2, LMCA),
22	LMCA	0.1562	0.1562	1.53364	1	0	0	0	0	0		(AO2: AA, RCA),
23	LAD_psten	0.1528	0.1528	0.4	1	0	0	0	0	0		(AA: ARCH1, INN),
24	LAD_dsten	0.1528	0.1528	0.270988	1	0	0	0	0	0		(INN: RCC, RSCA1),
25	LAD1	0.1375	0.1375	0.46896	1	0	0	0	0	0		(ARCH1: LCC, ARCH2),
26	LAD2_1_psten	0.1356	0.1356	0.35	1	0	0	0	0	0		(RSCA1: RVA, RSCA2),
27	LAD2_1_dsten	0.1356	0.1356	0.35	1	0	0	0	0	0		(ARCH2: LSCA1, DA),
28	LAD2_2	0.120004	0.120004	0.664785	1	0	0	0	0	0		(LSCA1: LVA, LSCA2),
29	LAD3_1	0.119622	0.119622	2.5	1	0	0	0	0	0		(LSCA2: LIMA_Y, LSCA3),
30	LAD3_2	0.0868	0.0868	1.49892	1	0	0	0	0	0		(LMCA: LAD_psten, CIRC_1_psten),
31	LAD4_1	0.0868	0.0868	3.4	1	0	0	0	0	0		(LAD_dsten: LAD1, D1_1),
32	LAD4_2_pgraf	0.0776	0.0776	0.4	1	0	0	0	0	0		(LAD1: LAD2_1_psten, S1),
33	LAD4_2_dgraf	0.0776	0.0776	1.8	1	0	0	0	0	0		(LAD2_1_dsten: LAD2_2, LAD2_1p),
34	LAD4_3	0.0684	0.0684	2.3	1	0	0	0	0	0		(LAD2_2: LAD3_1, S2),
35	LAD4_4	0.0592	0.0592	2.2	1	0	0	0	0	0		(LAD3_1: LAD3_2, LAD3_1p),
36	LAD4_5	0.05	0.05	2.28935	1	1	LAD	290143	151068	2.83e-06		(LAD3_2: LAD4_1, D2_1),
37	S1	0.06	0.06	0.506021	1	0	0	0	0	0		(LAD4_1: LAD4_2_pgraf, LAD4_1p),
38	S1a_1	0.07915	0.07915	1.3	1	0	0	0	0	0		(LAD4_2_dgraf: LAD4_3, LAD4_2p),
39	S1a_2	0.06105	0.06105	1.5	1	0	0	0	0	0		(LAD4_3: LAD4_4, LAD4_3p),
40	S1a_3	0.04295	0.04295	1.4	1	0	0	0	0	0		(LAD4_4: LAD4_5, LAD4_4p),
41	S1a_4	0.02485	0.02485	1.73686	1	3	LAD	1.51912e+06	1.19806e+06	4.59e-07		(S1: S1a_1, S1b_1),
42	S1b_1	0.05855	0.05855	1.3	1	0	0	0	0	0		(S1a_1: S1a_2, S1a_1p),
43	S1b_2	0.0410922	0.0410922	1.2	1	0	0	0	0	0		(S1a_2: S1a_3, S1a_2p),
44	S1b_3	0.0236344	0.0236344	1.32411	1	3	LAD	1.70094e+06	1.39471e+06	4.04e-07		(S1a_3: S1a_4, S1a_3p),
45	S2	0.0726	0.0726	0.881098	1	0	0	0	0	0		(S1b_1: S1b_2, S1b_1p),
46	S2a_1	0.05855	0.05855	1.2	1	0	0	0	0	0		(S1b_2: S1b_3, S1b_2p),
47	S2a_2	0.02395	0.02395	1.29653	1	3	LAD	1.65094e+06	1.33977e+06	4.19e-07		(S2: S2a_1, S2b_1),
48	S2b_1	0.0557	0.0557	0.8	1	0	0	0	0	0		(S2a_1: S2a_2, S2a_1p),
49	S2b_2	0.02395	0.02395	1.13857	1	3	LAD	1.65094e+06	1.33977e+06	4.19e-07		(S2b_1: S2b_2, S2b_1p),
50	D1_1	0.1049	0.1049	2.6	1	0	0	0	0	0		(D1_1: D1_2, D1_1p),
51	D1_2	0.0790833	0.0790833	2.4	1	0	0	0	0	0		(D1_2: D1_3, D1_2p),
52	D1_3	0.0532667	0.0532667	2.1	1	0	0	0	0	0		(D1_3: D1_4, D1_3p),
53	D1_4	0.02745	0.02745	2.30364	1	1	LAD	1.2116e+06	886166	5.95e-07		(D2_1: D2_2, D2_1p),
54	D2_1	0.08785	0.08785	2.2	1	0	0	0	0	0		(D2_2: D2_3, D2_2p),
55	D2_2	0.0673333	0.0673333	2.3	1	0	0	0	0	0		(D2_3: D2_4, D2_3p),
56	D2_3	0.0468167	0.0468167	2.1	1	0	0	0	0	0		(CIRC_1_dsten: CIRC_2_psten, CIRC_1p),
57	D2_4	0.0263	0.0263	2.11041	1	1	LAD	1.33582e+06	1.00886e+06	5.34e-07		(CIRC_2_dsten: OM1_1, OM2_1),
58	CIRC_1_psten	0.1533	0.1533	0.3	1	0	0	0	0	0		(OM1_1: OM1_2, OM1_1p),
59	CIRC_1_dsten	0.1533	0.1533	0.3	1	0	0	0	0	0		(OM1_2: OM1a_1, OM1b_1_pgraf),
60	CIRC_2_psten	0.1049	0.1049	0.4	1	0	0	0	0	0		(OM1b_1_dgraf: OM1b_2, OM1b_1p),
61	CIRC_2_dsten	0.1049	0.1049	0.334834	1	0	0	0	0	0		(OM1b_2: OM1b1_1, OM1b2_1),
62	OM1_1	0.08735	0.08735	1.7	1	0	0	0	0	0		(OM1a_1: OM1a_2, OM1a_1p),
63	OM1_2	0.0815975	0.0815975	1.1078	1	0	0	0	0	0		(OM1a_2: OM1a_3, OM1a_2p),
64	OM1b_1_pgraf	0.0815	0.0815	1	1	0	0	0	0	0		(OM1a_3: OM1a_4, OM1a_3p),
65	OM1b_1_dgraf	0.0815	0.0815	2.5	1	0	0	0	0	0		(OM1b2_1: OM1b2_2, OM1b2_1p),
66	OM1b_2	0.065	0.065	2.84191	1	0	0	0	0	0		(OM1b1_1: OM1b1_2, OM1b1_1p),
67	OM1a_1	0.04865	0.04865	3.1	1	0	0	0	0	0		(OM2_1: OM2_2, OM2_1p),
68	OM1a_2	0.0407167	0.0407167	1.8	1	0	0	0	0	0		(OM2_2: OM2_3, OM2_2p),
69	OM1a_3	0.0327833	0.0327833	4.4	1	0	0	0	0	0		(OM2_3: OM2_4, OM2_3p),
70	OM1a_4	0.02485	0.02485	4.01369	1	1	CIRC	1.51912e+06	621837	5.83e-07		(RCA: RCA1_1, SAN_1),
71	OM1b2_1	0.0649311	0.0649311	3.2	1	0	0	0	0	0		(RCA1_1: RCA1_2_psten, RCA1_1p),
72	OM1b2_2	0.05355	0.05355	1.63808	1	1	CIRC	244221	46637.9	4.3e-06		(RCA1_2_dsten: RCA2_1, AM1_1),
73	OM1b1_1	0.05515	0.05515	2.9	1	0	0	0	0	0		(RCA2_1: RCA2_2, RCA2_1p),
74	OM1b1_2	0.02485	0.02485	3.01039	1	1	CIRC	1.51912e+06	621837	5.83e-07		(RCA2_2: RCA2_3_psten, RCA2_2p),
75	OM2_1	0.07485	0.07485	3.3	1	0	0	0	0	0		(RCA2_3_dsten: RCA3_1, AM2_1),
76	OM2_2	0.0648667	0.0648667	2.2	1	0	0	0	0	0		(RCA3_1: RCA3_2, RCA3_1p),
77	OM2_3	0.0548833	0.0548833	2.5	1	0	0	0	0	0		(RCA3_2: RCA3_3, RCA3_2p),
78	OM2_4	0.0449	0.0449	2.81904	1	1	CIRC	378632	81218.3	2.72e-06		(RCA3_3: PDA_1_pgraf, PLB_1),
79	RCA	0.1152	0.1152	0.348708	1	0	0	0	0	0		(PDA_1_dgraf: PDA_2, PDA_1p),
80	RCA1_1	0.11035	0.11035	1.5	1	0	0	0	0	0		(PDA_2: PDA_3, PDA_2p),
81	RCA1_2_psten	0.108425	0.108425	0.370021	1	0	0	0	0	0		(PLB_1: PLB_2, PLB_1p),
82	RCA1_2_dsten	0.108425	0.108425	0.4	1	0	0	0	0	0		(PLB_2: PLB_3, PLB_2p),
83	RCA2_1	0.1065	0.1065	2.8	1	0	0	0	0	0		(AM1_1: AM1_2, AM1_1p),
84	RCA2_2	0.10415	0.10415	2.8	1	0	0	0	0	0		(AM1_2: AM1a_1, AM1b_1),
85	RCA2_3_psten	0.1018	0.1018	0.4	1	0	0	0	0	0		(AM1a_1: AM1a_2, AM1a_1p),
86	RCA2_3_dsten	0.1018	0.1018	0.480125	1	0	0	0	0	0		(AM1a_2: AM1a_3, AM1a_2p),
87	RCA3_1	0.10075	0.10075	3.3	1	0	0	0	0	0		(AM1b_1: AM1b_2, AM1b_1p),
88	RCA3_2	0.0873	0.0873	3.4	1	0	0	0	0	0		(AM1b_2: AM1b_3, AM1b_2p),
89	RCA3_3	0.07385	0.07385	3.84804	1	0	0	0	0	0		(AM2_1: AM2_2, AM2_1p),
90	PDA_1_pgraf	0.07305	0.07305	1.6	1	0	0	0	0	0		(AM2_2: AM2_3, AM2_2p),
91	PDA_1_dgraf	0.07305	0.07305	0.3	1	0	0	0	0	0		(AM2_3: AM2_4, AM2_3p),
92	PDA_2	0.064025	0.064025	1.3	1	0	0	0	0	0		(SAN_1: SAN_2, SAN_1p),
93	PDA_3	0.055	0.055	1.21802	1	1	RCA	228240	502225	1.71e-06
94	PLB_1	0.04785	0.04785	1.2	1	0	0	0	0	0
95	PLB_2	0.04365	0.04365	1.4	1	0	0	0	0	0
96	PLB_3	0.03945	0.03945	1.57271	1	1	RCA	518317	1.21477e+06	7.22e-07
97	AM1_1	0.08015	0.08015	1.7	1	0	0	0	0	0
98	AM1_2	0.0694	0.0694	1.83487	1	0	0	0	0	0
99	AM1a_1	0.0478	0.0478	1.6	1	0	0	0	0	0
100	AM1a_2	0.042275	0.042275	1.5	1	0	0	0	0	0
101	AM1a_3	0.03675	0.03675	1.7879	1	2	RCA	613989	1.46989e+06	6e-07
102	AM1b_1	0.07095	0.07095	2.4	1	0	0	0	0	0
103	AM1b_2	0.0607	0.0607	2	1	0	0	0	0	0
104	AM1b_3	0.05045	0.05045	2.2654	1	2	RCA	283719	630612	1.37e-06
105	AM2_1	0.08215	0.08215	2.1	1	0	0	0	0	0
106	AM2_2	0.0733667	0.0733667	1.6	1	0	0	0	0	0
107	AM2_3	0.0645833	0.0645833	3.1	1	0	0	0	0	0
108	AM2_4	0.0558	0.0558	2.18703	1	2	RCA	220012	483535	1.78e-06
109	SAN_1	0.0601	0.0601	2.4	1	0	0	0	0	0
110	SAN_2	0.0533	0.0533	2.61956	1	2	RCA	247125	545471	1.58e-06
111	LAD2_1p	0.04	0.04	0.5	1	3	LAD	501344	286811	1.58e-06
112	LAD3_1p	0.04	0.04	0.5	1	1	LAD	501344	286811	1.58e-06
113	LAD4_1p	0.04	0.04	0.5	1	3	LAD	501344	286811	1.58e-06
114	LAD4_2p	0.04	0.04	0.5	1	3	LAD	501344	286811	1.58e-06
115	LAD4_3p	0.04	0.04	0.5	1	3	LAD	501344	286811	1.58e-06
116	LAD4_4p	0.04	0.04	0.5	1	3	LAD	501344	286811	1.58e-06
117	S1a_1p	0.04	0.04	0.5	1	3	LAD	501344	286811	1.58e-06
118	S1a_2p	0.04	0.04	0.5	1	3	LAD	501344	286811	1.58e-06
119	S1a_3p	0.04	0.04	0.5	1	3	LAD	501344	286811	1.58e-06
120	S1b_1p	0.04	0.04	0.5	1	3	LAD	501344	286811	1.58e-06
121	S1b_2p	0.04	0.04	0.5	1	3	LAD	501344	286811	1.58e-06
122	S2a_1p	0.04	0.04	0.5	1	3	LAD	501344	286811	1.58e-06
123	S2b_1p	0.04	0.04	0.5	1	3	LAD	501344	286811	1.58e-06
124	D1_1p	0.04	0.04	0.5	1	1	LAD	501344	286811	1.58e-06
125	D1_2p	0.04	0.04	0.5	1	1	LAD	501344	286811	1.58e-06
126	D1_3p	0.04	0.04	0.5	1	1	LAD	501344	286811	1.58e-06
127	D2_1p	0.04	0.04	0.5	1	1	LAD	501344	286811	1.58e-06
128	D2_2p	0.04	0.04	0.5	1	1	LAD	501344	286811	1.58e-06
129	D2_3p	0.04	0.04	0.5	1	1	LAD	501344	286811	1.58e-06
130	CIRC_1p	0.06	0.06	0.5	1	1	CIRC	182680	33723.3	5.77e-06
131	OM1_1p	0.06	0.06	0.5	1	1	CIRC	182680	33723.3	5.77e-06
132	OM1b_1p	0.06	0.06	0.5	1	1	CIRC	182680	33723.3	5.77e-06
133	OM1a_1p	0.06	0.06	0.5	1	1	CIRC	182680	33723.3	5.77e-06
134	OM1a_2p	0.06	0.06	0.5	1	1	CIRC	182680	33723.3	5.77e-06
135	OM1a_3p	0.06	0.06	0.5	1	1	CIRC	182680	33723.3	5.77e-06
136	OM1b2_1p	0.05	0.05	0.5	1	1	CIRC	290143	57501.5	3.61e-06
137	OM1b1_1p	0.05	0.05	0.5	1	1	CIRC	290143	57501.5	3.61e-06
138	OM2_1p	0.06	0.06	0.5	1	1	CIRC	182680	33723.3	5.77e-06
139	OM2_2p	0.06	0.06	0.5	1	1	CIRC	182680	33723.3	5.77e-06
140	OM2_3p	0.06	0.06	0.5	1	1	CIRC	182680	33723.3	5.77e-06
141	RCA1_1p	0.04	0.04	0.5	1	2	RCA	501344	1.17046e+06	7.48e-07
142	RCA2_1p	0.04	0.04	0.5	1	2	RCA	501344	1.17046e+06	7.48e-07
143	RCA2_2p	0.04	0.04	0.5	1	2	RCA	501344	1.17046e+06	7.48e-07
144	RCA3_1p	0.04	0.04	0.5	1	2	RCA	501344	1.17046e+06	7.48e-07
145	RCA3_2p	0.04	0.04	0.5	1	2	RCA	501344	1.17046e+06	7.48e-07
146	PDA_1p	0.04	0.04	0.5	1	3	RCA	501344	1.17046e+06	7.48e-07
147	PDA_2p	0.04	0.04	0.5	1	3	RCA	501344	1.17046e+06	7.48e-07
148	PLB_1p	0.04	0.04	0.5	1	1	RCA	501344	1.17046e+06	7.48e-07
149	PLB_2p	0.04	0.04	0.5	1	1	RCA	501344	1.17046e+06	7.48e-07
150	AM1_1p	0.04	0.04	0.5	1	2	RCA	501344	1.17046e+06	7.48e-07
151	AM1a_1p	0.04	0.04	0.5	1	2	RCA	501344	1.17046e+06	7.48e-07
152	AM1a_2p	0.04	0.04	0.5	1	2	RCA	501344	1.17046e+06	7.48e-07
153	AM1b_1p	0.04	0.04	0.5	1	2	RCA	501344	1.17046e+06	7.48e-07
154	AM1b_2p	0.04	0.04	0.5	1	2	RCA	501344	1.17046e+06	7.48e-07
155	AM2_1p	0.04	0.04	0.5	1	2	RCA	501344	1.17046e+06	7.48e-07
156	AM2_2p	0.04	0.04	0.5	1	2	RCA	501344	1.17046e+06	7.48e-07
157	AM2_3p	0.04	0.04	0.5	1	2	RCA	501344	1.17046e+06	7.48e-07
158	SAN_1p	0.04	0.04	0.5	1	2	RCA	501344	1.17046e+06	7.48e-07

[truncated: 5 more sheets: H, I, J, K, L]
