# Supplementary material for: Personalized surgical planning for coronary bypass graft configurations using patient-specific computational modeling to avoid flow competition in arterial grafts
Source: Front Cardiovasc Med. 2023 Feb 2;10:1095678. doi: 10.3389/fcvm.2023.1095678 (PMC9940318; doi:10.3389/fcvm.2023.1095678)
Supplement: Supplementary file 4 [file Data_Sheet_4.XLSX]

## Sheet: SEGMENTED
PATIENT 4
												LEFT CORONARY VESSELS
												Segment	Ru (cm)	Rd (cm)	Length (cm)
												LMCA	0.189	0.189	1.84876
												LAD	0.1383	0.1383	1.77851
												LAD1	0.1355	0.09265	3.88492
												LAD2	0.096	0.05145	12.8444
												D1	0.0718	0.0477	8.76357
												D2	0.06955	0.0383	6.10846
												CIRC	0.1385	0.1385	0.418933
												CIRC1	0.1222	0.1222	0.285476
												OM1	0.0424	0.02815	7.8719
												OM2	0.11055	0.10105	8.13506
												OM2a	0.0751	0.06405	3.91655
												OM2b	0.0835	0.0501	5.52685
												OM3	0.05265	0.0366	9.34284
												RIGHT CORONARY VESSELS
												Segment	Ru (cm)	Rd (cm)	Length (cm)
												RCA	0.238	0.238	0.439372
												RCA1	0.1842	0.1842	0.968447
												RCA2	0.1625	0.1519	10.2479
												PDA	0.11165	0.0605	6.06779
												PLB	0.0561	0.0561	1.75019
												PLB1	0.04395	0.0279	6.50236
												PLB2	0.05055	0.05055	1.75653
												AM1	0.0678	0.03975	12.5984
												CONUS	0.0488	0.0314	7.32054

## Sheet: NON-DISEASED
No.	vesselname	Ru	Rd	L	vesseltype	squeezetype	territory	R1	R2	Ct	Vessel Network Relations (.cfg)
1	AO1	1.47	1.47	0.5	2	0	0	0	0	0	bifurcations =
2	AO2	1.47	1.47	0.5	2	0	0	0	0	0	(AO1: AO2, LMCA),
3	AA	1.47	1.47	3	2	0	0	0	0	0	(AO2: AA, RCA),
4	INN	0.62	0.62	3	1	0	0	0	0	0	(AA: ARCH1, INN),
5	ARCH1	1.12	1.12	2	2	0	0	0	0	0	(INN: RCC, RSCA1),
6	RCC	0.4	0.4	3	1	4	SYSTEMIC	1557.6	11251.5	9.75751e-05	(ARCH1: LCC, ARCH2),
7	RSCA1	0.48	0.48	3	1	0	0	0	0	0	(RSCA1: RVA, RSCA2),
8	RVA	0.2	0.2	13.5	1	4	SYSTEMIC	6970.8	130121	9.1224e-06	(RSCA2: RIMA, RSCA3),
9	RSCA2	0.47	0.47	0.75	1	0	0	0	0	0	(ARCH2: LSCA1, DA),
10	RIMA	0.14	0.14	18.2	1	4	SYSTEMIC	17896.6	13959.9	3.9261e-05	(LSCA1: LVA, LSCA2),
11	RSCA3	0.45	0.45	2.5	1	4	SYSTEMIC	1229.53	30543.1	3.9261e-05	(LSCA2: LIMA, LSCA3),
12	LCC	0.37	0.37	3	1	4	SYSTEMIC	1822.9	26109.8	4.4746e-05	(LMCA: LAD_1, CIRC),
13	ARCH2	1.07	1.07	3.9	2	0	0	0	0	0	(LAD_1: LAD_2, LAD_1p),
14	DA	0.999	0.999	5.2	2	4	SYSTEMIC	155.733	2091.1	0.000556339	(LAD_2: LAD_3, LAD_2p),
15	LSCA1	0.423	0.423	3	1	0	0	0	0	0	(LAD_3: LAD1_1, D1_1),
16	LVA	0.2	0.2	13.5	1	4	SYSTEMIC	6970.8	130020	9.1224e-06	(LAD1_1: LAD1_2, LAD1_1p),
17	LSCA2	0.407	0.407	0.75	1	0	0	0	0	0	(LAD1_2: LAD2_1, D2_1),
18	LIMA	0.13	0.13	18.2	1	4	SYSTEMIC	22019.7	25621.7	2.62413e-05	(LAD2_1: LAD2_2, LAD2_1p),
19	LSCA3	0.38	0.38	2.5	1	4	SYSTEMIC	1727.26	43680.9	2.75404e-05	(LAD2_2: LAD2_3, LAD2_2p),
20	LMCA	0.189	0.189	1.84876	1	0	0	0	0	0	(LAD2_3: LAD2_4, LAD2_3p),
21	LAD_1	0.1383	0.1383	0.35	1	0	0	0	0	0	(LAD2_4: LAD2_5, LAD2_4p),
22	LAD_2	0.137367	0.137367	0.8	1	0	0	0	0	0	(LAD2_5: LAD2_6, LAD2_5p),
23	LAD_3	0.136433	0.136433	0.628506	1	0	0	0	0	0	(LAD2_6: LAD2_7, LAD2_6p),
24	LAD1_1	0.1355	0.1355	2.1	1	0	0	0	0	0	(LAD2_7: LAD2_8, LAD2_7p),
25	LAD1_2	0.09265	0.09265	1.78492	1	0	0	0	0	0	(LAD2_8: LAD2_9, LAD2_8p),
26	LAD2_1	0.096	0.096	1.3	1	0	0	0	0	0	(D1_1: D1_2, D1_1p),
27	LAD2_2	0.0904313	0.0904313	1.4	1	0	0	0	0	0	(D1_2: D1_3, D1_2p),
28	LAD2_3	0.0848625	0.0848625	1.2	1	0	0	0	0	0	(D1_3: D1_4, D1_3p),
29	LAD2_4	0.0792937	0.0792937	0.9	1	0	0	0	0	0	(D2_1: D2_2, D2_1p),
30	LAD2_5	0.073725	0.073725	1.5	1	0	0	0	0	0	(D2_2: D2_3, D2_2p),
31	LAD2_6	0.0681563	0.0681563	1.4	1	0	0	0	0	0	(CIRC: CIRC1, OM1_1),
32	LAD2_7	0.0625875	0.0625875	1.6	1	0	0	0	0	0	(CIRC1: OM2_1, OM3_1),
33	LAD2_8	0.0570187	0.0570187	1.4	1	0	0	0	0	0	(OM1_1: OM1_2, OM1_1p),
34	LAD2_9	0.05145	0.05145	2.14442	1	1	LAD	270106	33387.3	4.13e-06	(OM1_2: OM1_3, OM1_2p),
35	D1_1	0.0718	0.0718	2.3	1	0	0	0	0	0	(OM2_1: OM2_2, OM2_1p),
36	D1_2	0.0637667	0.0637667	2.1	1	0	0	0	0	0	(OM2_2: OM2a_1, OM2b_1),
37	D1_3	0.0557333	0.0557333	2.6	1	0	0	0	0	0	(OM2a_1: OM2a_2, OM2a_1p),
38	D1_4	0.0477	0.0477	1.76357	1	1	LAD	326191	43299.1	3.38e-06	(OM2a_2: OM2a_3, OM2a_2p),
39	D2_1	0.06955	0.06955	1.8	1	0	0	0	0	0	(OM2b_1: OM2b_2, OM2b_1p),
40	D2_2	0.053925	0.053925	2.5	1	0	0	0	0	0	(OM2b_2: OM2b_3, OM2b_2p),
41	D2_3	0.0383	0.0383	1.80846	1	1	LAD	556402	97381.5	1.91e-06	(OM3_1: OM3_2, OM3_1p),
42	CIRC	0.1385	0.1385	0.418933	1	0	0	0	0	0	(OM3_2: OM3_3, OM3_2p),
43	CIRC1	0.1222	0.1222	0.285476	1	0	0	0	0	0	(OM3_3: OM3_4, OM3_3p),
44	OM1_1	0.0424	0.0424	2	1	0	0	0	0	0	(RCA: RCA1_1, CONUS_1),
45	OM1_2	0.035275	0.035275	3.2	1	0	0	0	0	0	(RCA1_1: RCA1_2, RCA1_1p),
46	OM1_3	0.02815	0.02815	2.6719	1	1	CIRC	1.14372e+06	1.11363e+06	5.54e-07	(RCA1_2: RCA2_1, AM1_1),
47	OM2_1	0.11055	0.11055	3.9	1	0	0	0	0	0	(RCA2_1: RCA2_2, RCA2_1p),
48	OM2_2	0.10105	0.10105	4.23506	1	0	0	0	0	0	(RCA2_2: RCA2_3, RCA2_2p),
49	OM2a_1	0.0751	0.0751	1.5	1	0	0	0	0	0	(RCA2_3: RCA2_4, RCA2_3p),
50	OM2a_2	0.069575	0.069575	1.1	1	0	0	0	0	0	(RCA2_4: PDA_1, PLB),
51	OM2a_3	0.06405	0.06405	1.31655	1	1	CIRC	154203	112049	4.71e-06	(PDA_1: PDA_2, PDA_1p),
52	OM2b_1	0.0835	0.0835	2.2	1	0	0	0	0	0	(PDA_2: PDA_3, PDA_2p),
53	OM2b_2	0.0668	0.0668	1.6	1	0	0	0	0	0	(PDA_3: PDA_4, PDA_3p),
54	OM2b_3	0.0501	0.0501	1.72685	1	1	CIRC	288698	215573	2.48e-06	(PDA_4: PDA_5, PDA_4p),
55	OM3_1	0.05265	0.05265	2.5	1	0	0	0	0	0	(PLB: PLB1_1, PLB2_1),
56	OM3_2	0.0473	0.0473	2.4	1	0	0	0	0	0	(PLB1_1: PLB1_2, PLB1_1p),
57	OM3_3	0.04195	0.04195	2.1	1	0	0	0	0	0	(PLB1_2: PLB1_3, PLB1_2p),
58	OM3_4	0.0366	0.0366	2.34284	1	1	CIRC	619985	520768	1.1e-06	(PLB2_1: PLB2_2, PLB2_1p),
59	RCA	0.238	0.238	0.439372	1	0	0	0	0	0	(AM1_1: AM1_2, AM1_1p),
60	RCA1_1	0.1842	0.1842	0.45	1	0	0	0	0	0	(AM1_2: AM1_3, AM1_2p),
61	RCA1_2	0.17335	0.17335	0.518447	1	0	0	0	0	0	(CONUS_1: CONUS_2, CONUS_1p),
62	RCA2_1	0.1625	0.1625	3.2	1	0	0	0	0	0
63	RCA2_2	0.158967	0.158967	2.6	1	0	0	0	0	0
64	RCA2_3	0.155433	0.155433	2.1	1	0	0	0	0	0
65	RCA2_4	0.1519	0.1519	2.34795	1	0	0	0	0	0
66	PDA_1	0.11165	0.11165	1.2	1	0	0	0	0	0
67	PDA_2	0.0988625	0.0988625	1.4	1	0	0	0	0	0
68	PDA_3	0.086075	0.086075	0.9	1	0	0	0	0	0
69	PDA_4	0.0732875	0.0732875	1.2	1	0	0	0	0	0
70	PDA_5	0.0605	0.0605	1.36779	1	1	RCA	178809	159306	3.7e-06
71	PLB	0.0561	0.0561	1.75019	1	0	0	0	0	0
72	PLB1_1	0.04395	0.04395	2.1	1	0	0	0	0	0
73	PLB1_2	0.035925	0.035925	2.3	1	0	0	0	0	0
74	PLB1_3	0.0279	0.0279	2.10236	1	1	RCA	1.16735e+06	1.36228e+06	4.94e-07
75	PLB2_1	0.05055	0.05055	0.8	1	0	0	0	0	0
76	PLB2_2	0.05055	0.05055	0.956529	1	1	RCA	282317	257134	2.32e-06
77	AM1_1	0.0678	0.0678	3.8	1	0	0	0	0	0
78	AM1_2	0.053775	0.053775	3.9	1	0	0	0	0	0
79	AM1_3	0.03975	0.03975	4.89844	1	2	RCA	508965	498781	1.24e-06
80	CONUS_1	0.0488	0.0488	3.4	1	0	0	0	0	0
81	CONUS_2	0.0314	0.0314	3.92054	1	2	RCA	888705	971711	6.73e-07
82	LAD_1p	0.04	0.04	0.5	1	3	LAD	501344	82631.4	2.14e-06
83	LAD_2p	0.04	0.04	0.5	1	3	LAD	501344	82631.4	2.14e-06
84	LAD1_1p	0.04	0.04	0.5	1	3	LAD	501344	82631.4	2.14e-06
85	LAD2_1p	0.04	0.04	0.5	1	3	LAD	501344	82631.4	2.14e-06
86	LAD2_2p	0.04	0.04	0.5	1	3	LAD	501344	82631.4	2.14e-06
87	LAD2_3p	0.04	0.04	0.5	1	3	LAD	501344	82631.4	2.14e-06
88	LAD2_4p	0.04	0.04	0.5	1	3	LAD	501344	82631.4	2.14e-06
89	LAD2_5p	0.04	0.04	0.5	1	3	LAD	501344	82631.4	2.14e-06
90	LAD2_6p	0.04	0.04	0.5	1	3	LAD	501344	82631.4	2.14e-06
91	LAD2_7p	0.04	0.04	0.5	1	3	LAD	501344	82631.4	2.14e-06
92	LAD2_8p	0.04	0.04	0.5	1	3	LAD	501344	82631.4	2.14e-06
93	D1_1p	0.04	0.04	0.5	1	1	LAD	501344	82631.4	2.14e-06
94	D1_2p	0.04	0.04	0.5	1	1	LAD	501344	82631.4	2.14e-06
95	D1_3p	0.04	0.04	0.5	1	1	LAD	501344	82631.4	2.14e-06
96	D2_1p	0.04	0.04	0.5	1	1	LAD	501344	82631.4	2.14e-06
97	D2_2p	0.04	0.04	0.5	1	1	LAD	501344	82631.4	2.14e-06
98	OM1_1p	0.06	0.06	0.5	1	1	CIRC	182680	132856	3.95e-06
99	OM1_2p	0.06	0.06	0.5	1	1	CIRC	182680	132856	3.95e-06
100	OM2_1p	0.06	0.06	0.5	1	1	CIRC	182680	132856	3.95e-06
101	OM2a_1p	0.06	0.06	0.5	1	1	CIRC	182680	132856	3.95e-06
102	OM2a_2p	0.06	0.06	0.5	1	1	CIRC	182680	132856	3.95e-06
103	OM2b_1p	0.06	0.06	0.5	1	1	CIRC	182680	132856	3.95e-06
104	OM2b_2p	0.06	0.06	0.5	1	1	CIRC	182680	132856	3.95e-06
105	OM3_1p	0.06	0.06	0.5	1	1	CIRC	182680	132856	3.95e-06
106	OM3_2p	0.06	0.06	0.5	1	1	CIRC	182680	132856	3.95e-06
107	OM3_3p	0.06	0.06	0.5	1	1	CIRC	182680	132856	3.95e-06
108	RCA1_1p	0.04	0.04	0.5	1	2	RCA	501344	490107	1.26e-06
109	RCA2_1p	0.04	0.04	0.5	1	2	RCA	501344	490107	1.26e-06
110	RCA2_2p	0.04	0.04	0.5	1	2	RCA	501344	490107	1.26e-06
111	RCA2_3p	0.04	0.04	0.5	1	2	RCA	501344	490107	1.26e-06
112	PDA_1p	0.04	0.04	0.5	1	3	RCA	501344	490107	1.26e-06
113	PDA_2p	0.04	0.04	0.5	1	3	RCA	501344	490107	1.26e-06
114	PDA_3p	0.04	0.04	0.5	1	3	RCA	501344	490107	1.26e-06
115	PDA_4p	0.04	0.04	0.5	1	3	RCA	501344	490107	1.26e-06
116	PLB1_1p	0.04	0.04	0.5	1	1	RCA	501344	490107	1.26e-06
117	PLB1_2p	0.04	0.04	0.5	1	1	RCA	501344	490107	1.26e-06
118	PLB2_1p	0.04	0.04	0.5	1	1	RCA	501344	490107	1.26e-06
119	AM1_1p	0.04	0.04	0.5	1	2	RCA	501344	490107	1.26e-06
120	AM1_2p	0.04	0.04	0.5	1	2	RCA	501344	490107	1.26e-06
121	CONUS_1p	0.04	0.04	0.5	1	2	RCA	501344	490107	1.26e-06

## Sheet: STENOTIC
No.	vesselname	Ru	Rd	L	vesseltype	squeezetype	territory	R1	R2	Ct	Vessel Network Relations (.cfg)
1	AO1	1.47	1.47	0.5	2	0	0	0	0	0	stenosisname = sLMCA, sLAD1_1, sRCA2_1, sPLB
2	AO2	1.47	1.47	0.5	2	0	0	0	0	0	Ls = 1.2, 0.8, 1.5, 1.0
3	AA	1.47	1.47	3	2	0	0	0	0	0	%stenosis = 80, 75, 95, 30
4	INN	0.62	0.62	3	1	0	0	0	0	0
5	ARCH1	1.12	1.12	2	2	0	0	0	0	0	stenoses =
6	RCC	0.4	0.4	3	1	4	SYSTEMIC	1557.6	11251.5	9.75751e-05	(LMCA_psten: LMCA_dsten)
7	RSCA1	0.48	0.48	3	1	0	0	0	0	0	(LAD1_1_psten: LAD1_1_dsten)
8	RVA	0.2	0.2	13.5	1	4	SYSTEMIC	6970.8	130121	9.1224e-06	(RCA2_1_psten: RCA2_1_dsten)
9	RSCA2	0.47	0.47	0.75	1	0	0	0	0	0	(PLB_psten: PLB_dsten)
10	RIMA	0.14	0.14	18.2	1	4	SYSTEMIC	17896.6	13959.9	3.9261e-05
11	RSCA3	0.45	0.45	2.5	1	4	SYSTEMIC	1229.53	30543.1	3.9261e-05	bifurcations =
12	LCC	0.37	0.37	3	1	4	SYSTEMIC	1822.9	26109.8	4.4746e-05	(AO1: AO2, LMCA_psten),
13	ARCH2	1.07	1.07	3.9	2	0	0	0	0	0	(AO2: AA, RCA),
14	DA	0.999	0.999	5.2	2	4	SYSTEMIC	155.733	2091.1	0.000556339	(AA: ARCH1, INN),
15	LSCA1	0.423	0.423	3	1	0	0	0	0	0	(INN: RCC, RSCA1),
16	LVA	0.2	0.2	13.5	1	4	SYSTEMIC	6970.8	130020	9.1224e-06	(ARCH1: LCC, ARCH2),
17	LSCA2	0.407	0.407	0.75	1	0	0	0	0	0	(RSCA1: RVA, RSCA2),
18	LIMA	0.13	0.13	18.2	1	4	SYSTEMIC	22019.7	25621.7	2.62413e-05	(RSCA2: RIMA, RSCA3),
19	LSCA3	0.38	0.38	2.5	1	4	SYSTEMIC	1727.26	43680.9	2.75404e-05	(ARCH2: LSCA1, DA),
20	LMCA_psten	0.189	0.189	0.428759	1	0	0	0	0	0	(LSCA1: LVA, LSCA2),
21	LMCA_dsten	0.189	0.189	0.22	1	0	0	0	0	0	(LSCA2: LIMA, LSCA3),
22	LAD_1	0.1383	0.1383	0.35	1	0	0	0	0	0	(LMCA_dsten: LAD_1, CIRC),
23	LAD_2	0.137367	0.137367	0.8	1	0	0	0	0	0	(LAD_1: LAD_2, LAD_1p),
24	LAD_3	0.136433	0.136433	0.628506	1	0	0	0	0	0	(LAD_2: LAD_3, LAD_2p),
25	LAD1_1_psten	0.1355	0.1355	0.6	1	0	0	0	0	0	(LAD_3: LAD1_1_psten, D1_1),
26	LAD1_1_dsten	0.1355	0.1355	0.7	1	0	0	0	0	0	(LAD1_1_dsten: LAD1_2, LAD1_1p),
27	LAD1_2	0.09265	0.09265	1.78492	1	0	0	0	0	0	(LAD1_2: LAD2_1, D2_1),
28	LAD2_1	0.096	0.096	1.3	1	0	0	0	0	0	(LAD2_1: LAD2_2, LAD2_1p),
29	LAD2_2	0.0904313	0.0904313	1.4	1	0	0	0	0	0	(LAD2_2: LAD2_3, LAD2_2p),
30	LAD2_3	0.0848625	0.0848625	1.2	1	0	0	0	0	0	(LAD2_3: LAD2_4, LAD2_3p),
31	LAD2_4	0.0792937	0.0792937	0.9	1	0	0	0	0	0	(LAD2_4: LAD2_5, LAD2_4p),
32	LAD2_5	0.073725	0.073725	1.5	1	0	0	0	0	0	(LAD2_5: LAD2_6, LAD2_5p),
33	LAD2_6	0.0681563	0.0681563	1.4	1	0	0	0	0	0	(LAD2_6: LAD2_7, LAD2_6p),
34	LAD2_7	0.0625875	0.0625875	1.6	1	0	0	0	0	0	(LAD2_7: LAD2_8, LAD2_7p),
35	LAD2_8	0.0570187	0.0570187	1.4	1	0	0	0	0	0	(LAD2_8: LAD2_9, LAD2_8p),
36	LAD2_9	0.05145	0.05145	2.14442	1	1	LAD	270106	33387.3	4.12e-06	(D1_1: D1_2, D1_1p),
37	D1_1	0.0718	0.0718	2.3	1	0	0	0	0	0	(D1_2: D1_3, D1_2p),
38	D1_2	0.0637667	0.0637667	2.1	1	0	0	0	0	0	(D1_3: D1_4, D1_3p),
39	D1_3	0.0557333	0.0557333	2.6	1	0	0	0	0	0	(D2_1: D2_2, D2_1p),
40	D1_4	0.0477	0.0477	1.76357	1	1	LAD	326191	43299.1	3.38e-06	(D2_2: D2_3, D2_2p),
41	D2_1	0.06955	0.06955	1.8	1	0	0	0	0	0	(CIRC: CIRC1, OM1_1),
42	D2_2	0.053925	0.053925	2.5	1	0	0	0	0	0	(CIRC1: OM2_1, OM3_1),
43	D2_3	0.0383	0.0383	1.80846	1	1	LAD	556402	97381.5	1.91e-06	(OM1_1: OM1_2, OM1_1p),
44	CIRC	0.1385	0.1385	0.418933	1	0	0	0	0	0	(OM1_2: OM1_3, OM1_2p),
45	CIRC1	0.1222	0.1222	0.285476	1	0	0	0	0	0	(OM2_1: OM2_2, OM2_1p),
46	OM1_1	0.0424	0.0424	2	1	0	0	0	0	0	(OM2_2: OM2a_1, OM2b_1),
47	OM1_2	0.035275	0.035275	3.2	1	0	0	0	0	0	(OM2a_1: OM2a_2, OM2a_1p),
48	OM1_3	0.02815	0.02815	2.6719	1	1	CIRC	1.14372e+06	1.11363e+06	5.54e-07	(OM2a_2: OM2a_3, OM2a_2p),
49	OM2_1	0.11055	0.11055	3.9	1	0	0	0	0	0	(OM2b_1: OM2b_2, OM2b_1p),
50	OM2_2	0.10105	0.10105	4.23506	1	0	0	0	0	0	(OM2b_2: OM2b_3, OM2b_2p),
51	OM2a_1	0.0751	0.0751	1.5	1	0	0	0	0	0	(OM3_1: OM3_2, OM3_1p),
52	OM2a_2	0.069575	0.069575	1.1	1	0	0	0	0	0	(OM3_2: OM3_3, OM3_2p),
53	OM2a_3	0.06405	0.06405	1.31655	1	1	CIRC	154203	112049	4.69e-06	(OM3_3: OM3_4, OM3_3p),
54	OM2b_1	0.0835	0.0835	2.2	1	0	0	0	0	0	(RCA: RCA1_1, CONUS_1),
55	OM2b_2	0.0668	0.0668	1.6	1	0	0	0	0	0	(RCA1_1: RCA1_2, RCA1_1p),
56	OM2b_3	0.0501	0.0501	1.72685	1	1	CIRC	288698	215573	2.48e-06	(RCA1_2: RCA2_1_psten, AM1_1),
57	OM3_1	0.05265	0.05265	2.5	1	0	0	0	0	0	(RCA2_1_dsten: RCA2_2, RCA2_1p),
58	OM3_2	0.0473	0.0473	2.4	1	0	0	0	0	0	(RCA2_2: RCA2_3, RCA2_2p),
59	OM3_3	0.04195	0.04195	2.1	1	0	0	0	0	0	(RCA2_3: RCA2_4, RCA2_3p),
60	OM3_4	0.0366	0.0366	2.34284	1	1	CIRC	619985	520768	1.1e-06	(RCA2_4: PDA_1, PLB_psten),
61	RCA	0.238	0.238	0.439372	1	0	0	0	0	0	(PDA_1: PDA_2, PDA_1p),
62	RCA1_1	0.1842	0.1842	0.45	1	0	0	0	0	0	(PDA_2: PDA_3, PDA_2p),
63	RCA1_2	0.17335	0.17335	0.518447	1	0	0	0	0	0	(PDA_3: PDA_4, PDA_3p),
64	RCA2_1_psten	0.1625	0.1625	0.8	1	0	0	0	0	0	(PDA_4: PDA_5, PDA_4p),
65	RCA2_1_dsten	0.1625	0.1625	0.9	1	0	0	0	0	0	(PLB_dsten: PLB1_1, PLB2_1),
66	RCA2_2	0.158967	0.158967	2.6	1	0	0	0	0	0	(PLB1_1: PLB1_2, PLB1_1p),
67	RCA2_3	0.155433	0.155433	2.1	1	0	0	0	0	0	(PLB1_2: PLB1_3, PLB1_2p),
68	RCA2_4	0.1519	0.1519	2.34795	1	0	0	0	0	0	(PLB2_1: PLB2_2, PLB2_1p),
69	PDA_1	0.11165	0.11165	1.2	1	0	0	0	0	0	(AM1_1: AM1_2, AM1_1p),
70	PDA_2	0.0988625	0.0988625	1.4	1	0	0	0	0	0	(AM1_2: AM1_3, AM1_2p),
71	PDA_3	0.086075	0.086075	0.9	1	0	0	0	0	0	(CONUS_1: CONUS_2, CONUS_1p),
72	PDA_4	0.0732875	0.0732875	1.2	1	0	0	0	0	0
73	PDA_5	0.0605	0.0605	1.36779	1	1	RCA	178809	159306	3.7e-06
74	PLB_psten	0.0561	0.0561	0.4	1	0	0	0	0	0
75	PLB_dsten	0.0561	0.0561	0.350194	1	0	0	0	0	0
76	PLB1_1	0.04395	0.04395	2.1	1	0	0	0	0	0
77	PLB1_2	0.035925	0.035925	2.3	1	0	0	0	0	0
78	PLB1_3	0.0279	0.0279	2.10236	1	1	RCA	1.16735e+06	1.36228e+06	4.94e-07
79	PLB2_1	0.05055	0.05055	0.8	1	0	0	0	0	0
80	PLB2_2	0.05055	0.05055	0.956529	1	1	RCA	282317	257134	2.32e-06
81	AM1_1	0.0678	0.0678	3.8	1	0	0	0	0	0
82	AM1_2	0.053775	0.053775	3.9	1	0	0	0	0	0
83	AM1_3	0.03975	0.03975	4.89844	1	2	RCA	508965	498781	1.24e-06
84	CONUS_1	0.0488	0.0488	3.4	1	0	0	0	0	0
85	CONUS_2	0.0314	0.0314	3.92054	1	2	RCA	888705	971711	6.73e-07
86	LAD_1p	0.04	0.04	0.5	1	3	LAD	501344	82631.4	2.14e-06
87	LAD_2p	0.04	0.04	0.5	1	3	LAD	501344	82631.4	2.14e-06
88	LAD1_1p	0.04	0.04	0.5	1	3	LAD	501344	82631.4	2.14e-06
89	LAD2_1p	0.04	0.04	0.5	1	3	LAD	501344	82631.4	2.14e-06
90	LAD2_2p	0.04	0.04	0.5	1	3	LAD	501344	82631.4	2.14e-06
91	LAD2_3p	0.04	0.04	0.5	1	3	LAD	501344	82631.4	2.14e-06
92	LAD2_4p	0.04	0.04	0.5	1	3	LAD	501344	82631.4	2.14e-06
93	LAD2_5p	0.04	0.04	0.5	1	3	LAD	501344	82631.4	2.14e-06
94	LAD2_6p	0.04	0.04	0.5	1	3	LAD	501344	82631.4	2.14e-06
95	LAD2_7p	0.04	0.04	0.5	1	3	LAD	501344	82631.4	2.14e-06
96	LAD2_8p	0.04	0.04	0.5	1	3	LAD	501344	82631.4	2.14e-06
97	D1_1p	0.04	0.04	0.5	1	1	LAD	501344	82631.4	2.14e-06
98	D1_2p	0.04	0.04	0.5	1	1	LAD	501344	82631.4	2.14e-06
99	D1_3p	0.04	0.04	0.5	1	1	LAD	501344	82631.4	2.14e-06
100	D2_1p	0.04	0.04	0.5	1	1	LAD	501344	82631.4	2.14e-06
101	D2_2p	0.04	0.04	0.5	1	1	LAD	501344	82631.4	2.14e-06
102	OM1_1p	0.06	0.06	0.5	1	1	CIRC	182680	132856	3.95e-06
103	OM1_2p	0.06	0.06	0.5	1	1	CIRC	182680	132856	3.95e-06
104	OM2_1p	0.06	0.06	0.5	1	1	CIRC	182680	132856	3.95e-06
105	OM2a_1p	0.06	0.06	0.5	1	1	CIRC	182680	132856	3.95e-06
106	OM2a_2p	0.06	0.06	0.5	1	1	CIRC	182680	132856	3.95e-06
107	OM2b_1p	0.06	0.06	0.5	1	1	CIRC	182680	132856	3.95e-06
108	OM2b_2p	0.06	0.06	0.5	1	1	CIRC	182680	132856	3.95e-06
109	OM3_1p	0.06	0.06	0.5	1	1	CIRC	182680	132856	3.95e-06
110	OM3_2p	0.06	0.06	0.5	1	1	CIRC	182680	132856	3.95e-06
111	OM3_3p	0.06	0.06	0.5	1	1	CIRC	182680	132856	3.95e-06
112	RCA1_1p	0.04	0.04	0.5	1	2	RCA	501344	490107	1.26e-06
113	RCA2_1p	0.04	0.04	0.5	1	2	RCA	501344	490107	1.26e-06
114	RCA2_2p	0.04	0.04	0.5	1	2	RCA	501344	490107	1.26e-06
115	RCA2_3p	0.04	0.04	0.5	1	2	RCA	501344	490107	1.26e-06
116	PDA_1p	0.04	0.04	0.5	1	3	RCA	501344	490107	1.26e-06
117	PDA_2p	0.04	0.04	0.5	1	3	RCA	501344	490107	1.26e-06
118	PDA_3p	0.04	0.04	0.5	1	3	RCA	501344	490107	1.26e-06
119	PDA_4p	0.04	0.04	0.5	1	3	RCA	501344	490107	1.26e-06
120	PLB1_1p	0.04	0.04	0.5	1	1	RCA	501344	490107	1.26e-06
121	PLB1_2p	0.04	0.04	0.5	1	1	RCA	501344	490107	1.26e-06
122	PLB2_1p	0.04	0.04	0.5	1	1	RCA	501344	490107	1.26e-06
123	AM1_1p	0.04	0.04	0.5	1	2	RCA	501344	490107	1.26e-06
124	AM1_2p	0.04	0.04	0.5	1	2	RCA	501344	490107	1.26e-06
125	CONUS_1p	0.04	0.04	0.5	1	2	RCA	501344	490107	1.26e-06

## Sheet: A
No.	vesselname	Ru	Rd	L	vesseltype	squeezetype	territory	R1	R2	Ct	grafttarget	Vessel Network Relations (.cfg)
1	AO1	1.47	1.47	0.5	2	0	0	0	0	0		stenosisname = sLMCA, sLAD1_1, sRCA2_1, sPLB
2	AO2	1.47	1.47	0.5	2	0	0	0	0	0		Ls = 1.2, 0.8, 1.5, 1.0
3	AA1	1.47	1.47	1	2	0		0	0	0		%stenosis = 80, 75, 95, 30
4	RIMA_PDA_2	0.13925	0.13925	13	1	0		0	0	0	PDA
5	AA2	1.47	1.47	2	2	0		0	0	0		stenoses =
6	INN	0.62	0.62	3	1	0		0	0	0		(LMCA_psten: LMCA_dsten)
7	ARCH1	1.12	1.12	2	2	0		0	0	0		(LAD1_1_psten: LAD1_1_dsten)
8	RCC	0.4	0.4	3	1	4	SYSTEMIC	1560	11251.5	9.75751e-05		(RCA2_1_psten: RCA2_1_dsten)
9	RSCA1	0.48	0.48	3	1	0		0	0	0		(PLB_psten: PLB_dsten)
10	RVA	0.2	0.2	13.5	1	4	SYSTEMIC	6970	130121	9.1224e-06
11	RSCA2	0.47	0.47	0.75	1	4	SYSTEMIC	1126.93	19741.9	5.97575e-05		graftings =
12	LCC	0.37	0.37	3	1	4	SYSTEMIC	1822.9	26109.8	4.4746e-05		(LIMA_Y: LIMA_LAD2_5, RIMA_OM2a_1)
13	ARCH2	1.07	1.07	3.9	2	0		0	0	0		(LIMA_LAD2_5, LAD2_5_pgraf: LAD2_5_dgraf),
14	DA	0.999	0.999	5.2	2	4	SYSTEMIC	156	2091.1	0.000556339		(RIMA_OM2a_1, OM2a_1_pgraf: OM2a_1_dgraf)
15	LSCA1	0.423	0.423	3	1	0		0	0	0		(RIMA_PDA_2, PDA_2_pgraf: PDA_2_dgraf)
16	LVA	0.2	0.2	13.5	1	4	SYSTEMIC	6970.8	130020	9.1224e-06
17	LSCA2	0.407	0.407	0.75	1	0		0	0	0		bifurcations =
18	LIMA_Y	0.13475	0.13475	8	1	0		0	0	0		(AO1: AO2, LMCA_psten),
19	RIMA_OM2a_1	0.13925	0.13925	10.743	1	0		0	0	0	OM	(AO2: AA1, RCA),
20	LIMA_LAD2_5	0.13475	0.13475	8.291	1	0		0	0	0	LAD	(AA1: AA2, RIMA_PDA_2)
21	LSCA3	0.38	0.38	2.5	1	4	SYSTEMIC	1727.26	43680.9	2.75404e-05		(AA2: ARCH1, INN),
22	LMCA_psten	0.189	0.189	0.428759	1	0	0	0	0	0		(INN: RCC, RSCA1),
23	LMCA_dsten	0.189	0.189	0.22	1	0	0	0	0	0		(ARCH1: LCC, ARCH2),
24	LAD_1	0.1383	0.1383	0.35	1	0	0	0	0	0		(RSCA1: RVA, RSCA2),
25	LAD_2	0.137367	0.137367	0.8	1	0	0	0	0	0		(ARCH2: LSCA1, DA),
26	LAD_3	0.136433	0.136433	0.628506	1	0	0	0	0	0		(LSCA1: LVA, LSCA2),
27	LAD1_1_psten	0.1355	0.1355	0.6	1	0	0	0	0	0		(LSCA2: LIMA_Y, LSCA3),
28	LAD1_1_dsten	0.1355	0.1355	0.7	1	0	0	0	0	0		(LMCA_dsten: LAD_1, CIRC),
29	LAD1_2	0.09265	0.09265	1.78492	1	0	0	0	0	0		(LAD_1: LAD_2, LAD_1p),
30	LAD2_1	0.096	0.096	1.3	1	0	0	0	0	0		(LAD_2: LAD_3, LAD_2p),
31	LAD2_2	0.0904313	0.0904313	1.4	1	0	0	0	0	0		(LAD_3: LAD1_1_psten, D1_1),
32	LAD2_3	0.0848625	0.0848625	1.2	1	0	0	0	0	0		(LAD1_1_dsten: LAD1_2, LAD1_1p),
33	LAD2_4	0.0792937	0.0792937	0.9	1	0	0	0	0	0		(LAD1_2: LAD2_1, D2_1),
34	LAD2_5_pgraf	0.073725	0.073725	1	1	0	0	0	0	0		(LAD2_1: LAD2_2, LAD2_1p),
35	LAD2_5_dgraf	0.073725	0.073725	0.5	1	0	0	0	0	0		(LAD2_2: LAD2_3, LAD2_2p),
36	LAD2_6	0.0681563	0.0681563	1.4	1	0	0	0	0	0		(LAD2_3: LAD2_4, LAD2_3p),
37	LAD2_7	0.0625875	0.0625875	1.6	1	0	0	0	0	0		(LAD2_4: LAD2_5_pgraf, LAD2_4p),
38	LAD2_8	0.0570187	0.0570187	1.4	1	0	0	0	0	0		(LAD2_5_dgraf: LAD2_6, LAD2_5p),
39	LAD2_9	0.05145	0.05145	2.14442	1	1	LAD	270106	33387.3	4.13e-06		(LAD2_6: LAD2_7, LAD2_6p),
40	D1_1	0.0718	0.0718	2.3	1	0	0	0	0	0		(LAD2_7: LAD2_8, LAD2_7p),
41	D1_2	0.0637667	0.0637667	2.1	1	0	0	0	0	0		(LAD2_8: LAD2_9, LAD2_8p),
42	D1_3	0.0557333	0.0557333	2.6	1	0	0	0	0	0		(D1_1: D1_2, D1_1p),
43	D1_4	0.0477	0.0477	1.76357	1	1	LAD	326191	43299.1	3.38e-06		(D1_2: D1_3, D1_2p),
44	D2_1	0.06955	0.06955	1.8	1	0	0	0	0	0		(D1_3: D1_4, D1_3p),
45	D2_2	0.053925	0.053925	2.5	1	0	0	0	0	0		(D2_1: D2_2, D2_1p),
46	D2_3	0.0383	0.0383	1.80846	1	1	LAD	556402	97381.5	1.91e-06		(D2_2: D2_3, D2_2p),
47	CIRC	0.1385	0.1385	0.418933	1	0	0	0	0	0		(CIRC: CIRC1, OM1_1),
48	CIRC1	0.1222	0.1222	0.285476	1	0	0	0	0	0		(CIRC1: OM2_1, OM3_1),
49	OM1_1	0.0424	0.0424	2	1	0	0	0	0	0		(OM1_1: OM1_2, OM1_1p),
50	OM1_2	0.035275	0.035275	3.2	1	0	0	0	0	0		(OM1_2: OM1_3, OM1_2p),
51	OM1_3	0.02815	0.02815	2.6719	1	1	CIRC	1.14372e+06	1.11363e+06	5.54e-07		(OM2_1: OM2_2, OM2_1p),
52	OM2_1	0.11055	0.11055	3.9	1	0	0	0	0	0		(OM2_2: OM2a_1_pgraf, OM2b_1),
53	OM2_2	0.10105	0.10105	4.23506	1	0	0	0	0	0		(OM2a_1_dgraf: OM2a_2, OM2a_1p),
54	OM2a_1_pgraf	0.0751	0.0751	1	1	0	0	0	0	0		(OM2a_2: OM2a_3, OM2a_2p),
55	OM2a_1_dgraf	0.0751	0.0751	0.5	1	0	0	0	0	0		(OM2b_1: OM2b_2, OM2b_1p),
56	OM2a_2	0.069575	0.069575	1.1	1	0	0	0	0	0		(OM2b_2: OM2b_3, OM2b_2p),
57	OM2a_3	0.06405	0.06405	1.31655	1	1	CIRC	154203	112049	4.71e-06		(OM3_1: OM3_2, OM3_1p),
58	OM2b_1	0.0835	0.0835	2.2	1	0	0	0	0	0		(OM3_2: OM3_3, OM3_2p),
59	OM2b_2	0.0668	0.0668	1.6	1	0	0	0	0	0		(OM3_3: OM3_4, OM3_3p),
60	OM2b_3	0.0501	0.0501	1.72685	1	1	CIRC	288698	215573	2.48e-06		(RCA: RCA1_1, CONUS_1),
61	OM3_1	0.05265	0.05265	2.5	1	0	0	0	0	0		(RCA1_1: RCA1_2, RCA1_1p),
62	OM3_2	0.0473	0.0473	2.4	1	0	0	0	0	0		(RCA1_2: RCA2_1_psten, AM1_1),
63	OM3_3	0.04195	0.04195	2.1	1	0	0	0	0	0		(RCA2_1_dsten: RCA2_2, RCA2_1p),
64	OM3_4	0.0366	0.0366	2.34284	1	1	CIRC	619985	520768	1.1e-06		(RCA2_2: RCA2_3, RCA2_2p),
65	RCA	0.238	0.238	0.439372	1	0	0	0	0	0		(RCA2_3: RCA2_4, RCA2_3p),
66	RCA1_1	0.1842	0.1842	0.45	1	0	0	0	0	0		(RCA2_4: PDA_1, PLB_psten),
67	RCA1_2	0.17335	0.17335	0.518447	1	0	0	0	0	0		(PDA_1: PDA_2_pgraf, PDA_1p),
68	RCA2_1_psten	0.1625	0.1625	0.8	1	0	0	0	0	0		(PDA_2_dgraf: PDA_3, PDA_2p),
69	RCA2_1_dsten	0.1625	0.1625	0.9	1	0	0	0	0	0		(PDA_3: PDA_4, PDA_3p),
70	RCA2_2	0.158967	0.158967	2.6	1	0	0	0	0	0		(PDA_4: PDA_5, PDA_4p),
71	RCA2_3	0.155433	0.155433	2.1	1	0	0	0	0	0		(PLB_dsten: PLB1_1, PLB2_1),
72	RCA2_4	0.1519	0.1519	2.34795	1	0	0	0	0	0		(PLB1_1: PLB1_2, PLB1_1p),
73	PDA_1	0.11165	0.11165	1.2	1	0	0	0	0	0		(PLB1_2: PLB1_3, PLB1_2p),
74	PDA_2_pgraf	0.0988625	0.0988625	0.4	1	0	0	0	0	0		(PLB2_1: PLB2_2, PLB2_1p),
75	PDA_2_dgraf	0.0988625	0.0988625	1	1	0	0	0	0	0		(AM1_1: AM1_2, AM1_1p),
76	PDA_3	0.086075	0.086075	0.9	1	0	0	0	0	0		(AM1_2: AM1_3, AM1_2p),
77	PDA_4	0.0732875	0.0732875	1.2	1	0	0	0	0	0		(CONUS_1: CONUS_2, CONUS_1p),
78	PDA_5	0.0605	0.0605	1.36779	1	1	RCA	178809	159306	3.7e-06
79	PLB_psten	0.0561	0.0561	0.4	1	0	0	0	0	0
80	PLB_dsten	0.0561	0.0561	0.350194	1	0	0	0	0	0
81	PLB1_1	0.04395	0.04395	2.1	1	0	0	0	0	0
82	PLB1_2	0.035925	0.035925	2.3	1	0	0	0	0	0
83	PLB1_3	0.0279	0.0279	2.10236	1	1	RCA	1.16735e+06	1.36228e+06	4.94e-07
84	PLB2_1	0.05055	0.05055	0.8	1	0	0	0	0	0
85	PLB2_2	0.05055	0.05055	0.956529	1	1	RCA	282317	257134	2.32e-06
86	AM1_1	0.0678	0.0678	3.8	1	0	0	0	0	0
87	AM1_2	0.053775	0.053775	3.9	1	0	0	0	0	0
88	AM1_3	0.03975	0.03975	4.89844	1	2	RCA	508965	498781	1.24e-06
89	CONUS_1	0.0488	0.0488	3.4	1	0	0	0	0	0
90	CONUS_2	0.0314	0.0314	3.92054	1	2	RCA	888705	971711	6.73e-07
91	LAD_1p	0.04	0.04	0.5	1	3	LAD	501344	82631.4	2.14e-06
92	LAD_2p	0.04	0.04	0.5	1	3	LAD	501344	82631.4	2.14e-06
93	LAD1_1p	0.04	0.04	0.5	1	3	LAD	501344	82631.4	2.14e-06
94	LAD2_1p	0.04	0.04	0.5	1	3	LAD	501344	82631.4	2.14e-06
95	LAD2_2p	0.04	0.04	0.5	1	3	LAD	501344	82631.4	2.14e-06
96	LAD2_3p	0.04	0.04	0.5	1	3	LAD	501344	82631.4	2.14e-06
97	LAD2_4p	0.04	0.04	0.5	1	3	LAD	501344	82631.4	2.14e-06
98	LAD2_5p	0.04	0.04	0.5	1	3	LAD	501344	82631.4	2.14e-06
99	LAD2_6p	0.04	0.04	0.5	1	3	LAD	501344	82631.4	2.14e-06
100	LAD2_7p	0.04	0.04	0.5	1	3	LAD	501344	82631.4	2.14e-06
101	LAD2_8p	0.04	0.04	0.5	1	3	LAD	501344	82631.4	2.14e-06
102	D1_1p	0.04	0.04	0.5	1	1	LAD	501344	82631.4	2.14e-06
103	D1_2p	0.04	0.04	0.5	1	1	LAD	501344	82631.4	2.14e-06
104	D1_3p	0.04	0.04	0.5	1	1	LAD	501344	82631.4	2.14e-06
105	D2_1p	0.04	0.04	0.5	1	1	LAD	501344	82631.4	2.14e-06
106	D2_2p	0.04	0.04	0.5	1	1	LAD	501344	82631.4	2.14e-06
107	OM1_1p	0.06	0.06	0.5	1	1	CIRC	182680	132856	3.95e-06
108	OM1_2p	0.06	0.06	0.5	1	1	CIRC	182680	132856	3.95e-06
109	OM2_1p	0.06	0.06	0.5	1	1	CIRC	182680	132856	3.95e-06
110	OM2a_1p	0.06	0.06	0.5	1	1	CIRC	182680	132856	3.95e-06
111	OM2a_2p	0.06	0.06	0.5	1	1	CIRC	182680	132856	3.95e-06
112	OM2b_1p	0.06	0.06	0.5	1	1	CIRC	182680	132856	3.95e-06
113	OM2b_2p	0.06	0.06	0.5	1	1	CIRC	182680	132856	3.95e-06
114	OM3_1p	0.06	0.06	0.5	1	1	CIRC	182680	132856	3.95e-06
115	OM3_2p	0.06	0.06	0.5	1	1	CIRC	182680	132856	3.95e-06
116	OM3_3p	0.06	0.06	0.5	1	1	CIRC	182680	132856	3.95e-06
117	RCA1_1p	0.04	0.04	0.5	1	2	RCA	501344	490107	1.26e-06
118	RCA2_1p	0.04	0.04	0.5	1	2	RCA	501344	490107	1.26e-06
119	RCA2_2p	0.04	0.04	0.5	1	2	RCA	501344	490107	1.26e-06
120	RCA2_3p	0.04	0.04	0.5	1	2	RCA	501344	490107	1.26e-06
121	PDA_1p	0.04	0.04	0.5	1	3	RCA	501344	490107	1.26e-06
122	PDA_2p	0.04	0.04	0.5	1	3	RCA	501344	490107	1.26e-06
123	PDA_3p	0.04	0.04	0.5	1	3	RCA	501344	490107	1.26e-06
124	PDA_4p	0.04	0.04	0.5	1	3	RCA	501344	490107	1.26e-06
125	PLB1_1p	0.04	0.04	0.5	1	1	RCA	501344	490107	1.26e-06
126	PLB1_2p	0.04	0.04	0.5	1	1	RCA	501344	490107	1.26e-06
127	PLB2_1p	0.04	0.04	0.5	1	1	RCA	501344	490107	1.26e-06
128	AM1_1p	0.04	0.04	0.5	1	2	RCA	501344	490107	1.26e-06
129	AM1_2p	0.04	0.04	0.5	1	2	RCA	501344	490107	1.26e-06
130	CONUS_1p	0.04	0.04	0.5	1	2	RCA	501344	490107	1.26e-06

## Sheet: B
No.	vesselname	Ru	Rd	L	vesseltype	squeezetype	territory	R1	R2	Ct	grafttarget	Vessel Network Relations (.cfg)
1	AO1	1.47	1.47	0.5	2	0	0	0	0	0		stenosisname = sLMCA, sLAD1_1, sRCA2_1, sPLB
2	AO2	1.47	1.47	0.5	2	0	0	0	0	0		Ls = 1.2, 0.8, 1.5, 1.0
3	AA1	1.47	1.47	1	2	0		0	0	0		%stenosis = 80, 75, 95, 30
4	RA_PDA_2	0.1676	0.1676	19.1611	1	0		0	0	0	PDA
5	AA2	1.47	1.47	2	2	0		0	0	0		stenoses =
6	INN	0.62	0.62	3	1	0		0	0	0		(LMCA_psten: LMCA_dsten)
7	ARCH1	1.12	1.12	2	2	0		0	0	0		(LAD1_1_psten: LAD1_1_dsten)
8	RCC	0.4	0.4	3	1	4	SYSTEMIC	1560	11251.5	9.75751e-05		(RCA2_1_psten: RCA2_1_dsten)
9	RSCA1	0.48	0.48	3	1	0		0	0	0		(PLB_psten: PLB_dsten)
10	RVA	0.2	0.2	13.5	1	4	SYSTEMIC	6970	130121	9.1224e-06
11	RSCA2	0.47	0.47	0.75	1	0		0	0	0		graftings =
12	RIMA_OM2a_1	0.13925	0.13925	23.743	1	0		0	0	0	OM	(LIMA_LAD2_5, LAD2_5_pgraf: LAD2_5_dgraf),
13	RSCA3	0.45	0.45	2.5	1	4	SYSTEMIC	1230	30543.1	3.9261e-05		(RIMA_OM2a_1, OM2a_1_pgraf: OM2a_1_dgraf),
14	LCC	0.37	0.37	3	1	4	SYSTEMIC	1820	26109.8	4.4746e-05		(RA_PDA_2, PDA_2_pgraf: PDA_2_dgraf)
15	ARCH2	1.07	1.07	3.9	2	0		0	0	0
16	DA	0.999	0.999	5.2	2	4	SYSTEMIC	155.733	2091.1	0.000557159
17	LSCA1	0.423	0.423	3	1	0		0	0	0		bifurcations =
18	LVA	0.2	0.2	13.5	1	4	SYSTEMIC	6970	130020	9.1224e-06		(AO1: AO2, LMCA_psten),
19	LSCA2	0.407	0.407	0.75	1	0		0	0	0		(AO2: AA1, RCA),
20	LIMA_LAD2_5	0.13475	0.13475	16.291	1	0		0	0	0	LAD	(AA1: AA2, RA_PDA_2)
21	LSCA3	0.38	0.38	2.5	1	4	SYSTEMIC	1727.26	43680.9	2.75404e-05		(AA2: ARCH1, INN),
22	LMCA_psten	0.189	0.189	0.428759	1	0	0	0	0	0		(INN: RCC, RSCA1),
23	LMCA_dsten	0.189	0.189	0.22	1	0	0	0	0	0		(ARCH1: LCC, ARCH2),
24	LAD_1	0.1383	0.1383	0.35	1	0	0	0	0	0		(RSCA1: RVA, RSCA2),
25	LAD_2	0.137367	0.137367	0.8	1	0	0	0	0	0		(RSCA2: RIMA_OM2a_1, RSCA3),
26	LAD_3	0.136433	0.136433	0.628506	1	0	0	0	0	0		(ARCH2: LSCA1, DA),
27	LAD1_1_psten	0.1355	0.1355	0.6	1	0	0	0	0	0		(LSCA1: LVA, LSCA2),
28	LAD1_1_dsten	0.1355	0.1355	0.7	1	0	0	0	0	0		(LSCA2: LIMA_LAD2_5, LSCA3),
29	LAD1_2	0.09265	0.09265	1.78492	1	0	0	0	0	0		(LMCA_dsten: LAD_1, CIRC),
30	LAD2_1	0.096	0.096	1.3	1	0	0	0	0	0		(LAD_1: LAD_2, LAD_1p),
31	LAD2_2	0.0904313	0.0904313	1.4	1	0	0	0	0	0		(LAD_2: LAD_3, LAD_2p),
32	LAD2_3	0.0848625	0.0848625	1.2	1	0	0	0	0	0		(LAD_3: LAD1_1_psten, D1_1),
33	LAD2_4	0.0792937	0.0792937	0.9	1	0	0	0	0	0		(LAD1_1_dsten: LAD1_2, LAD1_1p),
34	LAD2_5_pgraf	0.073725	0.073725	1	1	0	0	0	0	0		(LAD1_2: LAD2_1, D2_1),
35	LAD2_5_dgraf	0.073725	0.073725	0.5	1	0	0	0	0	0		(LAD2_1: LAD2_2, LAD2_1p),
36	LAD2_6	0.0681563	0.0681563	1.4	1	0	0	0	0	0		(LAD2_2: LAD2_3, LAD2_2p),
37	LAD2_7	0.0625875	0.0625875	1.6	1	0	0	0	0	0		(LAD2_3: LAD2_4, LAD2_3p),
38	LAD2_8	0.0570187	0.0570187	1.4	1	0	0	0	0	0		(LAD2_4: LAD2_5_pgraf, LAD2_4p),
39	LAD2_9	0.05145	0.05145	2.14442	1	1	LAD	270106	33387.3	4.13e-06		(LAD2_5_dgraf: LAD2_6, LAD2_5p),
40	D1_1	0.0718	0.0718	2.3	1	0	0	0	0	0		(LAD2_6: LAD2_7, LAD2_6p),
41	D1_2	0.0637667	0.0637667	2.1	1	0	0	0	0	0		(LAD2_7: LAD2_8, LAD2_7p),
42	D1_3	0.0557333	0.0557333	2.6	1	0	0	0	0	0		(LAD2_8: LAD2_9, LAD2_8p),
43	D1_4	0.0477	0.0477	1.76357	1	1	LAD	326191	43299.1	3.38e-06		(D1_1: D1_2, D1_1p),
44	D2_1	0.06955	0.06955	1.8	1	0	0	0	0	0		(D1_2: D1_3, D1_2p),
45	D2_2	0.053925	0.053925	2.5	1	0	0	0	0	0		(D1_3: D1_4, D1_3p),
46	D2_3	0.0383	0.0383	1.80846	1	1	LAD	556402	97381.5	1.91e-06		(D2_1: D2_2, D2_1p),
47	CIRC	0.1385	0.1385	0.418933	1	0	0	0	0	0		(D2_2: D2_3, D2_2p),
48	CIRC1	0.1222	0.1222	0.285476	1	0	0	0	0	0		(CIRC: CIRC1, OM1_1),
49	OM1_1	0.0424	0.0424	2	1	0	0	0	0	0		(CIRC1: OM2_1, OM3_1),
50	OM1_2	0.035275	0.035275	3.2	1	0	0	0	0	0		(OM1_1: OM1_2, OM1_1p),
51	OM1_3	0.02815	0.02815	2.6719	1	1	CIRC	1.14372e+06	1.11363e+06	5.54e-07		(OM1_2: OM1_3, OM1_2p),
52	OM2_1	0.11055	0.11055	3.9	1	0	0	0	0	0		(OM2_1: OM2_2, OM2_1p),
53	OM2_2	0.10105	0.10105	4.23506	1	0	0	0	0	0		(OM2_2: OM2a_1_pgraf, OM2b_1),
54	OM2a_1_pgraf	0.0751	0.0751	1	1	0	0	0	0	0		(OM2a_1_dgraf: OM2a_2, OM2a_1p),
55	OM2a_1_dgraf	0.0751	0.0751	0.5	1	0	0	0	0	0		(OM2a_2: OM2a_3, OM2a_2p),
56	OM2a_2	0.069575	0.069575	1.1	1	0	0	0	0	0		(OM2b_1: OM2b_2, OM2b_1p),
57	OM2a_3	0.06405	0.06405	1.31655	1	1	CIRC	154203	112049	4.71e-06		(OM2b_2: OM2b_3, OM2b_2p),
58	OM2b_1	0.0835	0.0835	2.2	1	0	0	0	0	0		(OM3_1: OM3_2, OM3_1p),
59	OM2b_2	0.0668	0.0668	1.6	1	0	0	0	0	0		(OM3_2: OM3_3, OM3_2p),
60	OM2b_3	0.0501	0.0501	1.72685	1	1	CIRC	288698	215573	2.48e-06		(OM3_3: OM3_4, OM3_3p),
61	OM3_1	0.05265	0.05265	2.5	1	0	0	0	0	0		(RCA: RCA1_1, CONUS_1),
62	OM3_2	0.0473	0.0473	2.4	1	0	0	0	0	0		(RCA1_1: RCA1_2, RCA1_1p),
63	OM3_3	0.04195	0.04195	2.1	1	0	0	0	0	0		(RCA1_2: RCA2_1_psten, AM1_1),
64	OM3_4	0.0366	0.0366	2.34284	1	1	CIRC	619985	520768	1.1e-06		(RCA2_1_dsten: RCA2_2, RCA2_1p),
65	RCA	0.238	0.238	0.439372	1	0	0	0	0	0		(RCA2_2: RCA2_3, RCA2_2p),
66	RCA1_1	0.1842	0.1842	0.45	1	0	0	0	0	0		(RCA2_3: RCA2_4, RCA2_3p),
67	RCA1_2	0.17335	0.17335	0.518447	1	0	0	0	0	0		(RCA2_4: PDA_1, PLB_psten),
68	RCA2_1_psten	0.1625	0.1625	0.8	1	0	0	0	0	0		(PDA_1: PDA_2_pgraf, PDA_1p),
69	RCA2_1_dsten	0.1625	0.1625	0.9	1	0	0	0	0	0		(PDA_2_dgraf: PDA_3, PDA_2p),
70	RCA2_2	0.158967	0.158967	2.6	1	0	0	0	0	0		(PDA_3: PDA_4, PDA_3p),
71	RCA2_3	0.155433	0.155433	2.1	1	0	0	0	0	0		(PDA_4: PDA_5, PDA_4p),
72	RCA2_4	0.1519	0.1519	2.34795	1	0	0	0	0	0		(PLB_dsten: PLB1_1, PLB2_1),
73	PDA_1	0.11165	0.11165	1.2	1	0	0	0	0	0		(PLB1_1: PLB1_2, PLB1_1p),
74	PDA_2_pgraf	0.0988625	0.0988625	0.4	1	0	0	0	0	0		(PLB1_2: PLB1_3, PLB1_2p),
75	PDA_2_dgraf	0.0988625	0.0988625	1	1	0	0	0	0	0		(PLB2_1: PLB2_2, PLB2_1p),
76	PDA_3	0.086075	0.086075	0.9	1	0	0	0	0	0		(AM1_1: AM1_2, AM1_1p),
77	PDA_4	0.0732875	0.0732875	1.2	1	0	0	0	0	0		(AM1_2: AM1_3, AM1_2p),
78	PDA_5	0.0605	0.0605	1.36779	1	1	RCA	178809	159306	3.7e-06		(CONUS_1: CONUS_2, CONUS_1p),
79	PLB_psten	0.0561	0.0561	0.4	1	0	0	0	0	0
80	PLB_dsten	0.0561	0.0561	0.350194	1	0	0	0	0	0
81	PLB1_1	0.04395	0.04395	2.1	1	0	0	0	0	0
82	PLB1_2	0.035925	0.035925	2.3	1	0	0	0	0	0
83	PLB1_3	0.0279	0.0279	2.10236	1	1	RCA	1.16735e+06	1.36228e+06	4.94e-07
84	PLB2_1	0.05055	0.05055	0.8	1	0	0	0	0	0
85	PLB2_2	0.05055	0.05055	0.956529	1	1	RCA	282317	257134	2.32e-06
86	AM1_1	0.0678	0.0678	3.8	1	0	0	0	0	0
87	AM1_2	0.053775	0.053775	3.9	1	0	0	0	0	0
88	AM1_3	0.03975	0.03975	4.89844	1	2	RCA	508965	498781	1.24e-06
89	CONUS_1	0.0488	0.0488	3.4	1	0	0	0	0	0
90	CONUS_2	0.0314	0.0314	3.92054	1	2	RCA	888705	971711	6.73e-07
91	LAD_1p	0.04	0.04	0.5	1	3	LAD	501344	82631.4	2.14e-06
92	LAD_2p	0.04	0.04	0.5	1	3	LAD	501344	82631.4	2.14e-06
93	LAD1_1p	0.04	0.04	0.5	1	3	LAD	501344	82631.4	2.14e-06
94	LAD2_1p	0.04	0.04	0.5	1	3	LAD	501344	82631.4	2.14e-06
95	LAD2_2p	0.04	0.04	0.5	1	3	LAD	501344	82631.4	2.14e-06
96	LAD2_3p	0.04	0.04	0.5	1	3	LAD	501344	82631.4	2.14e-06
97	LAD2_4p	0.04	0.04	0.5	1	3	LAD	501344	82631.4	2.14e-06
98	LAD2_5p	0.04	0.04	0.5	1	3	LAD	501344	82631.4	2.14e-06
99	LAD2_6p	0.04	0.04	0.5	1	3	LAD	501344	82631.4	2.14e-06
100	LAD2_7p	0.04	0.04	0.5	1	3	LAD	501344	82631.4	2.14e-06
101	LAD2_8p	0.04	0.04	0.5	1	3	LAD	501344	82631.4	2.14e-06
102	D1_1p	0.04	0.04	0.5	1	1	LAD	501344	82631.4	2.14e-06
103	D1_2p	0.04	0.04	0.5	1	1	LAD	501344	82631.4	2.14e-06
104	D1_3p	0.04	0.04	0.5	1	1	LAD	501344	82631.4	2.14e-06
105	D2_1p	0.04	0.04	0.5	1	1	LAD	501344	82631.4	2.14e-06
106	D2_2p	0.04	0.04	0.5	1	1	LAD	501344	82631.4	2.14e-06
107	OM1_1p	0.06	0.06	0.5	1	1	CIRC	182680	132856	3.95e-06
108	OM1_2p	0.06	0.06	0.5	1	1	CIRC	182680	132856	3.95e-06
109	OM2_1p	0.06	0.06	0.5	1	1	CIRC	182680	132856	3.95e-06
110	OM2a_1p	0.06	0.06	0.5	1	1	CIRC	182680	132856	3.95e-06
111	OM2a_2p	0.06	0.06	0.5	1	1	CIRC	182680	132856	3.95e-06
112	OM2b_1p	0.06	0.06	0.5	1	1	CIRC	182680	132856	3.95e-06
113	OM2b_2p	0.06	0.06	0.5	1	1	CIRC	182680	132856	3.95e-06
114	OM3_1p	0.06	0.06	0.5	1	1	CIRC	182680	132856	3.95e-06
115	OM3_2p	0.06	0.06	0.5	1	1	CIRC	182680	132856	3.95e-06
116	OM3_3p	0.06	0.06	0.5	1	1	CIRC	182680	132856	3.95e-06
117	RCA1_1p	0.04	0.04	0.5	1	2	RCA	501344	490107	1.26e-06
118	RCA2_1p	0.04	0.04	0.5	1	2	RCA	501344	490107	1.26e-06
119	RCA2_2p	0.04	0.04	0.5	1	2	RCA	501344	490107	1.26e-06
120	RCA2_3p	0.04	0.04	0.5	1	2	RCA	501344	490107	1.26e-06
121	PDA_1p	0.04	0.04	0.5	1	3	RCA	501344	490107	1.26e-06
122	PDA_2p	0.04	0.04	0.5	1	3	RCA	501344	490107	1.26e-06
123	PDA_3p	0.04	0.04	0.5	1	3	RCA	501344	490107	1.26e-06
124	PDA_4p	0.04	0.04	0.5	1	3	RCA	501344	490107	1.26e-06
125	PLB1_1p	0.04	0.04	0.5	1	1	RCA	501344	490107	1.26e-06
126	PLB1_2p	0.04	0.04	0.5	1	1	RCA	501344	490107	1.26e-06
127	PLB2_1p	0.04	0.04	0.5	1	1	RCA	501344	490107	1.26e-06
128	AM1_1p	0.04	0.04	0.5	1	2	RCA	501344	490107	1.26e-06
129	AM1_2p	0.04	0.04	0.5	1	2	RCA	501344	490107	1.26e-06
130	CONUS_1p	0.04	0.04	0.5	1	2	RCA	501344	490107	1.26e-06

## Sheet: C
No.	vesselname	Ru	Rd	L	vesseltype	squeezetype	territory	R1	R2	Ct	grafttarget	Vessel Network Relations (.cfg)
1	AO1	1.47	1.47	0.5	2	0	0	0	0	0		stenosisname = sLMCA, sLAD1_1, sRCA2_1, sPLB
2	AO2	1.47	1.47	0.5	2	0	0	0	0	0		Ls = 1.2, 0.8, 1.5, 1.0
3	AA1	1.47	1.47	1	2	0		0	0	0		%stenosis = 80, 75, 95, 30
4	RA_OM2a_1	0.1676	0.1676	16.1611	1	0		0	0	0	OM
5	AA2	1.47	1.47	2	2	0		0	0	0		stenoses =
6	INN	0.62	0.62	3	1	0		0	0	0		(LMCA_psten: LMCA_dsten)
7	ARCH1	1.12	1.12	2	2	0		0	0	0		(LAD1_1_psten: LAD1_1_dsten)
8	RCC	0.4	0.4	3	1	4	SYSTEMIC	1560	11251.5	9.75751e-05		(RCA2_1_psten: RCA2_1_dsten)
9	RSCA1	0.48	0.48	3	1	0		0	0	0		(PLB_psten: PLB_dsten)
10	RVA	0.2	0.2	13.5	1	4	SYSTEMIC	6970	130121	9.1224e-06
11	RSCA2	0.47	0.47	0.75	1	0		0	0	0		graftings =
12	RIMA_PDA_2	0.13925	0.13925	23.743	1	0		0	0	0	PDA	(LIMA_LAD2_5, LAD2_5_pgraf: LAD2_5_dgraf),
13	RSCA3	0.45	0.45	2.5	1	4	SYSTEMIC	1230	30543.1	3.9261e-05		(RA_OM2a_1, OM2a_1_pgraf: OM2a_1_dgraf),
14	LCC	0.37	0.37	3	1	4	SYSTEMIC	1820	26109.8	4.4746e-05		(RIMA_PDA_2, PDA_2_pgraf: PDA_2_dgraf)
15	ARCH2	1.07	1.07	3.9	2	0		0	0	0
16	DA	0.999	0.999	5.2	2	4	SYSTEMIC	155.733	2091.1	0.000557159		bifurcations =
17	LSCA1	0.423	0.423	3	1	0		0	0	0		(AO1: AO2, LMCA_psten),
18	LVA	0.2	0.2	13.5	1	4	SYSTEMIC	6970	130020	9.1224e-06		(AO2: AA1, RCA),
19	LSCA2	0.407	0.407	0.75	1	0		0	0	0		(AA1: AA2, RA_OM2a_1)
20	LIMA_LAD2_5	0.13475	0.13475	16.291	1	0		0	0	0	LAD	(AA2: ARCH1, INN),
21	LSCA3	0.38	0.38	2.5	1	4	SYSTEMIC	1727.26	43680.9	2.75404e-05		(INN: RCC, RSCA1),
22	LMCA_psten	0.189	0.189	0.428759	1	0	0	0	0	0		(ARCH1: LCC, ARCH2),
23	LMCA_dsten	0.189	0.189	0.22	1	0	0	0	0	0		(RSCA1: RVA, RSCA2),
24	LAD_1	0.1383	0.1383	0.35	1	0	0	0	0	0		(RSCA2: RIMA_PDA_2, RSCA3),
25	LAD_2	0.137367	0.137367	0.8	1	0	0	0	0	0		(ARCH2: LSCA1, DA),
26	LAD_3	0.136433	0.136433	0.628506	1	0	0	0	0	0		(LSCA1: LVA, LSCA2),
27	LAD1_1_psten	0.1355	0.1355	0.6	1	0	0	0	0	0		(LSCA2: LIMA_LAD2_5, LSCA3)
28	LAD1_1_dsten	0.1355	0.1355	0.7	1	0	0	0	0	0		(LMCA_dsten: LAD_1, CIRC),
29	LAD1_2	0.09265	0.09265	1.78492	1	0	0	0	0	0		(LAD_1: LAD_2, LAD_1p),
30	LAD2_1	0.096	0.096	1.3	1	0	0	0	0	0		(LAD_2: LAD_3, LAD_2p),
31	LAD2_2	0.0904313	0.0904313	1.4	1	0	0	0	0	0		(LAD_3: LAD1_1_psten, D1_1),
32	LAD2_3	0.0848625	0.0848625	1.2	1	0	0	0	0	0		(LAD1_1_dsten: LAD1_2, LAD1_1p),
33	LAD2_4	0.0792937	0.0792937	0.9	1	0	0	0	0	0		(LAD1_2: LAD2_1, D2_1),
34	LAD2_5_pgraf	0.073725	0.073725	1	1	0	0	0	0	0		(LAD2_1: LAD2_2, LAD2_1p),
35	LAD2_5_dgraf	0.073725	0.073725	0.5	1	0	0	0	0	0		(LAD2_2: LAD2_3, LAD2_2p),
36	LAD2_6	0.0681563	0.0681563	1.4	1	0	0	0	0	0		(LAD2_3: LAD2_4, LAD2_3p),
37	LAD2_7	0.0625875	0.0625875	1.6	1	0	0	0	0	0		(LAD2_4: LAD2_5_pgraf, LAD2_4p),
38	LAD2_8	0.0570187	0.0570187	1.4	1	0	0	0	0	0		(LAD2_5_dgraf: LAD2_6, LAD2_5p),
39	LAD2_9	0.05145	0.05145	2.14442	1	1	LAD	270106	33387.3	4.13e-06		(LAD2_6: LAD2_7, LAD2_6p),
40	D1_1	0.0718	0.0718	2.3	1	0	0	0	0	0		(LAD2_7: LAD2_8, LAD2_7p),
41	D1_2	0.0637667	0.0637667	2.1	1	0	0	0	0	0		(LAD2_8: LAD2_9, LAD2_8p),
42	D1_3	0.0557333	0.0557333	2.6	1	0	0	0	0	0		(D1_1: D1_2, D1_1p),
43	D1_4	0.0477	0.0477	1.76357	1	1	LAD	326191	43299.1	3.38e-06		(D1_2: D1_3, D1_2p),
44	D2_1	0.06955	0.06955	1.8	1	0	0	0	0	0		(D1_3: D1_4, D1_3p),
45	D2_2	0.053925	0.053925	2.5	1	0	0	0	0	0		(D2_1: D2_2, D2_1p),
46	D2_3	0.0383	0.0383	1.80846	1	1	LAD	556402	97381.5	1.91e-06		(D2_2: D2_3, D2_2p),
47	CIRC	0.1385	0.1385	0.418933	1	0	0	0	0	0		(CIRC: CIRC1, OM1_1),
48	CIRC1	0.1222	0.1222	0.285476	1	0	0	0	0	0		(CIRC1: OM2_1, OM3_1),
49	OM1_1	0.0424	0.0424	2	1	0	0	0	0	0		(OM1_1: OM1_2, OM1_1p),
50	OM1_2	0.035275	0.035275	3.2	1	0	0	0	0	0		(OM1_2: OM1_3, OM1_2p),
51	OM1_3	0.02815	0.02815	2.6719	1	1	CIRC	1.14372e+06	1.11363e+06	5.54e-07		(OM2_1: OM2_2, OM2_1p),
52	OM2_1	0.11055	0.11055	3.9	1	0	0	0	0	0		(OM2_2: OM2a_1_pgraf, OM2b_1),
53	OM2_2	0.10105	0.10105	4.23506	1	0	0	0	0	0		(OM2a_1_dgraf: OM2a_2, OM2a_1p),
54	OM2a_1_pgraf	0.0751	0.0751	1	1	0	0	0	0	0		(OM2a_2: OM2a_3, OM2a_2p),
55	OM2a_1_dgraf	0.0751	0.0751	0.5	1	0	0	0	0	0		(OM2b_1: OM2b_2, OM2b_1p),
56	OM2a_2	0.069575	0.069575	1.1	1	0	0	0	0	0		(OM2b_2: OM2b_3, OM2b_2p),
57	OM2a_3	0.06405	0.06405	1.31655	1	1	CIRC	154203	112049	4.71e-06		(OM3_1: OM3_2, OM3_1p),
58	OM2b_1	0.0835	0.0835	2.2	1	0	0	0	0	0		(OM3_2: OM3_3, OM3_2p),
59	OM2b_2	0.0668	0.0668	1.6	1	0	0	0	0	0		(OM3_3: OM3_4, OM3_3p),
60	OM2b_3	0.0501	0.0501	1.72685	1	1	CIRC	288698	215573	2.48e-06		(RCA: RCA1_1, CONUS_1),
61	OM3_1	0.05265	0.05265	2.5	1	0	0	0	0	0		(RCA1_1: RCA1_2, RCA1_1p),
62	OM3_2	0.0473	0.0473	2.4	1	0	0	0	0	0		(RCA1_2: RCA2_1_psten, AM1_1),
63	OM3_3	0.04195	0.04195	2.1	1	0	0	0	0	0		(RCA2_1_dsten: RCA2_2, RCA2_1p),
64	OM3_4	0.0366	0.0366	2.34284	1	1	CIRC	619985	520768	1.1e-06		(RCA2_2: RCA2_3, RCA2_2p),
65	RCA	0.238	0.238	0.439372	1	0	0	0	0	0		(RCA2_3: RCA2_4, RCA2_3p),
66	RCA1_1	0.1842	0.1842	0.45	1	0	0	0	0	0		(RCA2_4: PDA_1, PLB_psten),
67	RCA1_2	0.17335	0.17335	0.518447	1	0	0	0	0	0		(PDA_1: PDA_2_pgraf, PDA_1p),
68	RCA2_1_psten	0.1625	0.1625	0.8	1	0	0	0	0	0		(PDA_2_dgraf: PDA_3, PDA_2p),
69	RCA2_1_dsten	0.1625	0.1625	0.9	1	0	0	0	0	0		(PDA_3: PDA_4, PDA_3p),
70	RCA2_2	0.158967	0.158967	2.6	1	0	0	0	0	0		(PDA_4: PDA_5, PDA_4p),
71	RCA2_3	0.155433	0.155433	2.1	1	0	0	0	0	0		(PLB_dsten: PLB1_1, PLB2_1),
72	RCA2_4	0.1519	0.1519	2.34795	1	0	0	0	0	0		(PLB1_1: PLB1_2, PLB1_1p),
73	PDA_1	0.11165	0.11165	1.2	1	0	0	0	0	0		(PLB1_2: PLB1_3, PLB1_2p),
74	PDA_2_pgraf	0.0988625	0.0988625	0.4	1	0	0	0	0	0		(PLB2_1: PLB2_2, PLB2_1p),
75	PDA_2_dgraf	0.0988625	0.0988625	1	1	0	0	0	0	0		(AM1_1: AM1_2, AM1_1p),
76	PDA_3	0.086075	0.086075	0.9	1	0	0	0	0	0		(AM1_2: AM1_3, AM1_2p),
77	PDA_4	0.0732875	0.0732875	1.2	1	0	0	0	0	0		(CONUS_1: CONUS_2, CONUS_1p),
78	PDA_5	0.0605	0.0605	1.36779	1	1	RCA	178809	159306	3.7e-06
79	PLB_psten	0.0561	0.0561	0.4	1	0	0	0	0	0
80	PLB_dsten	0.0561	0.0561	0.350194	1	0	0	0	0	0
81	PLB1_1	0.04395	0.04395	2.1	1	0	0	0	0	0
82	PLB1_2	0.035925	0.035925	2.3	1	0	0	0	0	0
83	PLB1_3	0.0279	0.0279	2.10236	1	1	RCA	1.16735e+06	1.36228e+06	4.94e-07
84	PLB2_1	0.05055	0.05055	0.8	1	0	0	0	0	0
85	PLB2_2	0.05055	0.05055	0.956529	1	1	RCA	282317	257134	2.32e-06
86	AM1_1	0.0678	0.0678	3.8	1	0	0	0	0	0
87	AM1_2	0.053775	0.053775	3.9	1	0	0	0	0	0
88	AM1_3	0.03975	0.03975	4.89844	1	2	RCA	508965	498781	1.24e-06
89	CONUS_1	0.0488	0.0488	3.4	1	0	0	0	0	0
90	CONUS_2	0.0314	0.0314	3.92054	1	2	RCA	888705	971711	6.73e-07
91	LAD_1p	0.04	0.04	0.5	1	3	LAD	501344	82631.4	2.14e-06
92	LAD_2p	0.04	0.04	0.5	1	3	LAD	501344	82631.4	2.14e-06
93	LAD1_1p	0.04	0.04	0.5	1	3	LAD	501344	82631.4	2.14e-06
94	LAD2_1p	0.04	0.04	0.5	1	3	LAD	501344	82631.4	2.14e-06
95	LAD2_2p	0.04	0.04	0.5	1	3	LAD	501344	82631.4	2.14e-06
96	LAD2_3p	0.04	0.04	0.5	1	3	LAD	501344	82631.4	2.14e-06
97	LAD2_4p	0.04	0.04	0.5	1	3	LAD	501344	82631.4	2.14e-06
98	LAD2_5p	0.04	0.04	0.5	1	3	LAD	501344	82631.4	2.14e-06
99	LAD2_6p	0.04	0.04	0.5	1	3	LAD	501344	82631.4	2.14e-06
100	LAD2_7p	0.04	0.04	0.5	1	3	LAD	501344	82631.4	2.14e-06
101	LAD2_8p	0.04	0.04	0.5	1	3	LAD	501344	82631.4	2.14e-06
102	D1_1p	0.04	0.04	0.5	1	1	LAD	501344	82631.4	2.14e-06
103	D1_2p	0.04	0.04	0.5	1	1	LAD	501344	82631.4	2.14e-06
104	D1_3p	0.04	0.04	0.5	1	1	LAD	501344	82631.4	2.14e-06
105	D2_1p	0.04	0.04	0.5	1	1	LAD	501344	82631.4	2.14e-06
106	D2_2p	0.04	0.04	0.5	1	1	LAD	501344	82631.4	2.14e-06
107	OM1_1p	0.06	0.06	0.5	1	1	CIRC	182680	132856	3.95e-06
108	OM1_2p	0.06	0.06	0.5	1	1	CIRC	182680	132856	3.95e-06
109	OM2_1p	0.06	0.06	0.5	1	1	CIRC	182680	132856	3.95e-06
110	OM2a_1p	0.06	0.06	0.5	1	1	CIRC	182680	132856	3.95e-06
111	OM2a_2p	0.06	0.06	0.5	1	1	CIRC	182680	132856	3.95e-06
112	OM2b_1p	0.06	0.06	0.5	1	1	CIRC	182680	132856	3.95e-06
113	OM2b_2p	0.06	0.06	0.5	1	1	CIRC	182680	132856	3.95e-06
114	OM3_1p	0.06	0.06	0.5	1	1	CIRC	182680	132856	3.95e-06
115	OM3_2p	0.06	0.06	0.5	1	1	CIRC	182680	132856	3.95e-06
116	OM3_3p	0.06	0.06	0.5	1	1	CIRC	182680	132856	3.95e-06
117	RCA1_1p	0.04	0.04	0.5	1	2	RCA	501344	490107	1.26e-06
118	RCA2_1p	0.04	0.04	0.5	1	2	RCA	501344	490107	1.26e-06
119	RCA2_2p	0.04	0.04	0.5	1	2	RCA	501344	490107	1.26e-06
120	RCA2_3p	0.04	0.04	0.5	1	2	RCA	501344	490107	1.26e-06
121	PDA_1p	0.04	0.04	0.5	1	3	RCA	501344	490107	1.26e-06
122	PDA_2p	0.04	0.04	0.5	1	3	RCA	501344	490107	1.26e-06
123	PDA_3p	0.04	0.04	0.5	1	3	RCA	501344	490107	1.26e-06
124	PDA_4p	0.04	0.04	0.5	1	3	RCA	501344	490107	1.26e-06
125	PLB1_1p	0.04	0.04	0.5	1	1	RCA	501344	490107	1.26e-06
126	PLB1_2p	0.04	0.04	0.5	1	1	RCA	501344	490107	1.26e-06
127	PLB2_1p	0.04	0.04	0.5	1	1	RCA	501344	490107	1.26e-06
128	AM1_1p	0.04	0.04	0.5	1	2	RCA	501344	490107	1.26e-06
129	AM1_2p	0.04	0.04	0.5	1	2	RCA	501344	490107	1.26e-06
130	CONUS_1p	0.04	0.04	0.5	1	2	RCA	501344	490107	1.26e-06

## Sheet: D
No.	vesselname	Ru	Rd	L	vesseltype	squeezetype	territory	R1	R2	Ct	grafttarget	Vessel Network Relations (.cfg)
1	AO1	1.47	1.47	0.5	2	0	0	0	0	0		stenosisname = sLMCA, sLAD1_1, sRCA2_1, sPLB
2	AO2	1.47	1.47	0.5	2	0	0	0	0	0		Ls = 1.2, 0.8, 1.5, 1.0
3	AA1	1.47	1.47	1	2	0		0	0	0		%stenosis = 80, 75, 95, 30
4	RA_PDA_2	0.1676	0.1676	19.1611	1	0		0	0	0	PDA
5	AA2	1.47	1.47	2	2	0		0	0	0		stenoses =
6	INN	0.62	0.62	3	1	0		0	0	0		(LMCA_psten: LMCA_dsten)
7	ARCH1	1.12	1.12	2	2	0		0	0	0		(LAD1_1_psten: LAD1_1_dsten)
8	RCC	0.4	0.4	3	1	4	SYSTEMIC	1560	11251.5	9.75751e-05		(RCA2_1_psten: RCA2_1_dsten)
9	RSCA1	0.48	0.48	3	1	0		0	0	0		(PLB_psten: PLB_dsten)
10	RVA	0.2	0.2	13.5	1	4	SYSTEMIC	6970	130121	9.1224e-06
11	RSCA2	0.47	0.47	0.75	1	0		0	0	0		graftings =
12	RIMA_LAD2_5	0.13925	0.13925	23.743	1	0		0	0	0	LAD	(RIMA_LAD2_5, LAD2_5_pgraf: LAD2_5_dgraf),
13	RSCA3	0.45	0.45	2.5	1	4	SYSTEMIC	1230	30543.1	3.9261e-05		(LIMA_OM2a_1, OM2a_1_pgraf: OM2a_1_dgraf),
14	LCC	0.37	0.37	3	1	4	SYSTEMIC	1820	26109.8	4.4746e-05		(RA_PDA_2, PDA_2_pgraf: PDA_2_dgraf)
15	ARCH2	1.07	1.07	3.9	2	0		0	0	0
16	DA	0.999	0.999	5.2	2	4	SYSTEMIC	155.733	2091.1	0.000556339		bifurcations =
17	LSCA1	0.423	0.423	3	1	0		0	0	0		(AO1: AO2, LMCA_psten),
18	LVA	0.2	0.2	13.5	1	4	SYSTEMIC	6970	130020	9.1224e-06		(AO2: AA1, RCA),
19	LSCA2	0.407	0.407	0.75	1	0		0	0	0		(AA1: AA2, RA_PDA_2)
20	LIMA_OM2a_1	0.13475	0.13475	19.2	1	0		0	0	0	OM	(AA2: ARCH1, INN),
21	LSCA3	0.38	0.38	2.5	1	4	SYSTEMIC	1727.26	43680.9	2.75404e-05		(INN: RCC, RSCA1),
22	LMCA_psten	0.189	0.189	0.428759	1	0	0	0	0	0		(ARCH1: LCC, ARCH2),
23	LMCA_dsten	0.189	0.189	0.22	1	0	0	0	0	0		(RSCA1: RVA, RSCA2),
24	LAD_1	0.1383	0.1383	0.35	1	0	0	0	0	0		(RSCA2: RIMA_LAD2_5, RSCA3),
25	LAD_2	0.137367	0.137367	0.8	1	0	0	0	0	0		(ARCH2: LSCA1, DA),
26	LAD_3	0.136433	0.136433	0.628506	1	0	0	0	0	0		(LSCA1: LVA, LSCA2),
27	LAD1_1_psten	0.1355	0.1355	0.6	1	0	0	0	0	0		(LSCA2: LIMA_OM2a_1, LSCA3),
28	LAD1_1_dsten	0.1355	0.1355	0.7	1	0	0	0	0	0		(LMCA_dsten: LAD_1, CIRC),
29	LAD1_2	0.09265	0.09265	1.78492	1	0	0	0	0	0		(LAD_1: LAD_2, LAD_1p),
30	LAD2_1	0.096	0.096	1.3	1	0	0	0	0	0		(LAD_2: LAD_3, LAD_2p),
31	LAD2_2	0.0904313	0.0904313	1.4	1	0	0	0	0	0		(LAD_3: LAD1_1_psten, D1_1),
32	LAD2_3	0.0848625	0.0848625	1.2	1	0	0	0	0	0		(LAD1_1_dsten: LAD1_2, LAD1_1p),
33	LAD2_4	0.0792937	0.0792937	0.9	1	0	0	0	0	0		(LAD1_2: LAD2_1, D2_1),
34	LAD2_5_pgraf	0.073725	0.073725	1	1	0	0	0	0	0		(LAD2_1: LAD2_2, LAD2_1p),
35	LAD2_5_dgraf	0.073725	0.073725	0.5	1	0	0	0	0	0		(LAD2_2: LAD2_3, LAD2_2p),
36	LAD2_6	0.0681563	0.0681563	1.4	1	0	0	0	0	0		(LAD2_3: LAD2_4, LAD2_3p),
37	LAD2_7	0.0625875	0.0625875	1.6	1	0	0	0	0	0		(LAD2_4: LAD2_5_pgraf, LAD2_4p),
38	LAD2_8	0.0570187	0.0570187	1.4	1	0	0	0	0	0		(LAD2_5_dgraf: LAD2_6, LAD2_5p),
39	LAD2_9	0.05145	0.05145	2.14442	1	1	LAD	270106	33387.3	4.13e-06		(LAD2_6: LAD2_7, LAD2_6p),
40	D1_1	0.0718	0.0718	2.3	1	0	0	0	0	0		(LAD2_7: LAD2_8, LAD2_7p),
41	D1_2	0.0637667	0.0637667	2.1	1	0	0	0	0	0		(LAD2_8: LAD2_9, LAD2_8p),
42	D1_3	0.0557333	0.0557333	2.6	1	0	0	0	0	0		(D1_1: D1_2, D1_1p),
43	D1_4	0.0477	0.0477	1.76357	1	1	LAD	326191	43299.1	3.38e-06		(D1_2: D1_3, D1_2p),
44	D2_1	0.06955	0.06955	1.8	1	0	0	0	0	0		(D1_3: D1_4, D1_3p),
45	D2_2	0.053925	0.053925	2.5	1	0	0	0	0	0		(D2_1: D2_2, D2_1p),
46	D2_3	0.0383	0.0383	1.80846	1	1	LAD	556402	97381.5	1.91e-06		(D2_2: D2_3, D2_2p),
47	CIRC	0.1385	0.1385	0.418933	1	0	0	0	0	0		(CIRC: CIRC1, OM1_1),
48	CIRC1	0.1222	0.1222	0.285476	1	0	0	0	0	0		(CIRC1: OM2_1, OM3_1),
49	OM1_1	0.0424	0.0424	2	1	0	0	0	0	0		(OM1_1: OM1_2, OM1_1p),
50	OM1_2	0.035275	0.035275	3.2	1	0	0	0	0	0		(OM1_2: OM1_3, OM1_2p),
51	OM1_3	0.02815	0.02815	2.6719	1	1	CIRC	1.14372e+06	1.11363e+06	5.54e-07		(OM2_1: OM2_2, OM2_1p),
52	OM2_1	0.11055	0.11055	3.9	1	0	0	0	0	0		(OM2_2: OM2a_1_pgraf, OM2b_1),
53	OM2_2	0.10105	0.10105	4.23506	1	0	0	0	0	0		(OM2a_1_dgraf: OM2a_2, OM2a_1p),
54	OM2a_1_pgraf	0.0751	0.0751	1	1	0	0	0	0	0		(OM2a_2: OM2a_3, OM2a_2p),
55	OM2a_1_dgraf	0.0751	0.0751	0.5	1	0	0	0	0	0		(OM2b_1: OM2b_2, OM2b_1p),
56	OM2a_2	0.069575	0.069575	1.1	1	0	0	0	0	0		(OM2b_2: OM2b_3, OM2b_2p),
57	OM2a_3	0.06405	0.06405	1.31655	1	1	CIRC	154203	112049	4.71e-06		(OM3_1: OM3_2, OM3_1p),
58	OM2b_1	0.0835	0.0835	2.2	1	0	0	0	0	0		(OM3_2: OM3_3, OM3_2p),
59	OM2b_2	0.0668	0.0668	1.6	1	0	0	0	0	0		(OM3_3: OM3_4, OM3_3p),
60	OM2b_3	0.0501	0.0501	1.72685	1	1	CIRC	288698	215573	2.48e-06		(RCA: RCA1_1, CONUS_1),
61	OM3_1	0.05265	0.05265	2.5	1	0	0	0	0	0		(RCA1_1: RCA1_2, RCA1_1p),
62	OM3_2	0.0473	0.0473	2.4	1	0	0	0	0	0		(RCA1_2: RCA2_1_psten, AM1_1),
63	OM3_3	0.04195	0.04195	2.1	1	0	0	0	0	0		(RCA2_1_dsten: RCA2_2, RCA2_1p),
64	OM3_4	0.0366	0.0366	2.34284	1	1	CIRC	619985	520768	1.1e-06		(RCA2_2: RCA2_3, RCA2_2p),
65	RCA	0.238	0.238	0.439372	1	0	0	0	0	0		(RCA2_3: RCA2_4, RCA2_3p),
66	RCA1_1	0.1842	0.1842	0.45	1	0	0	0	0	0		(RCA2_4: PDA_1, PLB_psten),
67	RCA1_2	0.17335	0.17335	0.518447	1	0	0	0	0	0		(PDA_1: PDA_2_pgraf, PDA_1p),
68	RCA2_1_psten	0.1625	0.1625	0.8	1	0	0	0	0	0		(PDA_2_dgraf: PDA_3, PDA_2p),
69	RCA2_1_dsten	0.1625	0.1625	0.9	1	0	0	0	0	0		(PDA_3: PDA_4, PDA_3p),
70	RCA2_2	0.158967	0.158967	2.6	1	0	0	0	0	0		(PDA_4: PDA_5, PDA_4p),
71	RCA2_3	0.155433	0.155433	2.1	1	0	0	0	0	0		(PLB_dsten: PLB1_1, PLB2_1),
72	RCA2_4	0.1519	0.1519	2.34795	1	0	0	0	0	0		(PLB1_1: PLB1_2, PLB1_1p),
73	PDA_1	0.11165	0.11165	1.2	1	0	0	0	0	0		(PLB1_2: PLB1_3, PLB1_2p),
74	PDA_2_pgraf	0.0988625	0.0988625	0.4	1	0	0	0	0	0		(PLB2_1: PLB2_2, PLB2_1p),
75	PDA_2_dgraf	0.0988625	0.0988625	1	1	0	0	0	0	0		(AM1_1: AM1_2, AM1_1p),
76	PDA_3	0.086075	0.086075	0.9	1	0	0	0	0	0		(AM1_2: AM1_3, AM1_2p),
77	PDA_4	0.0732875	0.0732875	1.2	1	0	0	0	0	0		(CONUS_1: CONUS_2, CONUS_1p),
78	PDA_5	0.0605	0.0605	1.36779	1	1	RCA	178809	159306	3.7e-06
79	PLB_psten	0.0561	0.0561	0.4	1	0	0	0	0	0
80	PLB_dsten	0.0561	0.0561	0.350194	1	0	0	0	0	0
81	PLB1_1	0.04395	0.04395	2.1	1	0	0	0	0	0
82	PLB1_2	0.035925	0.035925	2.3	1	0	0	0	0	0
83	PLB1_3	0.0279	0.0279	2.10236	1	1	RCA	1.16735e+06	1.36228e+06	4.94e-07
84	PLB2_1	0.05055	0.05055	0.8	1	0	0	0	0	0
85	PLB2_2	0.05055	0.05055	0.956529	1	1	RCA	282317	257134	2.32e-06
86	AM1_1	0.0678	0.0678	3.8	1	0	0	0	0	0
87	AM1_2	0.053775	0.053775	3.9	1	0	0	0	0	0
88	AM1_3	0.03975	0.03975	4.89844	1	2	RCA	508965	498781	1.24e-06
89	CONUS_1	0.0488	0.0488	3.4	1	0	0	0	0	0
90	CONUS_2	0.0314	0.0314	3.92054	1	2	RCA	888705	971711	6.73e-07
91	LAD_1p	0.04	0.04	0.5	1	3	LAD	501344	82631.4	2.14e-06
92	LAD_2p	0.04	0.04	0.5	1	3	LAD	501344	82631.4	2.14e-06
93	LAD1_1p	0.04	0.04	0.5	1	3	LAD	501344	82631.4	2.14e-06
94	LAD2_1p	0.04	0.04	0.5	1	3	LAD	501344	82631.4	2.14e-06
95	LAD2_2p	0.04	0.04	0.5	1	3	LAD	501344	82631.4	2.14e-06
96	LAD2_3p	0.04	0.04	0.5	1	3	LAD	501344	82631.4	2.14e-06
97	LAD2_4p	0.04	0.04	0.5	1	3	LAD	501344	82631.4	2.14e-06
98	LAD2_5p	0.04	0.04	0.5	1	3	LAD	501344	82631.4	2.14e-06
99	LAD2_6p	0.04	0.04	0.5	1	3	LAD	501344	82631.4	2.14e-06
100	LAD2_7p	0.04	0.04	0.5	1	3	LAD	501344	82631.4	2.14e-06
101	LAD2_8p	0.04	0.04	0.5	1	3	LAD	501344	82631.4	2.14e-06
102	D1_1p	0.04	0.04	0.5	1	1	LAD	501344	82631.4	2.14e-06
103	D1_2p	0.04	0.04	0.5	1	1	LAD	501344	82631.4	2.14e-06
104	D1_3p	0.04	0.04	0.5	1	1	LAD	501344	82631.4	2.14e-06
105	D2_1p	0.04	0.04	0.5	1	1	LAD	501344	82631.4	2.14e-06
106	D2_2p	0.04	0.04	0.5	1	1	LAD	501344	82631.4	2.14e-06
107	OM1_1p	0.06	0.06	0.5	1	1	CIRC	182680	132856	3.95e-06
108	OM1_2p	0.06	0.06	0.5	1	1	CIRC	182680	132856	3.95e-06
109	OM2_1p	0.06	0.06	0.5	1	1	CIRC	182680	132856	3.95e-06
110	OM2a_1p	0.06	0.06	0.5	1	1	CIRC	182680	132856	3.95e-06
111	OM2a_2p	0.06	0.06	0.5	1	1	CIRC	182680	132856	3.95e-06
112	OM2b_1p	0.06	0.06	0.5	1	1	CIRC	182680	132856	3.95e-06
113	OM2b_2p	0.06	0.06	0.5	1	1	CIRC	182680	132856	3.95e-06
114	OM3_1p	0.06	0.06	0.5	1	1	CIRC	182680	132856	3.95e-06
115	OM3_2p	0.06	0.06	0.5	1	1	CIRC	182680	132856	3.95e-06
116	OM3_3p	0.06	0.06	0.5	1	1	CIRC	182680	132856	3.95e-06
117	RCA1_1p	0.04	0.04	0.5	1	2	RCA	501344	490107	1.26e-06
118	RCA2_1p	0.04	0.04	0.5	1	2	RCA	501344	490107	1.26e-06
119	RCA2_2p	0.04	0.04	0.5	1	2	RCA	501344	490107	1.26e-06
120	RCA2_3p	0.04	0.04	0.5	1	2	RCA	501344	490107	1.26e-06
121	PDA_1p	0.04	0.04	0.5	1	3	RCA	501344	490107	1.26e-06
122	PDA_2p	0.04	0.04	0.5	1	3	RCA	501344	490107	1.26e-06
123	PDA_3p	0.04	0.04	0.5	1	3	RCA	501344	490107	1.26e-06
124	PDA_4p	0.04	0.04	0.5	1	3	RCA	501344	490107	1.26e-06
125	PLB1_1p	0.04	0.04	0.5	1	1	RCA	501344	490107	1.26e-06
126	PLB1_2p	0.04	0.04	0.5	1	1	RCA	501344	490107	1.26e-06
127	PLB2_1p	0.04	0.04	0.5	1	1	RCA	501344	490107	1.26e-06
128	AM1_1p	0.04	0.04	0.5	1	2	RCA	501344	490107	1.26e-06
129	AM1_2p	0.04	0.04	0.5	1	2	RCA	501344	490107	1.26e-06
130	CONUS_1p	0.04	0.04	0.5	1	2	RCA	501344	490107	1.26e-06

## Sheet: E
No.	vesselname	Ru	Rd	L	vesseltype	squeezetype	territory	R1	R2	Ct	grafttarget	Vessel Network Relations (.cfg)
1	AO1	1.47	1.47	0.5	2	0	0	0	0	0		stenosisname = sLMCA, sLAD1_1, sRCA2_1, sPLB
2	AO2	1.47	1.47	0.5	2	0	0	0	0	0		Ls = 1.2, 0.8, 1.5, 1.0
3	AA	1.47	1.47	3	2	0		0	0	0		%stenosis = 80, 75, 95, 30
4	INN	0.62	0.62	3	1	0		0	0	0
5	ARCH1	1.12	1.12	2	2	0		0	0	0		stenoses =
6	RCC	0.4	0.4	3	1	4	SYSTEMIC	1557.6	11251.5	9.75751e-05		(LMCA_psten: LMCA_dsten)
7	RSCA1	0.48	0.48	3	1	0		0	0	0		(LAD1_1_psten: LAD1_1_dsten)
8	RVA	0.2	0.2	13.5	1	4	SYSTEMIC	6970	130121	9.1224e-06		(RCA2_1_psten: RCA2_1_dsten)
9	RSCA2	0.47	0.47	0.75	1	0		0	0	0		(PLB_psten: PLB_dsten)
10	RIMA_PDA_2	0.13925	0.13925	23.743	1	0		0	0	0	PDA
11	RSCA3	0.45	0.45	2.5	1	4	SYSTEMIC	1229.53	30543.1	3.9261e-05		graftings =
12	LCC	0.37	0.37	3	1	4	SYSTEMIC	1822.9	26109.8	4.4746e-05		(LIMA_Y: LIMA_LAD2_5, RA_OM2a_1)
13	ARCH2	1.07	1.07	3.9	2	0		0	0	0		(LIMA_LAD2_5, LAD2_5_pgraf: LAD2_5_dgraf),
14	DA	0.999	0.999	5.2	2	4	SYSTEMIC	156	2091.1	0.000556339		(RA_OM2a_1, OM2a_1_pgraf: OM2a_1_dgraf)
15	LSCA1	0.423	0.423	3	1	0		0	0	0		(RIMA_PDA_2, PDA_2_pgraf: PDA_2_dgraf)
16	LVA	0.2	0.2	13.5	1	4	SYSTEMIC	6970.8	130020	9.1224e-06
17	LSCA2	0.407	0.407	0.75	1	0		0	0	0		bifurcations =
18	LIMA_Y	0.13475	0.13475	8	1	0		0	0	0		(AO1: AO2, LMCA_psten),
19	LIMA_LAD2_5	0.13475	0.13475	8.291	1	0		0	0	0	LAD	(AO2: AA, RCA),
20	RA_OM2a_1	0.1676	0.1676	8	1	0		0	0	0	OM	(AA: ARCH1, INN),
21	LSCA3	0.38	0.38	2.5	1	4	SYSTEMIC	1727.26	43680.9	2.75404e-05		(INN: RCC, RSCA1),
22	LMCA_psten	0.189	0.189	0.428759	1	0	0	0	0	0		(ARCH1: LCC, ARCH2),
23	LMCA_dsten	0.189	0.189	0.22	1	0	0	0	0	0		(RSCA1: RVA, RSCA2),
24	LAD_1	0.1383	0.1383	0.35	1	0	0	0	0	0		(RSCA2: RIMA_PDA_2, RSCA3),
25	LAD_2	0.137367	0.137367	0.8	1	0	0	0	0	0		(ARCH2: LSCA1, DA),
26	LAD_3	0.136433	0.136433	0.628506	1	0	0	0	0	0		(LSCA1: LVA, LSCA2),
27	LAD1_1_psten	0.1355	0.1355	0.6	1	0	0	0	0	0		(LSCA2: LIMA_Y, LSCA3),
28	LAD1_1_dsten	0.1355	0.1355	0.7	1	0	0	0	0	0		(LMCA_dsten: LAD_1, CIRC),
29	LAD1_2	0.09265	0.09265	1.78492	1	0	0	0	0	0		(LAD_1: LAD_2, LAD_1p),
30	LAD2_1	0.096	0.096	1.3	1	0	0	0	0	0		(LAD_2: LAD_3, LAD_2p),
31	LAD2_2	0.0904313	0.0904313	1.4	1	0	0	0	0	0		(LAD_3: LAD1_1_psten, D1_1),
32	LAD2_3	0.0848625	0.0848625	1.2	1	0	0	0	0	0		(LAD1_1_dsten: LAD1_2, LAD1_1p),
33	LAD2_4	0.0792937	0.0792937	0.9	1	0	0	0	0	0		(LAD1_2: LAD2_1, D2_1),
34	LAD2_5_pgraf	0.073725	0.073725	1	1	0	0	0	0	0		(LAD2_1: LAD2_2, LAD2_1p),
35	LAD2_5_dgraf	0.073725	0.073725	0.5	1	0	0	0	0	0		(LAD2_2: LAD2_3, LAD2_2p),
36	LAD2_6	0.0681563	0.0681563	1.4	1	0	0	0	0	0		(LAD2_3: LAD2_4, LAD2_3p),
37	LAD2_7	0.0625875	0.0625875	1.6	1	0	0	0	0	0		(LAD2_4: LAD2_5_pgraf, LAD2_4p),
38	LAD2_8	0.0570187	0.0570187	1.4	1	0	0	0	0	0		(LAD2_5_dgraf: LAD2_6, LAD2_5p),
39	LAD2_9	0.05145	0.05145	2.14442	1	1	LAD	270106	33387.3	4.13e-06		(LAD2_6: LAD2_7, LAD2_6p),
40	D1_1	0.0718	0.0718	2.3	1	0	0	0	0	0		(LAD2_7: LAD2_8, LAD2_7p),
41	D1_2	0.0637667	0.0637667	2.1	1	0	0	0	0	0		(LAD2_8: LAD2_9, LAD2_8p),
42	D1_3	0.0557333	0.0557333	2.6	1	0	0	0	0	0		(D1_1: D1_2, D1_1p),
43	D1_4	0.0477	0.0477	1.76357	1	1	LAD	326191	43299.1	3.38e-06		(D1_2: D1_3, D1_2p),
44	D2_1	0.06955	0.06955	1.8	1	0	0	0	0	0		(D1_3: D1_4, D1_3p),
45	D2_2	0.053925	0.053925	2.5	1	0	0	0	0	0		(D2_1: D2_2, D2_1p),
46	D2_3	0.0383	0.0383	1.80846	1	1	LAD	556402	97381.5	1.91e-06		(D2_2: D2_3, D2_2p),
47	CIRC	0.1385	0.1385	0.418933	1	0	0	0	0	0		(CIRC: CIRC1, OM1_1),
48	CIRC1	0.1222	0.1222	0.285476	1	0	0	0	0	0		(CIRC1: OM2_1, OM3_1),
49	OM1_1	0.0424	0.0424	2	1	0	0	0	0	0		(OM1_1: OM1_2, OM1_1p),
50	OM1_2	0.035275	0.035275	3.2	1	0	0	0	0	0		(OM1_2: OM1_3, OM1_2p),
51	OM1_3	0.02815	0.02815	2.6719	1	1	CIRC	1.14372e+06	1.11363e+06	5.54e-07		(OM2_1: OM2_2, OM2_1p),
52	OM2_1	0.11055	0.11055	3.9	1	0	0	0	0	0		(OM2_2: OM2a_1_pgraf, OM2b_1),
53	OM2_2	0.10105	0.10105	4.23506	1	0	0	0	0	0		(OM2a_1_dgraf: OM2a_2, OM2a_1p),
54	OM2a_1_pgraf	0.0751	0.0751	1	1	0	0	0	0	0		(OM2a_2: OM2a_3, OM2a_2p),
55	OM2a_1_dgraf	0.0751	0.0751	0.5	1	0	0	0	0	0		(OM2b_1: OM2b_2, OM2b_1p),
56	OM2a_2	0.069575	0.069575	1.1	1	0	0	0	0	0		(OM2b_2: OM2b_3, OM2b_2p),
57	OM2a_3	0.06405	0.06405	1.31655	1	1	CIRC	154203	112049	4.71e-06		(OM3_1: OM3_2, OM3_1p),
58	OM2b_1	0.0835	0.0835	2.2	1	0	0	0	0	0		(OM3_2: OM3_3, OM3_2p),
59	OM2b_2	0.0668	0.0668	1.6	1	0	0	0	0	0		(OM3_3: OM3_4, OM3_3p),
60	OM2b_3	0.0501	0.0501	1.72685	1	1	CIRC	288698	215573	2.48e-06		(RCA: RCA1_1, CONUS_1),
61	OM3_1	0.05265	0.05265	2.5	1	0	0	0	0	0		(RCA1_1: RCA1_2, RCA1_1p),
62	OM3_2	0.0473	0.0473	2.4	1	0	0	0	0	0		(RCA1_2: RCA2_1_psten, AM1_1),
63	OM3_3	0.04195	0.04195	2.1	1	0	0	0	0	0		(RCA2_1_dsten: RCA2_2, RCA2_1p),
64	OM3_4	0.0366	0.0366	2.34284	1	1	CIRC	619985	520768	1.1e-06		(RCA2_2: RCA2_3, RCA2_2p),
65	RCA	0.238	0.238	0.439372	1	0	0	0	0	0		(RCA2_3: RCA2_4, RCA2_3p),
66	RCA1_1	0.1842	0.1842	0.45	1	0	0	0	0	0		(RCA2_4: PDA_1, PLB_psten),
67	RCA1_2	0.17335	0.17335	0.518447	1	0	0	0	0	0		(PDA_1: PDA_2_pgraf, PDA_1p),
68	RCA2_1_psten	0.1625	0.1625	0.8	1	0	0	0	0	0		(PDA_2_dgraf: PDA_3, PDA_2p),
69	RCA2_1_dsten	0.1625	0.1625	0.9	1	0	0	0	0	0		(PDA_3: PDA_4, PDA_3p),
70	RCA2_2	0.158967	0.158967	2.6	1	0	0	0	0	0		(PDA_4: PDA_5, PDA_4p),
71	RCA2_3	0.155433	0.155433	2.1	1	0	0	0	0	0		(PLB_dsten: PLB1_1, PLB2_1),
72	RCA2_4	0.1519	0.1519	2.34795	1	0	0	0	0	0		(PLB1_1: PLB1_2, PLB1_1p),
73	PDA_1	0.11165	0.11165	1.2	1	0	0	0	0	0		(PLB1_2: PLB1_3, PLB1_2p),
74	PDA_2_pgraf	0.0988625	0.0988625	0.4	1	0	0	0	0	0		(PLB2_1: PLB2_2, PLB2_1p),
75	PDA_2_dgraf	0.0988625	0.0988625	1	1	0	0	0	0	0		(AM1_1: AM1_2, AM1_1p),
76	PDA_3	0.086075	0.086075	0.9	1	0	0	0	0	0		(AM1_2: AM1_3, AM1_2p),
77	PDA_4	0.0732875	0.0732875	1.2	1	0	0	0	0	0		(CONUS_1: CONUS_2, CONUS_1p),
78	PDA_5	0.0605	0.0605	1.36779	1	1	RCA	178809	159306	3.7e-06
79	PLB_psten	0.0561	0.0561	0.4	1	0	0	0	0	0
80	PLB_dsten	0.0561	0.0561	0.350194	1	0	0	0	0	0
81	PLB1_1	0.04395	0.04395	2.1	1	0	0	0	0	0
82	PLB1_2	0.035925	0.035925	2.3	1	0	0	0	0	0
83	PLB1_3	0.0279	0.0279	2.10236	1	1	RCA	1.16735e+06	1.36228e+06	4.94e-07
84	PLB2_1	0.05055	0.05055	0.8	1	0	0	0	0	0
85	PLB2_2	0.05055	0.05055	0.956529	1	1	RCA	282317	257134	2.32e-06
86	AM1_1	0.0678	0.0678	3.8	1	0	0	0	0	0
87	AM1_2	0.053775	0.053775	3.9	1	0	0	0	0	0
88	AM1_3	0.03975	0.03975	4.89844	1	2	RCA	508965	498781	1.24e-06
89	CONUS_1	0.0488	0.0488	3.4	1	0	0	0	0	0
90	CONUS_2	0.0314	0.0314	3.92054	1	2	RCA	888705	971711	6.73e-07
91	LAD_1p	0.04	0.04	0.5	1	3	LAD	501344	82631.4	2.14e-06
92	LAD_2p	0.04	0.04	0.5	1	3	LAD	501344	82631.4	2.14e-06
93	LAD1_1p	0.04	0.04	0.5	1	3	LAD	501344	82631.4	2.14e-06
94	LAD2_1p	0.04	0.04	0.5	1	3	LAD	501344	82631.4	2.14e-06
95	LAD2_2p	0.04	0.04	0.5	1	3	LAD	501344	82631.4	2.14e-06
96	LAD2_3p	0.04	0.04	0.5	1	3	LAD	501344	82631.4	2.14e-06
97	LAD2_4p	0.04	0.04	0.5	1	3	LAD	501344	82631.4	2.14e-06
98	LAD2_5p	0.04	0.04	0.5	1	3	LAD	501344	82631.4	2.14e-06
99	LAD2_6p	0.04	0.04	0.5	1	3	LAD	501344	82631.4	2.14e-06
100	LAD2_7p	0.04	0.04	0.5	1	3	LAD	501344	82631.4	2.14e-06
101	LAD2_8p	0.04	0.04	0.5	1	3	LAD	501344	82631.4	2.14e-06
102	D1_1p	0.04	0.04	0.5	1	1	LAD	501344	82631.4	2.14e-06
103	D1_2p	0.04	0.04	0.5	1	1	LAD	501344	82631.4	2.14e-06
104	D1_3p	0.04	0.04	0.5	1	1	LAD	501344	82631.4	2.14e-06
105	D2_1p	0.04	0.04	0.5	1	1	LAD	501344	82631.4	2.14e-06
106	D2_2p	0.04	0.04	0.5	1	1	LAD	501344	82631.4	2.14e-06
107	OM1_1p	0.06	0.06	0.5	1	1	CIRC	182680	132856	3.95e-06
108	OM1_2p	0.06	0.06	0.5	1	1	CIRC	182680	132856	3.95e-06
109	OM2_1p	0.06	0.06	0.5	1	1	CIRC	182680	132856	3.95e-06
110	OM2a_1p	0.06	0.06	0.5	1	1	CIRC	182680	132856	3.95e-06
111	OM2a_2p	0.06	0.06	0.5	1	1	CIRC	182680	132856	3.95e-06
112	OM2b_1p	0.06	0.06	0.5	1	1	CIRC	182680	132856	3.95e-06
113	OM2b_2p	0.06	0.06	0.5	1	1	CIRC	182680	132856	3.95e-06
114	OM3_1p	0.06	0.06	0.5	1	1	CIRC	182680	132856	3.95e-06
115	OM3_2p	0.06	0.06	0.5	1	1	CIRC	182680	132856	3.95e-06
116	OM3_3p	0.06	0.06	0.5	1	1	CIRC	182680	132856	3.95e-06
117	RCA1_1p	0.04	0.04	0.5	1	2	RCA	501344	490107	1.26e-06
118	RCA2_1p	0.04	0.04	0.5	1	2	RCA	501344	490107	1.26e-06
119	RCA2_2p	0.04	0.04	0.5	1	2	RCA	501344	490107	1.26e-06
120	RCA2_3p	0.04	0.04	0.5	1	2	RCA	501344	490107	1.26e-06
121	PDA_1p	0.04	0.04	0.5	1	3	RCA	501344	490107	1.26e-06
122	PDA_2p	0.04	0.04	0.5	1	3	RCA	501344	490107	1.26e-06
123	PDA_3p	0.04	0.04	0.5	1	3	RCA	501344	490107	1.26e-06
124	PDA_4p	0.04	0.04	0.5	1	3	RCA	501344	490107	1.26e-06
125	PLB1_1p	0.04	0.04	0.5	1	1	RCA	501344	490107	1.26e-06
126	PLB1_2p	0.04	0.04	0.5	1	1	RCA	501344	490107	1.26e-06
127	PLB2_1p	0.04	0.04	0.5	1	1	RCA	501344	490107	1.26e-06
128	AM1_1p	0.04	0.04	0.5	1	2	RCA	501344	490107	1.26e-06
129	AM1_2p	0.04	0.04	0.5	1	2	RCA	501344	490107	1.26e-06
130	CONUS_1p	0.04	0.04	0.5	1	2	RCA	501344	490107	1.26e-06

## Sheet: F
No.	vesselname	Ru	Rd	L	vesseltype	squeezetype	territory	R1	R2	Ct	grafttarget	Vessel Network Relations (.cfg)
1	AO1	1.47	1.47	0.5	2	0	0	0	0	0		stenosisname = sLMCA, sLAD1_1, sRCA2_1, sPLB
2	AO2	1.47	1.47	0.5	2	0	0	0	0	0		Ls = 1.2, 0.8, 1.5, 1.0
3	AA	1.47	1.47	3	2	0		0	0	0		%stenosis = 80, 75, 95, 30
4	INN	0.62	0.62	3	1	0		0	0	0
5	ARCH1	1.12	1.12	2	2	0		0	0	0		stenoses =
6	RCC	0.4	0.4	3	1	4	SYSTEMIC	1557.6	11251.5	9.75751e-05		(LMCA_psten: LMCA_dsten)
7	RSCA1	0.48	0.48	3	1	0		0	0	0		(LAD1_1_psten: LAD1_1_dsten)
8	RVA	0.2	0.2	13.5	1	4	SYSTEMIC	6970	130121	9.1224e-06		(RCA2_1_psten: RCA2_1_dsten)
9	RSCA2	0.47	0.47	0.75	1	0		0	0	0		(PLB_psten: PLB_dsten)
10	RIMA_Y	0.13925	0.13925	7	1	0		0	0	0
11	RIMA_OM2a_1	0.13925	0.13925	16.743	1	0		0	0	0	OM	graftings =
12	RA_PDA_2	0.1676	0.1676	13	1	0		0	0	0	PDA	(LIMA_LAD2_5, LAD2_5_pgraf: LAD2_5_dgraf),
13	RSCA3	0.45	0.45	2.5	1	4	SYSTEMIC	1230	30543.1	3.9261e-05		(RIMA_Y: RIMA_OM2a_1, RA_PDA_2)
14	LCC	0.37	0.37	3	1	4	SYSTEMIC	1820	26109.8	4.4746e-05		(RIMA_OM2a_1, OM2a_1_pgraf: OM2a_1_dgraf)
15	ARCH2	1.07	1.07	3.9	2	0		0	0	0		(RA_PDA_2, PDA_2_pgraf: PDA_2_dgraf)
16	DA	0.999	0.999	5.2	2	4	SYSTEMIC	155.733	2091.1	0.000556339
17	LSCA1	0.423	0.423	3	1	0		0	0	0		bifurcations =
18	LVA	0.2	0.2	13.5	1	4	SYSTEMIC	6970	130020	9.1224e-06		(AO1: AO2, LMCA_psten),
19	LSCA2	0.407	0.407	0.75	1	0		0	0	0		(AO2: AA, RCA),
20	LIMA_LAD2_5	0.13475	0.13475	16.291	1	0		0	0	0	LAD	(AA: ARCH1, INN),
21	LSCA3	0.38	0.38	2.5	1	4	SYSTEMIC	1727.26	43680.9	2.75404e-05		(INN: RCC, RSCA1),
22	LMCA_psten	0.189	0.189	0.428759	1	0	0	0	0	0		(ARCH1: LCC, ARCH2),
23	LMCA_dsten	0.189	0.189	0.22	1	0	0	0	0	0		(RSCA1: RVA, RSCA2),
24	LAD_1	0.1383	0.1383	0.35	1	0	0	0	0	0		(RSCA2: RIMA_Y, RSCA3),
25	LAD_2	0.137367	0.137367	0.8	1	0	0	0	0	0		(ARCH2: LSCA1, DA),
26	LAD_3	0.136433	0.136433	0.628506	1	0	0	0	0	0		(LSCA1: LVA, LSCA2),
27	LAD1_1_psten	0.1355	0.1355	0.6	1	0	0	0	0	0		(LSCA2: LIMA_LAD2_5, LSCA3),
28	LAD1_1_dsten	0.1355	0.1355	0.7	1	0	0	0	0	0		(LMCA_dsten: LAD_1, CIRC),
29	LAD1_2	0.09265	0.09265	1.78492	1	0	0	0	0	0		(LAD_1: LAD_2, LAD_1p),
30	LAD2_1	0.096	0.096	1.3	1	0	0	0	0	0		(LAD_2: LAD_3, LAD_2p),
31	LAD2_2	0.0904313	0.0904313	1.4	1	0	0	0	0	0		(LAD_3: LAD1_1_psten, D1_1),
32	LAD2_3	0.0848625	0.0848625	1.2	1	0	0	0	0	0		(LAD1_1_dsten: LAD1_2, LAD1_1p),
33	LAD2_4	0.0792937	0.0792937	0.9	1	0	0	0	0	0		(LAD1_2: LAD2_1, D2_1),
34	LAD2_5_pgraf	0.073725	0.073725	1	1	0	0	0	0	0		(LAD2_1: LAD2_2, LAD2_1p),
35	LAD2_5_dgraf	0.073725	0.073725	0.5	1	0	0	0	0	0		(LAD2_2: LAD2_3, LAD2_2p),
36	LAD2_6	0.0681563	0.0681563	1.4	1	0	0	0	0	0		(LAD2_3: LAD2_4, LAD2_3p),
37	LAD2_7	0.0625875	0.0625875	1.6	1	0	0	0	0	0		(LAD2_4: LAD2_5_pgraf, LAD2_4p),
38	LAD2_8	0.0570187	0.0570187	1.4	1	0	0	0	0	0		(LAD2_5_dgraf: LAD2_6, LAD2_5p),
39	LAD2_9	0.05145	0.05145	2.14442	1	1	LAD	270106	33387.3	4.13e-06		(LAD2_6: LAD2_7, LAD2_6p),
40	D1_1	0.0718	0.0718	2.3	1	0	0	0	0	0		(LAD2_7: LAD2_8, LAD2_7p),
41	D1_2	0.0637667	0.0637667	2.1	1	0	0	0	0	0		(LAD2_8: LAD2_9, LAD2_8p),
42	D1_3	0.0557333	0.0557333	2.6	1	0	0	0	0	0		(D1_1: D1_2, D1_1p),
43	D1_4	0.0477	0.0477	1.76357	1	1	LAD	326191	43299.1	3.38e-06		(D1_2: D1_3, D1_2p),
44	D2_1	0.06955	0.06955	1.8	1	0	0	0	0	0		(D1_3: D1_4, D1_3p),
45	D2_2	0.053925	0.053925	2.5	1	0	0	0	0	0		(D2_1: D2_2, D2_1p),
46	D2_3	0.0383	0.0383	1.80846	1	1	LAD	556402	97381.5	1.91e-06		(D2_2: D2_3, D2_2p),
47	CIRC	0.1385	0.1385	0.418933	1	0	0	0	0	0		(CIRC: CIRC1, OM1_1),
48	CIRC1	0.1222	0.1222	0.285476	1	0	0	0	0	0		(CIRC1: OM2_1, OM3_1),
49	OM1_1	0.0424	0.0424	2	1	0	0	0	0	0		(OM1_1: OM1_2, OM1_1p),
50	OM1_2	0.035275	0.035275	3.2	1	0	0	0	0	0		(OM1_2: OM1_3, OM1_2p),
51	OM1_3	0.02815	0.02815	2.6719	1	1	CIRC	1.14372e+06	1.11363e+06	5.54e-07		(OM2_1: OM2_2, OM2_1p),
52	OM2_1	0.11055	0.11055	3.9	1	0	0	0	0	0		(OM2_2: OM2a_1_pgraf, OM2b_1),
53	OM2_2	0.10105	0.10105	4.23506	1	0	0	0	0	0		(OM2a_1_dgraf: OM2a_2, OM2a_1p),
54	OM2a_1_pgraf	0.0751	0.0751	1	1	0	0	0	0	0		(OM2a_2: OM2a_3, OM2a_2p),
55	OM2a_1_dgraf	0.0751	0.0751	0.5	1	0	0	0	0	0		(OM2b_1: OM2b_2, OM2b_1p),
56	OM2a_2	0.069575	0.069575	1.1	1	0	0	0	0	0		(OM2b_2: OM2b_3, OM2b_2p),
57	OM2a_3	0.06405	0.06405	1.31655	1	1	CIRC	154203	112049	4.71e-06		(OM3_1: OM3_2, OM3_1p),
58	OM2b_1	0.0835	0.0835	2.2	1	0	0	0	0	0		(OM3_2: OM3_3, OM3_2p),
59	OM2b_2	0.0668	0.0668	1.6	1	0	0	0	0	0		(OM3_3: OM3_4, OM3_3p),
60	OM2b_3	0.0501	0.0501	1.72685	1	1	CIRC	288698	215573	2.48e-06		(RCA: RCA1_1, CONUS_1),
61	OM3_1	0.05265	0.05265	2.5	1	0	0	0	0	0		(RCA1_1: RCA1_2, RCA1_1p),
62	OM3_2	0.0473	0.0473	2.4	1	0	0	0	0	0		(RCA1_2: RCA2_1_psten, AM1_1),
63	OM3_3	0.04195	0.04195	2.1	1	0	0	0	0	0		(RCA2_1_dsten: RCA2_2, RCA2_1p),
64	OM3_4	0.0366	0.0366	2.34284	1	1	CIRC	619985	520768	1.1e-06		(RCA2_2: RCA2_3, RCA2_2p),
65	RCA	0.238	0.238	0.439372	1	0	0	0	0	0		(RCA2_3: RCA2_4, RCA2_3p),
66	RCA1_1	0.1842	0.1842	0.45	1	0	0	0	0	0		(RCA2_4: PDA_1, PLB_psten),
67	RCA1_2	0.17335	0.17335	0.518447	1	0	0	0	0	0		(PDA_1: PDA_2_pgraf, PDA_1p),
68	RCA2_1_psten	0.1625	0.1625	0.8	1	0	0	0	0	0		(PDA_2_dgraf: PDA_3, PDA_2p),
69	RCA2_1_dsten	0.1625	0.1625	0.9	1	0	0	0	0	0		(PDA_3: PDA_4, PDA_3p),
70	RCA2_2	0.158967	0.158967	2.6	1	0	0	0	0	0		(PDA_4: PDA_5, PDA_4p),
71	RCA2_3	0.155433	0.155433	2.1	1	0	0	0	0	0		(PLB_dsten: PLB1_1, PLB2_1),
72	RCA2_4	0.1519	0.1519	2.34795	1	0	0	0	0	0		(PLB1_1: PLB1_2, PLB1_1p),
73	PDA_1	0.11165	0.11165	1.2	1	0	0	0	0	0		(PLB1_2: PLB1_3, PLB1_2p),
74	PDA_2_pgraf	0.0988625	0.0988625	0.4	1	0	0	0	0	0		(PLB2_1: PLB2_2, PLB2_1p),
75	PDA_2_dgraf	0.0988625	0.0988625	1	1	0	0	0	0	0		(AM1_1: AM1_2, AM1_1p),
76	PDA_3	0.086075	0.086075	0.9	1	0	0	0	0	0		(AM1_2: AM1_3, AM1_2p),
77	PDA_4	0.0732875	0.0732875	1.2	1	0	0	0	0	0		(CONUS_1: CONUS_2, CONUS_1p),
78	PDA_5	0.0605	0.0605	1.36779	1	1	RCA	178809	159306	3.7e-06
79	PLB_psten	0.0561	0.0561	0.4	1	0	0	0	0	0
80	PLB_dsten	0.0561	0.0561	0.350194	1	0	0	0	0	0
81	PLB1_1	0.04395	0.04395	2.1	1	0	0	0	0	0
82	PLB1_2	0.035925	0.035925	2.3	1	0	0	0	0	0
83	PLB1_3	0.0279	0.0279	2.10236	1	1	RCA	1.16735e+06	1.36228e+06	4.94e-07
84	PLB2_1	0.05055	0.05055	0.8	1	0	0	0	0	0
85	PLB2_2	0.05055	0.05055	0.956529	1	1	RCA	282317	257134	2.32e-06
86	AM1_1	0.0678	0.0678	3.8	1	0	0	0	0	0
87	AM1_2	0.053775	0.053775	3.9	1	0	0	0	0	0
88	AM1_3	0.03975	0.03975	4.89844	1	2	RCA	508965	498781	1.24e-06
89	CONUS_1	0.0488	0.0488	3.4	1	0	0	0	0	0
90	CONUS_2	0.0314	0.0314	3.92054	1	2	RCA	888705	971711	6.73e-07
91	LAD_1p	0.04	0.04	0.5	1	3	LAD	501344	82631.4	2.14e-06
92	LAD_2p	0.04	0.04	0.5	1	3	LAD	501344	82631.4	2.14e-06
93	LAD1_1p	0.04	0.04	0.5	1	3	LAD	501344	82631.4	2.14e-06
94	LAD2_1p	0.04	0.04	0.5	1	3	LAD	501344	82631.4	2.14e-06
95	LAD2_2p	0.04	0.04	0.5	1	3	LAD	501344	82631.4	2.14e-06
96	LAD2_3p	0.04	0.04	0.5	1	3	LAD	501344	82631.4	2.14e-06
97	LAD2_4p	0.04	0.04	0.5	1	3	LAD	501344	82631.4	2.14e-06
98	LAD2_5p	0.04	0.04	0.5	1	3	LAD	501344	82631.4	2.14e-06
99	LAD2_6p	0.04	0.04	0.5	1	3	LAD	501344	82631.4	2.14e-06
100	LAD2_7p	0.04	0.04	0.5	1	3	LAD	501344	82631.4	2.14e-06
101	LAD2_8p	0.04	0.04	0.5	1	3	LAD	501344	82631.4	2.14e-06
102	D1_1p	0.04	0.04	0.5	1	1	LAD	501344	82631.4	2.14e-06
103	D1_2p	0.04	0.04	0.5	1	1	LAD	501344	82631.4	2.14e-06
104	D1_3p	0.04	0.04	0.5	1	1	LAD	501344	82631.4	2.14e-06
105	D2_1p	0.04	0.04	0.5	1	1	LAD	501344	82631.4	2.14e-06
106	D2_2p	0.04	0.04	0.5	1	1	LAD	501344	82631.4	2.14e-06
107	OM1_1p	0.06	0.06	0.5	1	1	CIRC	182680	132856	3.95e-06
108	OM1_2p	0.06	0.06	0.5	1	1	CIRC	182680	132856	3.95e-06
109	OM2_1p	0.06	0.06	0.5	1	1	CIRC	182680	132856	3.95e-06
110	OM2a_1p	0.06	0.06	0.5	1	1	CIRC	182680	132856	3.95e-06
111	OM2a_2p	0.06	0.06	0.5	1	1	CIRC	182680	132856	3.95e-06
112	OM2b_1p	0.06	0.06	0.5	1	1	CIRC	182680	132856	3.95e-06
113	OM2b_2p	0.06	0.06	0.5	1	1	CIRC	182680	132856	3.95e-06
114	OM3_1p	0.06	0.06	0.5	1	1	CIRC	182680	132856	3.95e-06
115	OM3_2p	0.06	0.06	0.5	1	1	CIRC	182680	132856	3.95e-06
116	OM3_3p	0.06	0.06	0.5	1	1	CIRC	182680	132856	3.95e-06
117	RCA1_1p	0.04	0.04	0.5	1	2	RCA	501344	490107	1.26e-06
118	RCA2_1p	0.04	0.04	0.5	1	2	RCA	501344	490107	1.26e-06
119	RCA2_2p	0.04	0.04	0.5	1	2	RCA	501344	490107	1.26e-06
120	RCA2_3p	0.04	0.04	0.5	1	2	RCA	501344	490107	1.26e-06
121	PDA_1p	0.04	0.04	0.5	1	3	RCA	501344	490107	1.26e-06
122	PDA_2p	0.04	0.04	0.5	1	3	RCA	501344	490107	1.26e-06
123	PDA_3p	0.04	0.04	0.5	1	3	RCA	501344	490107	1.26e-06
124	PDA_4p	0.04	0.04	0.5	1	3	RCA	501344	490107	1.26e-06
125	PLB1_1p	0.04	0.04	0.5	1	1	RCA	501344	490107	1.26e-06
126	PLB1_2p	0.04	0.04	0.5	1	1	RCA	501344	490107	1.26e-06
127	PLB2_1p	0.04	0.04	0.5	1	1	RCA	501344	490107	1.26e-06
128	AM1_1p	0.04	0.04	0.5	1	2	RCA	501344	490107	1.26e-06
129	AM1_2p	0.04	0.04	0.5	1	2	RCA	501344	490107	1.26e-06
130	CONUS_1p	0.04	0.04	0.5	1	2	RCA	501344	490107	1.26e-06

## Sheet: G
No.	vesselname	Ru	Rd	L	vesseltype	squeezetype	territory	R1	R2	Ct	grafttarget	Vessel Network Relations (.cfg)
1	AO1	1.47	1.47	0.5	2	0	0	0	0	0		stenosisname = sLMCA, sLAD1_1, sRCA2_1, sPLB
2	AO2	1.47	1.47	0.5	2	0	0	0	0	0		Ls = 1.2, 0.8, 1.5, 1.0
3	AA	1.47	1.47	3	2	0		0	0	0		%stenosis = 80, 75, 95, 30
4	INN	0.62	0.62	3	1	0		0	0	0
5	ARCH1	1.12	1.12	2	2	0		0	0	0		stenoses =
6	RCC	0.4	0.4	3	1	4	SYSTEMIC	1557.6	11251.5	9.75751e-05		(LMCA_psten: LMCA_dsten)
7	RSCA1	0.48	0.48	3	1	0		0	0	0		(LAD1_1_psten: LAD1_1_dsten)
8	RVA	0.2	0.2	13.5	1	4	SYSTEMIC	6970	130121	9.1224e-06		(RCA2_1_psten: RCA2_1_dsten)
9	RSCA2	0.47	0.47	0.75	1	4	SYSTEMIC	1126.93	19741.9	5.97575e-05		(PLB_psten: PLB_dsten)
10	LCC	0.37	0.37	3	1	4	SYSTEMIC	1820	26109.8	4.4746e-05
11	ARCH2	1.07	1.07	3.9	2	0		0	0	0		graftings =
12	DA	0.999	0.999	5.2	2	4	SYSTEMIC	155.733	2091.1	0.000556339		(LIMA_Y: LIMA_LAD2_5, RIMA_Y)
13	LSCA1	0.423	0.423	3	1	0		0	0	0		(RIMA_Y: RIMA_OM2a_1, RA_PDA_2)
14	LVA	0.2	0.2	13.5	1	4	SYSTEMIC	6970	130020	9.1224e-06		(LIMA_LAD2_5, LAD2_5_pgraf: LAD2_5_dgraf),
15	LSCA2	0.407	0.407	0.75	1	0		0	0	0		(RIMA_OM2a_1, OM2a_1_pgraf: OM2a_1_dgraf)
16	LIMA_Y	0.13475	0.13475	8	1	0		0	0	0		(RA_PDA_2, PDA_2_pgraf: PDA_2_dgraf)
17	RIMA_Y	0.13925	0.13925	4	1	0		0	0	0
18	RIMA_OM2a_1	0.13925	0.13925	5	1	0		0	0	0	OM	bifurcations =
19	RA_PDA_2	0.1676	0.1676	10	1	0		0	0	0	PDA	(AO1: AO2, LMCA_psten),
20	LIMA_LAD2_5	0.13475	0.13475	8.291	1	0		0	0	0	LAD	(AO2: AA, RCA),
21	LSCA3	0.38	0.38	2.5	1	4	SYSTEMIC	1727.26	43680.9	2.75404e-05		(AA: ARCH1, INN),
22	LMCA_psten	0.189	0.189	0.428759	1	0	0	0	0	0		(INN: RCC, RSCA1),
23	LMCA_dsten	0.189	0.189	0.22	1	0	0	0	0	0		(ARCH1: LCC, ARCH2),
24	LAD_1	0.1383	0.1383	0.35	1	0	0	0	0	0		(RSCA1: RVA, RSCA2),
25	LAD_2	0.137367	0.137367	0.8	1	0	0	0	0	0		(ARCH2: LSCA1, DA),
26	LAD_3	0.136433	0.136433	0.628506	1	0	0	0	0	0		(LSCA1: LVA, LSCA2),
27	LAD1_1_psten	0.1355	0.1355	0.6	1	0	0	0	0	0		(LSCA2: LIMA_Y, LSCA3),
28	LAD1_1_dsten	0.1355	0.1355	0.7	1	0	0	0	0	0		(LMCA_dsten: LAD_1, CIRC),
29	LAD1_2	0.09265	0.09265	1.78492	1	0	0	0	0	0		(LAD_1: LAD_2, LAD_1p),
30	LAD2_1	0.096	0.096	1.3	1	0	0	0	0	0		(LAD_2: LAD_3, LAD_2p),
31	LAD2_2	0.0904313	0.0904313	1.4	1	0	0	0	0	0		(LAD_3: LAD1_1_psten, D1_1),
32	LAD2_3	0.0848625	0.0848625	1.2	1	0	0	0	0	0		(LAD1_1_dsten: LAD1_2, LAD1_1p),
33	LAD2_4	0.0792937	0.0792937	0.9	1	0	0	0	0	0		(LAD1_2: LAD2_1, D2_1),
34	LAD2_5_pgraf	0.073725	0.073725	1	1	0	0	0	0	0		(LAD2_1: LAD2_2, LAD2_1p),
35	LAD2_5_dgraf	0.073725	0.073725	0.5	1	0	0	0	0	0		(LAD2_2: LAD2_3, LAD2_2p),
36	LAD2_6	0.0681563	0.0681563	1.4	1	0	0	0	0	0		(LAD2_3: LAD2_4, LAD2_3p),
37	LAD2_7	0.0625875	0.0625875	1.6	1	0	0	0	0	0		(LAD2_4: LAD2_5_pgraf, LAD2_4p),
38	LAD2_8	0.0570187	0.0570187	1.4	1	0	0	0	0	0		(LAD2_5_dgraf: LAD2_6, LAD2_5p),
39	LAD2_9	0.05145	0.05145	2.14442	1	1	LAD	270106	33387.3	4.13e-06		(LAD2_6: LAD2_7, LAD2_6p),
40	D1_1	0.0718	0.0718	2.3	1	0	0	0	0	0		(LAD2_7: LAD2_8, LAD2_7p),
41	D1_2	0.0637667	0.0637667	2.1	1	0	0	0	0	0		(LAD2_8: LAD2_9, LAD2_8p),
42	D1_3	0.0557333	0.0557333	2.6	1	0	0	0	0	0		(D1_1: D1_2, D1_1p),
43	D1_4	0.0477	0.0477	1.76357	1	1	LAD	326191	43299.1	3.38e-06		(D1_2: D1_3, D1_2p),
44	D2_1	0.06955	0.06955	1.8	1	0	0	0	0	0		(D1_3: D1_4, D1_3p),
45	D2_2	0.053925	0.053925	2.5	1	0	0	0	0	0		(D2_1: D2_2, D2_1p),
46	D2_3	0.0383	0.0383	1.80846	1	1	LAD	556402	97381.5	1.91e-06		(D2_2: D2_3, D2_2p),
47	CIRC	0.1385	0.1385	0.418933	1	0	0	0	0	0		(CIRC: CIRC1, OM1_1),
48	CIRC1	0.1222	0.1222	0.285476	1	0	0	0	0	0		(CIRC1: OM2_1, OM3_1),
49	OM1_1	0.0424	0.0424	2	1	0	0	0	0	0		(OM1_1: OM1_2, OM1_1p),
50	OM1_2	0.035275	0.035275	3.2	1	0	0	0	0	0		(OM1_2: OM1_3, OM1_2p),
51	OM1_3	0.02815	0.02815	2.6719	1	1	CIRC	1.14372e+06	1.11363e+06	5.54e-07		(OM2_1: OM2_2, OM2_1p),
52	OM2_1	0.11055	0.11055	3.9	1	0	0	0	0	0		(OM2_2: OM2a_1_pgraf, OM2b_1),
53	OM2_2	0.10105	0.10105	4.23506	1	0	0	0	0	0		(OM2a_1_dgraf: OM2a_2, OM2a_1p),
54	OM2a_1_pgraf	0.0751	0.0751	1	1	0	0	0	0	0		(OM2a_2: OM2a_3, OM2a_2p),
55	OM2a_1_dgraf	0.0751	0.0751	0.5	1	0	0	0	0	0		(OM2b_1: OM2b_2, OM2b_1p),
56	OM2a_2	0.069575	0.069575	1.1	1	0	0	0	0	0		(OM2b_2: OM2b_3, OM2b_2p),
57	OM2a_3	0.06405	0.06405	1.31655	1	1	CIRC	154203	112049	4.71e-06		(OM3_1: OM3_2, OM3_1p),
58	OM2b_1	0.0835	0.0835	2.2	1	0	0	0	0	0		(OM3_2: OM3_3, OM3_2p),
59	OM2b_2	0.0668	0.0668	1.6	1	0	0	0	0	0		(OM3_3: OM3_4, OM3_3p),
60	OM2b_3	0.0501	0.0501	1.72685	1	1	CIRC	288698	215573	2.48e-06		(RCA: RCA1_1, CONUS_1),
61	OM3_1	0.05265	0.05265	2.5	1	0	0	0	0	0		(RCA1_1: RCA1_2, RCA1_1p),
62	OM3_2	0.0473	0.0473	2.4	1	0	0	0	0	0		(RCA1_2: RCA2_1_psten, AM1_1),
63	OM3_3	0.04195	0.04195	2.1	1	0	0	0	0	0		(RCA2_1_dsten: RCA2_2, RCA2_1p),
64	OM3_4	0.0366	0.0366	2.34284	1	1	CIRC	619985	520768	1.1e-06		(RCA2_2: RCA2_3, RCA2_2p),
65	RCA	0.238	0.238	0.439372	1	0	0	0	0	0		(RCA2_3: RCA2_4, RCA2_3p),
66	RCA1_1	0.1842	0.1842	0.45	1	0	0	0	0	0		(RCA2_4: PDA_1, PLB_psten),
67	RCA1_2	0.17335	0.17335	0.518447	1	0	0	0	0	0		(PDA_1: PDA_2_pgraf, PDA_1p),
68	RCA2_1_psten	0.1625	0.1625	0.8	1	0	0	0	0	0		(PDA_2_dgraf: PDA_3, PDA_2p),
69	RCA2_1_dsten	0.1625	0.1625	0.9	1	0	0	0	0	0		(PDA_3: PDA_4, PDA_3p),
70	RCA2_2	0.158967	0.158967	2.6	1	0	0	0	0	0		(PDA_4: PDA_5, PDA_4p),
71	RCA2_3	0.155433	0.155433	2.1	1	0	0	0	0	0		(PLB_dsten: PLB1_1, PLB2_1),
72	RCA2_4	0.1519	0.1519	2.34795	1	0	0	0	0	0		(PLB1_1: PLB1_2, PLB1_1p),
73	PDA_1	0.11165	0.11165	1.2	1	0	0	0	0	0		(PLB1_2: PLB1_3, PLB1_2p),
74	PDA_2_pgraf	0.0988625	0.0988625	0.4	1	0	0	0	0	0		(PLB2_1: PLB2_2, PLB2_1p),
75	PDA_2_dgraf	0.0988625	0.0988625	1	1	0	0	0	0	0		(AM1_1: AM1_2, AM1_1p),
76	PDA_3	0.086075	0.086075	0.9	1	0	0	0	0	0		(AM1_2: AM1_3, AM1_2p),
77	PDA_4	0.0732875	0.0732875	1.2	1	0	0	0	0	0		(CONUS_1: CONUS_2, CONUS_1p),
78	PDA_5	0.0605	0.0605	1.36779	1	1	RCA	178809	159306	3.7e-06
79	PLB_psten	0.0561	0.0561	0.4	1	0	0	0	0	0
80	PLB_dsten	0.0561	0.0561	0.350194	1	0	0	0	0	0
81	PLB1_1	0.04395	0.04395	2.1	1	0	0	0	0	0
82	PLB1_2	0.035925	0.035925	2.3	1	0	0	0	0	0
83	PLB1_3	0.0279	0.0279	2.10236	1	1	RCA	1.16735e+06	1.36228e+06	4.94e-07
84	PLB2_1	0.05055	0.05055	0.8	1	0	0	0	0	0
85	PLB2_2	0.05055	0.05055	0.956529	1	1	RCA	282317	257134	2.32e-06
86	AM1_1	0.0678	0.0678	3.8	1	0	0	0	0	0
87	AM1_2	0.053775	0.053775	3.9	1	0	0	0	0	0
88	AM1_3	0.03975	0.03975	4.89844	1	2	RCA	508965	498781	1.24e-06
89	CONUS_1	0.0488	0.0488	3.4	1	0	0	0	0	0
90	CONUS_2	0.0314	0.0314	3.92054	1	2	RCA	888705	971711	6.73e-07
91	LAD_1p	0.04	0.04	0.5	1	3	LAD	501344	82631.4	2.14e-06
92	LAD_2p	0.04	0.04	0.5	1	3	LAD	501344	82631.4	2.14e-06
93	LAD1_1p	0.04	0.04	0.5	1	3	LAD	501344	82631.4	2.14e-06
94	LAD2_1p	0.04	0.04	0.5	1	3	LAD	501344	82631.4	2.14e-06
95	LAD2_2p	0.04	0.04	0.5	1	3	LAD	501344	82631.4	2.14e-06
96	LAD2_3p	0.04	0.04	0.5	1	3	LAD	501344	82631.4	2.14e-06
97	LAD2_4p	0.04	0.04	0.5	1	3	LAD	501344	82631.4	2.14e-06
98	LAD2_5p	0.04	0.04	0.5	1	3	LAD	501344	82631.4	2.14e-06
99	LAD2_6p	0.04	0.04	0.5	1	3	LAD	501344	82631.4	2.14e-06
100	LAD2_7p	0.04	0.04	0.5	1	3	LAD	501344	82631.4	2.14e-06
101	LAD2_8p	0.04	0.04	0.5	1	3	LAD	501344	82631.4	2.14e-06
102	D1_1p	0.04	0.04	0.5	1	1	LAD	501344	82631.4	2.14e-06
103	D1_2p	0.04	0.04	0.5	1	1	LAD	501344	82631.4	2.14e-06
104	D1_3p	0.04	0.04	0.5	1	1	LAD	501344	82631.4	2.14e-06
105	D2_1p	0.04	0.04	0.5	1	1	LAD	501344	82631.4	2.14e-06
106	D2_2p	0.04	0.04	0.5	1	1	LAD	501344	82631.4	2.14e-06
107	OM1_1p	0.06	0.06	0.5	1	1	CIRC	182680	132856	3.95e-06
108	OM1_2p	0.06	0.06	0.5	1	1	CIRC	182680	132856	3.95e-06
109	OM2_1p	0.06	0.06	0.5	1	1	CIRC	182680	132856	3.95e-06
110	OM2a_1p	0.06	0.06	0.5	1	1	CIRC	182680	132856	3.95e-06
111	OM2a_2p	0.06	0.06	0.5	1	1	CIRC	182680	132856	3.95e-06
112	OM2b_1p	0.06	0.06	0.5	1	1	CIRC	182680	132856	3.95e-06
113	OM2b_2p	0.06	0.06	0.5	1	1	CIRC	182680	132856	3.95e-06
114	OM3_1p	0.06	0.06	0.5	1	1	CIRC	182680	132856	3.95e-06
115	OM3_2p	0.06	0.06	0.5	1	1	CIRC	182680	132856	3.95e-06
116	OM3_3p	0.06	0.06	0.5	1	1	CIRC	182680	132856	3.95e-06
117	RCA1_1p	0.04	0.04	0.5	1	2	RCA	501344	490107	1.26e-06
118	RCA2_1p	0.04	0.04	0.5	1	2	RCA	501344	490107	1.26e-06
119	RCA2_2p	0.04	0.04	0.5	1	2	RCA	501344	490107	1.26e-06
120	RCA2_3p	0.04	0.04	0.5	1	2	RCA	501344	490107	1.26e-06
121	PDA_1p	0.04	0.04	0.5	1	3	RCA	501344	490107	1.26e-06
122	PDA_2p	0.04	0.04	0.5	1	3	RCA	501344	490107	1.26e-06
123	PDA_3p	0.04	0.04	0.5	1	3	RCA	501344	490107	1.26e-06
124	PDA_4p	0.04	0.04	0.5	1	3	RCA	501344	490107	1.26e-06
125	PLB1_1p	0.04	0.04	0.5	1	1	RCA	501344	490107	1.26e-06
126	PLB1_2p	0.04	0.04	0.5	1	1	RCA	501344	490107	1.26e-06
127	PLB2_1p	0.04	0.04	0.5	1	1	RCA	501344	490107	1.26e-06
128	AM1_1p	0.04	0.04	0.5	1	2	RCA	501344	490107	1.26e-06
129	AM1_2p	0.04	0.04	0.5	1	2	RCA	501344	490107	1.26e-06
130	CONUS_1p	0.04	0.04	0.5	1	2	RCA	501344	490107	1.26e-06

[truncated: 5 more sheets: H, I, J, K, L]
