# Supplementary material for: Personalized surgical planning for coronary bypass graft configurations using patient-specific computational modeling to avoid flow competition in arterial grafts
Source: Front Cardiovasc Med. 2023 Feb 2;10:1095678. doi: 10.3389/fcvm.2023.1095678 (PMC9940318; doi:10.3389/fcvm.2023.1095678)
Supplement: Supplementary file 5 [file Data_Sheet_5.XLSX]

## Sheet: SEGMENTED
PATIENT 5
												LEFT CORONARY VESSELS
												Segment	Ru (cm)	Rd (cm)	Length (cm)
												LMCA	0.2906	0.274936	0.669682
												LAD	0.267105	0.20445	2.29841
												LAD1	0.204286	0.202971	0.918935
												LAD2	0.202807	0.085	4.50112
												LAD3	0.085	0.0585	19.2597
												S1	0.04585	0.0268	7.16089
												S2	0.0651	0.03515	4.84627
												DIAG	0.14615	0.14615	0.943827
												D1	0.14615	0.14615	0.611981
												D1a	0.14935	0.04	11.4092
												D1b	0.0801	0.04	10.621
												D1c	0.0398	0.0128	9.45931
												CIRC	0.09495	0.09495	2.64399
												OM1	0.0703	0.0393	7.92251
												OM2	0.09825	0.04515	19.9008
												RIGHT CORONARY VESSELS
												Segment	Ru (cm)	Rd (cm)	Length (cm)
												RCA	0.2331	0.207855	0.891535
												RCA1	0.207526	0.21195	5.77717
												RCA2	0.1349	0.162	11.3674
												PDA	0.16965	0.0474	12.6718
												PLB	0.1145	0.1581	2.45941
												PLB1	0.1025	0.0442	3.69425
												PLB1a	0.0701	0.04185	4.76905
												PLB1b	0.06035	0.05395	8.04741
												PLB2	0.143	0.04265	5.4196
												SAN	0.0721	0.038	6.0603
												AM	0.12835	0.0386	7.88623

## Sheet: NON-DISEASED
No.	vesselname	Ru	Rd	L	vesseltype	squeezetype	territory	R1	R2	Ct	Vessel Network Relations (.cfg)
1	AO1	1.47	1.47	0.5	2	0	0	0	0	0	bifurcations =
2	AO2	1.47	1.47	0.5	2	0	0	0	0	0	(AO1: AO2, LMCA),
3	AA	1.47	1.47	3	2	0	0	0	0	0	(AO2: AA, RCA_1),
4	INN	0.62	0.62	3	1	0	0	0	0	0	(AA: ARCH1, INN),
5	ARCH1	1.12	1.12	2	2	0	0	0	0	0	(INN: RCC, RSCA1),
6	RCC	0.4	0.4	3	1	4	SYSTEMIC	1557.6	11251.5	9.75751e-05	(ARCH1: LCC, ARCH2),
7	RSCA1	0.48	0.48	3	1	0	0	0	0	0	(RSCA1: RVA, RSCA2),
8	RVA	0.2	0.2	13.5	1	4	SYSTEMIC	6970.8	130121	9.1224e-06	(RSCA2: RIMA, RSCA3),
9	RSCA2	0.47	0.47	0.75	1	0	0	0	0	0	(ARCH2: LSCA1, DA),
10	RIMA	0.14	0.14	18.2	1	4	SYSTEMIC	17896.6	13959.9	3.9261e-05	(LSCA1: LVA, LSCA2),
11	RSCA3	0.45	0.45	2.5	1	4	SYSTEMIC	1229.53	30543.1	3.9261e-05	(LSCA2: LIMA, LSCA3),
12	LCC	0.37	0.37	3	1	4	SYSTEMIC	1822.9	26109.8	4.4746e-05	(LMCA: LAD, CIRC),
13	ARCH2	1.07	1.07	3.9	2	0	0	0	0	0	(LAD: LAD1, S1_1),
14	DA	0.999	0.999	5.2	2	4	SYSTEMIC	155.733	2091.1	0.000556339	(LAD1: LAD2_1, DIAG),
15	LSCA1	0.423	0.423	3	1	0	0	0	0	0	(LAD2_1: LAD2_2, LAD2_1p),
16	LVA	0.2	0.2	13.5	1	4	SYSTEMIC	6970.8	130020	9.1224e-06	(LAD2_2: LAD2_3, LAD2_2p),
17	LSCA2	0.407	0.407	0.75	1	0	0	0	0	0	(LAD2_3: LAD2_4, LAD2_3p),
18	LIMA	0.13	0.13	18.2	1	4	SYSTEMIC	22019.7	25621.7	2.62413e-05	(LAD2_4: LAD3_1, S2_1),
19	LSCA3	0.38	0.38	2.5	1	4	SYSTEMIC	1727.26	43680.9	2.75404e-05	(LAD3_1: LAD3_2, LAD3_1p),
20	LMCA	0.2906	0.2906	0.669682	1	0	0	0	0	0	(LAD3_2: LAD3_3, LAD3_2p),
21	LAD	0.267105	0.267105	2.29841	1	0	0	0	0	0	(LAD3_3: LAD3_4, LAD3_3p),
22	LAD1	0.20445	0.20445	0.918935	1	0	0	0	0	0	(LAD3_4: LAD3_5, LAD3_4p),
23	LAD2_1	0.202807	0.202807	1.5	1	0	0	0	0	0	(LAD3_5: LAD3_6, LAD3_5p),
24	LAD2_2	0.163538	0.163538	1.2	1	0	0	0	0	0	(S1_1: S1_2, S1_1p),
25	LAD2_3	0.124269	0.124269	1.1	1	0	0	0	0	0	(S2_1: S2_2, S2_1p),
26	LAD2_4	0.085	0.085	0.701125	1	0	0	0	0	0	(DIAG: D1, D1c_1),
27	LAD3_1	0.085	0.085	3	1	0	0	0	0	0	(D1: D1a_1, D1b_1),
28	LAD3_2	0.0797	0.0797	4.36	1	0	0	0	0	0	(D1a_1: D1a_2, D1a_1p),
29	LAD3_3	0.0744	0.0744	3.2	1	0	0	0	0	0	(D1a_2: D1a_3, D1a_2p),
30	LAD3_4	0.0691	0.0691	3.1	1	0	0	0	0	0	(D1a_3: D1a_4, D1a_3p),
31	LAD3_5	0.0638	0.0638	2.7	1	0	0	0	0	0	(D1b_1: D1b_2, D1b_1p),
32	LAD3_6	0.0585	0.0585	2.89967	1	1	LAD	194977	48026.1	5.14e-06	(D1b_2: D1b_3, D1b_2p),
33	S1_1	0.04585	0.04585	4	1	0	0	0	0	0	(D1c_1: D1c_2, D1c_1p),
34	S1_2	0.0268	0.0268	3.16089	1	3	LAD	1.27974e+06	569818	6.76e-07	(D1c_2: D1c_3, D1c_2p),
35	S2_1	0.0651	0.0651	2	1	0	0	0	0	0	(CIRC: OM1_1, OM2_1),
36	S2_2	0.03515	0.03515	2.84627	1	3	LAD	682274	231443	1.37e-06	(OM1_1: OM1_2, OM1_1p),
37	DIAG	0.14615	0.14615	0.943827	1	0	0	0	0	0	(OM1_2: OM1_3, OM1_2p),
38	D1	0.14615	0.14615	0.611981	1	0	0	0	0	0	(OM1_3: OM1_4, OM1_3p),
39	D1a_1	0.14935	0.14935	2.3	1	0	0	0	0	0	(OM2_1: OM2_2, OM2_1p),
40	D1a_2	0.1129	0.1129	3.7	1	0	0	0	0	0	(OM2_2: OM2_3, OM2_2p),
41	D1a_3	0.07645	0.07645	2.9	1	0	0	0	0	0	(OM2_3: OM2_4, OM2_3p),
42	D1a_4	0.04	0.04	2.50922	1	1	LAD	501344	151578	1.91e-06	(OM2_4: OM2_5, OM2_4p),
43	D1b_1	0.0801	0.0801	4.3	1	0	0	0	0	0	(OM2_5: OM2_6, OM2_5p),
44	D1b_2	0.06005	0.06005	3.7	1	0	0	0	0	0	(OM2_6: OM2_7, OM2_6p),
45	D1b_3	0.04	0.04	2.621	1	1	LAD	501344	151578	1.91e-06	(OM2_7: OM2_8, OM2_7p),
46	D1c_1	0.0398	0.0398	4.6	1	0	0	0	0	0	(RCA_1: RCA_2, RCA_1p),
47	D1c_2	0.0263	0.0263	2.6	1	0	0	0	0	0	(RCA_2: RCA1_1, SAN_1),
48	D1c_3	0.0128	0.0128	2.25931	1	1	LAD	6.503e+06	6.129e+06	9.9e-08	(RCA1_1: RCA1_2, RCA1_1p),
49	CIRC	0.09495	0.09495	2.64399	1	0	0	0	0	0	(RCA1_2: RCA1_3, RCA1_2p),
50	OM1_1	0.0703	0.0703	2.9	1	0	0	0	0	0	(RCA1_3: RCA2_1, AM_1),
51	OM1_2	0.0599667	0.0599667	2.2	1	0	0	0	0	0	(RCA2_1: RCA2_2, RCA2_1p),
52	OM1_3	0.0496333	0.0496333	2.1	1	0	0	0	0	0	(RCA2_2: RCA2_3, RCA2_2p),
53	OM1_4	0.0393	0.0393	0.722513	1	1	CIRC	523080	315087	1.49e-06	(RCA2_3: PDA_1, PLB_1),
54	OM2_1	0.09825	0.09825	2.2	1	0	0	0	0	0	(PDA_1: PDA_2, PDA_1p),
55	OM2_2	0.0906643	0.0906643	1.9	1	0	0	0	0	0	(PDA_2: PDA_3, PDA_2p),
56	OM2_3	0.0830786	0.0830786	3.2	1	0	0	0	0	0	(PDA_3: PDA_4, PDA_3p),
57	OM2_4	0.0754929	0.0754929	2.6	1	0	0	0	0	0	(PDA_4: PDA_5, PDA_4p),
58	OM2_5	0.0679071	0.0679071	2.3	1	0	0	0	0	0	(PDA_5: PDA_6, PDA_5p),
59	OM2_6	0.0603214	0.0603214	2.9	1	0	0	0	0	0	(PDA_6: PDA_7, PDA_6p),
60	OM2_7	0.0527357	0.0527357	1.8	1	0	0	0	0	0	(PLB_1: PLB_2, PLB_1p),
61	OM2_8	0.04515	0.04515	3.00079	1	1	CIRC	373509	210798	2.14e-06	(PLB_2: PLB1_1, PLB2_1),
62	RCA_1	0.2331	0.2331	0.35	1	0	0	0	0	0	(PLB1_1: PLB1_2, PLB1_1p),
63	RCA_2	0.207855	0.207855	0.541535	1	0	0	0	0	0	(PLB1_2: PLB1a_1, PLB1b_1),
64	RCA1_1	0.207526	0.207526	1.8	1	0	0	0	0	0	(PLB1a_1: PLB1a_2, PLB1a_1p),
65	RCA1_2	0.209738	0.209738	1.8	1	0	0	0	0	0	(PLB1b_1: PLB1b_2, PLB1b_1p),
66	RCA1_3	0.21195	0.21195	2.17717	1	0	0	0	0	0	(PLB1b_2: PLB1b_3, PLB1b_2p),
67	RCA2_1	0.1349	0.1349	3.6	1	0	0	0	0	0	(PLB2_1: PLB2_2, PLB2_1p),
68	RCA2_2	0.14845	0.14845	3.9	1	0	0	0	0	0	(PLB2_2: PLB2_3, PLB2_2p),
69	RCA2_3	0.162	0.162	3.86744	1	0	0	0	0	0	(SAN_1: SAN_2, SAN_1p),
70	PDA_1	0.16965	0.16965	1.5	1	0	0	0	0	0	(SAN_2: SAN_3, SAN_2p),
71	PDA_2	0.149275	0.149275	1.2	1	0	0	0	0	0	(AM_1: AM_2, AM_1p),
72	PDA_3	0.1289	0.1289	3.9	1	0	0	0	0	0	(AM_2: AM_3, AM_2p),
73	PDA_4	0.108525	0.108525	1.9	1	0	0	0	0	0
74	PDA_5	0.08815	0.08815	1.4	1	0	0	0	0	0
75	PDA_6	0.067775	0.067775	1.5	1	0	0	0	0	0
76	PDA_7	0.0474	0.0474	1.27178	1	1	RCA	331326	799092	1.11e-06
77	PLB_1	0.1145	0.1145	1.1	1	0	0	0	0	0
78	PLB_2	0.1581	0.1581	1.35941	1	0	0	0	0	0
79	PLB1_1	0.1025	0.1025	1.8	1	0	0	0	0	0
80	PLB1_2	0.0442	0.0442	1.89425	1	0	0	0	0	0
81	PLB1a_1	0.0701	0.0701	2.8	1	0	0	0	0	0
82	PLB1a_2	0.04185	0.04185	1.96905	1	1	RCA	449472	1.11315e+06	8e-07
83	PLB1b_1	0.06035	0.06035	1.3	1	0	0	0	0	0
84	PLB1b_2	0.05715	0.05715	2.8	1	0	0	0	0	0
85	PLB1b_3	0.05395	0.05395	3.94741	1	1	RCA	239668	567725	1.55e-06
86	PLB2_1	0.143	0.143	1.6	1	0	0	0	0	0
87	PLB2_2	0.092825	0.092825	1.9	1	0	0	0	0	0
88	PLB2_3	0.04265	0.04265	1.9196	1	1	RCA	429275	1.05828e+06	8.4e-07
89	SAN_1	0.0721	0.0721	2.2	1	0	0	0	0	0
90	SAN_2	0.05505	0.05505	2.1	1	0	0	0	0	0
91	SAN_3	0.038	0.038	1.7603	1	2	RCA	566958	1.44133e+06	6.24e-07
92	AM_1	0.12835	0.12835	2.5	1	0	0	0	0	0
93	AM_2	0.083475	0.083475	2.9	1	0	0	0	0	0
94	AM_3	0.0386	0.0386	2.48623	1	2	RCA	546111	1.38202e+06	6.5e-07
95	LAD2_1p	0.04	0.04	0.5	1	3	LAD	501344	151578	1.91e-06
96	LAD2_2p	0.04	0.04	0.5	1	3	LAD	501344	151578	1.91e-06
97	LAD2_3p	0.04	0.04	0.5	1	3	LAD	501344	151578	1.91e-06
98	LAD3_1p	0.04	0.04	0.5	1	3	LAD	501344	151578	1.91e-06
99	LAD3_2p	0.04	0.04	0.5	1	3	LAD	501344	151578	1.91e-06
100	LAD3_3p	0.04	0.04	0.5	1	3	LAD	501344	151578	1.91e-06
101	LAD3_4p	0.04	0.04	0.5	1	3	LAD	501344	151578	1.91e-06
102	LAD3_5p	0.04	0.04	0.5	1	3	LAD	501344	151578	1.91e-06
103	S1_1p	0.04	0.04	0.5	1	3	LAD	501344	151578	1.91e-06
104	S2_1p	0.04	0.04	0.5	1	3	LAD	501344	151578	1.91e-06
105	D1a_1p	0.04	0.04	0.5	1	1	LAD	501344	151578	1.91e-06
106	D1a_2p	0.04	0.04	0.5	1	1	LAD	501344	151578	1.91e-06
107	D1a_3p	0.04	0.04	0.5	1	1	LAD	501344	151578	1.91e-06
108	D1b_1p	0.04	0.04	0.5	1	1	LAD	501344	151578	1.91e-06
109	D1b_2p	0.04	0.04	0.5	1	1	LAD	501344	151578	1.91e-06
110	D1c_1p	0.04	0.04	0.5	1	1	LAD	501344	151578	1.91e-06
111	D1c_2p	0.04	0.04	0.5	1	1	LAD	501344	151578	1.91e-06
112	OM1_1p	0.06	0.06	0.5	1	1	CIRC	182680	96290.4	4.47e-06
113	OM1_2p	0.06	0.06	0.5	1	1	CIRC	182680	96290.4	4.47e-06
114	OM1_3p	0.06	0.06	0.5	1	1	CIRC	182680	96290.4	4.47e-06
115	OM2_1p	0.06	0.06	0.5	1	1	CIRC	182680	96290.4	4.47e-06
116	OM2_2p	0.06	0.06	0.5	1	1	CIRC	182680	96290.4	4.47e-06
117	OM2_3p	0.06	0.06	0.5	1	1	CIRC	182680	96290.4	4.47e-06
118	OM2_4p	0.06	0.06	0.5	1	1	CIRC	182680	96290.4	4.47e-06
119	OM2_5p	0.06	0.06	0.5	1	1	CIRC	182680	96290.4	4.47e-06
120	OM2_6p	0.06	0.06	0.5	1	1	CIRC	182680	96290.4	4.47e-06
121	OM2_7p	0.06	0.06	0.5	1	1	CIRC	182680	96290.4	4.47e-06
122	RCA_1p	0.04	0.04	0.5	1	2	RCA	501344	1.2562e+06	7.1e-07
123	RCA1_1p	0.04	0.04	0.5	1	2	RCA	501344	1.2562e+06	7.1e-07
124	RCA1_2p	0.04	0.04	0.5	1	2	RCA	501344	1.2562e+06	7.1e-07
125	RCA2_1p	0.04	0.04	0.5	1	2	RCA	501344	1.2562e+06	7.1e-07
126	RCA2_2p	0.04	0.04	0.5	1	2	RCA	501344	1.2562e+06	7.1e-07
127	PDA_1p	0.04	0.04	0.5	1	3	RCA	501344	1.2562e+06	7.1e-07
128	PDA_2p	0.04	0.04	0.5	1	3	RCA	501344	1.2562e+06	7.1e-07
129	PDA_3p	0.04	0.04	0.5	1	3	RCA	501344	1.2562e+06	7.1e-07
130	PDA_4p	0.04	0.04	0.5	1	3	RCA	501344	1.2562e+06	7.1e-07
131	PDA_5p	0.04	0.04	0.5	1	3	RCA	501344	1.2562e+06	7.1e-07
132	PDA_6p	0.04	0.04	0.5	1	3	RCA	501344	1.2562e+06	7.1e-07
133	PLB_1p	0.04	0.04	0.5	1	1	RCA	501344	1.2562e+06	7.1e-07
134	PLB1_1p	0.04	0.04	0.5	1	1	RCA	501344	1.2562e+06	7.1e-07
135	PLB1a_1p	0.04	0.04	0.5	1	1	RCA	501344	1.2562e+06	7.1e-07
136	PLB1b_1p	0.04	0.04	0.5	1	1	RCA	501344	1.2562e+06	7.1e-07
137	PLB1b_2p	0.04	0.04	0.5	1	1	RCA	501344	1.2562e+06	7.1e-07
138	PLB2_1p	0.04	0.04	0.5	1	1	RCA	501344	1.2562e+06	7.1e-07
139	PLB2_2p	0.04	0.04	0.5	1	1	RCA	501344	1.2562e+06	7.1e-07
140	SAN_1p	0.04	0.04	0.5	1	2	RCA	501344	1.2562e+06	7.1e-07
141	SAN_2p	0.04	0.04	0.5	1	2	RCA	501344	1.2562e+06	7.1e-07
142	AM_1p	0.04	0.04	0.5	1	2	RCA	501344	1.2562e+06	7.1e-07
143	AM_2p	0.04	0.04	0.5	1	2	RCA	501344	1.2562e+06	7.1e-07

## Sheet: STENOTIC
No.	vesselname	Ru	Rd	L	vesseltype	squeezetype	territory	R1	R2	Ct	Vessel Network Relations (.cfg)
1	AO1	1.47	1.47	0.5	2	0	0	0	0	0	stenosisname = sLAD_1, sOM2_2, sRCA2_1
2	AO2	1.47	1.47	0.5	2	0	0	0	0	0	Ls = 1.6, 1.2, 1.5
3	AA	1.47	1.47	3	2	0	0	0	0	0	%stenosis = 90, 99, 90
4	INN	0.62	0.62	3	1	0	0	0	0	0
5	ARCH1	1.12	1.12	2	2	0	0	0	0	0	stenoses =
6	RCC	0.4	0.4	3	1	4	SYSTEMIC	1557.6	11251.5	9.75751e-05	(LAD_1_psten: LAD_1_dsten),
7	RSCA1	0.48	0.48	3	1	0	0	0	0	0	(OM2_2_psten: OM2_2_dsten),
8	RVA	0.2	0.2	13.5	1	4	SYSTEMIC	6970.8	130121	9.1224e-06	(RCA2_1_psten: RCA2_1_dsten),
9	RSCA2	0.47	0.47	0.75	1	0	0	0	0	0
10	RIMA	0.14	0.14	18.2	1	4	SYSTEMIC	17896.6	13959.9	3.9261e-05	bifurcations =
11	RSCA3	0.45	0.45	2.5	1	4	SYSTEMIC	1229.53	30543.1	3.9261e-05	(AO1: AO2, LMCA),
12	LCC	0.37	0.37	3	1	4	SYSTEMIC	1822.9	26109.8	4.4746e-05	(AO2: AA, RCA_1),
13	ARCH2	1.07	1.07	3.9	2	0	0	0	0	0	(AA: ARCH1, INN),
14	DA	0.999	0.999	5.2	2	4	SYSTEMIC	155.733	2091.1	0.000556339	(INN: RCC, RSCA1),
15	LSCA1	0.423	0.423	3	1	0	0	0	0	0	(ARCH1: LCC, ARCH2),
16	LVA	0.2	0.2	13.5	1	4	SYSTEMIC	6970.8	130020	9.1224e-06	(RSCA1: RVA, RSCA2),
17	LSCA2	0.407	0.407	0.75	1	0	0	0	0	0	(RSCA2: RIMA, RSCA3),
18	LIMA	0.13	0.13	18.2	1	4	SYSTEMIC	22019.7	25621.7	2.62413e-05	(ARCH2: LSCA1, DA),
19	LSCA3	0.38	0.38	2.5	1	4	SYSTEMIC	1727.26	43680.9	2.75404e-05	(LSCA1: LVA, LSCA2),
20	LMCA	0.2906	0.2906	0.669682	1	0	0	0	0	0	(LSCA2: LIMA, LSCA3),
21	LAD_1_psten	0.267105	0.267105	0.35	1	0	0	0	0	0	(LMCA: LAD_1_psten, CIRC),
22	LAD_1_dsten	0.267105	0.267105	0.348411	1	0	0	0	0	0	(LAD_1_dsten: LAD1, S1_1),
23	LAD1	0.20445	0.20445	0.918935	1	0	0	0	0	0	(LAD1: LAD2_1, DIAG),
24	LAD2_1	0.202807	0.202807	1.5	1	0	0	0	0	0	(LAD2_1: LAD2_2, LAD2_1p),
25	LAD2_2	0.163538	0.163538	1.2	1	0	0	0	0	0	(LAD2_2: LAD2_3, LAD2_2p),
26	LAD2_3	0.124269	0.124269	1.1	1	0	0	0	0	0	(LAD2_3: LAD2_4, LAD2_3p),
27	LAD2_4	0.085	0.085	0.701125	1	0	0	0	0	0	(LAD2_4: LAD3_1, S2_1),
28	LAD3_1	0.085	0.085	3	1	0	0	0	0	0	(LAD3_1: LAD3_2, LAD3_1p),
29	LAD3_2	0.0797	0.0797	4.36	1	0	0	0	0	0	(LAD3_2: LAD3_3, LAD3_2p),
30	LAD3_3	0.0744	0.0744	3.2	1	0	0	0	0	0	(LAD3_3: LAD3_4, LAD3_3p),
31	LAD3_4	0.0691	0.0691	3.1	1	0	0	0	0	0	(LAD3_4: LAD3_5, LAD3_4p),
32	LAD3_5	0.0638	0.0638	2.7	1	0	0	0	0	0	(LAD3_5: LAD3_6, LAD3_5p),
33	LAD3_6	0.0585	0.0585	2.89967	1	1	LAD	194977	48026.1	5.14e-06	(S1_1: S1_2, S1_1p),
34	S1_1	0.04585	0.04585	4	1	0	0	0	0	0	(S2_1: S2_2, S2_1p),
35	S1_2	0.0268	0.0268	3.16089	1	3	LAD	1.27974e+06	569818	6.76e-07	(DIAG: D1, D1c_1),
36	S2_1	0.0651	0.0651	2	1	0	0	0	0	0	(D1: D1a_1, D1b_1),
37	S2_2	0.03515	0.03515	2.84627	1	3	LAD	682274	231443	1.37e-06	(D1a_1: D1a_2, D1a_1p),
38	DIAG	0.14615	0.14615	0.943827	1	0	0	0	0	0	(D1a_2: D1a_3, D1a_2p),
39	D1	0.14615	0.14615	0.611981	1	0	0	0	0	0	(D1a_3: D1a_4, D1a_3p),
40	D1a_1	0.14935	0.14935	2.3	1	0	0	0	0	0	(D1b_1: D1b_2, D1b_1p),
41	D1a_2	0.1129	0.1129	3.7	1	0	0	0	0	0	(D1b_2: D1b_3, D1b_2p),
42	D1a_3	0.07645	0.07645	2.9	1	0	0	0	0	0	(D1c_1: D1c_2, D1c_1p),
43	D1a_4	0.04	0.04	2.50922	1	1	LAD	501344	151578	1.91e-06	(D1c_2: D1c_3, D1c_2p),
44	D1b_1	0.0801	0.0801	4.3	1	0	0	0	0	0	(CIRC: OM1_1, OM2_1),
45	D1b_2	0.06005	0.06005	3.7	1	0	0	0	0	0	(OM1_1: OM1_2, OM1_1p),
46	D1b_3	0.04	0.04	2.621	1	1	LAD	501344	151578	1.91e-06	(OM1_2: OM1_3, OM1_2p),
47	D1c_1	0.0398	0.0398	4.6	1	0	0	0	0	0	(OM1_3: OM1_4, OM1_3p),
48	D1c_2	0.0263	0.0263	2.6	1	0	0	0	0	0	(OM2_1: OM2_2_psten, OM2_1p),
49	D1c_3	0.0128	0.0128	2.25931	1	1	LAD	6.503e+06	6.129e+06	9.9e-08	(OM2_2_dsten: OM2_3, OM2_2p),
50	CIRC	0.09495	0.09495	2.64399	1	0	0	0	0	0	(OM2_3: OM2_4, OM2_3p),
51	OM1_1	0.0703	0.0703	2.9	1	0	0	0	0	0	(OM2_4: OM2_5, OM2_4p),
52	OM1_2	0.0599667	0.0599667	2.2	1	0	0	0	0	0	(OM2_5: OM2_6, OM2_5p),
53	OM1_3	0.0496333	0.0496333	2.1	1	0	0	0	0	0	(OM2_6: OM2_7, OM2_6p),
54	OM1_4	0.0393	0.0393	0.722513	1	1	CIRC	523080	315087	1.49e-06	(OM2_7: OM2_8, OM2_7p),
55	OM2_1	0.09825	0.09825	2.2	1	0	0	0	0	0	(RCA_1: RCA_2, RCA_1p),
56	OM2_2_psten	0.0906643	0.0906643	0.35	1	0	0	0	0	0	(RCA_2: RCA1_1, SAN_1),
57	OM2_2_dsten	0.0906643	0.0906643	0.35	1	0	0	0	0	0	(RCA1_1: RCA1_2, RCA1_1p),
58	OM2_3	0.0830786	0.0830786	3.2	1	0	0	0	0	0	(RCA1_2: RCA1_3, RCA1_2p),
59	OM2_4	0.0754929	0.0754929	2.6	1	0	0	0	0	0	(RCA1_3: RCA2_1_psten, AM_1),
60	OM2_5	0.0679071	0.0679071	2.3	1	0	0	0	0	0	(RCA2_1_dsten: RCA2_2, RCA2_1p),
61	OM2_6	0.0603214	0.0603214	2.9	1	0	0	0	0	0	(RCA2_2: RCA2_3, RCA2_2p),
62	OM2_7	0.0527357	0.0527357	1.8	1	0	0	0	0	0	(RCA2_3: PDA_1, PLB_1),
63	OM2_8	0.04515	0.04515	3.00079	1	1	CIRC	373509	210798	2.14e-06	(PDA_1: PDA_2, PDA_1p),
64	RCA_1	0.2331	0.2331	0.35	1	0	0	0	0	0	(PDA_2: PDA_3, PDA_2p),
65	RCA_2	0.207855	0.207855	0.541535	1	0	0	0	0	0	(PDA_3: PDA_4, PDA_3p),
66	RCA1_1	0.207526	0.207526	1.8	1	0	0	0	0	0	(PDA_4: PDA_5, PDA_4p),
67	RCA1_2	0.209738	0.209738	1.8	1	0	0	0	0	0	(PDA_5: PDA_6, PDA_5p),
68	RCA1_3	0.21195	0.21195	2.17717	1	0	0	0	0	0	(PDA_6: PDA_7, PDA_6p),
69	RCA2_1_psten	0.1349	0.1349	1.7	1	0	0	0	0	0	(PLB_1: PLB_2, PLB_1p),
70	RCA2_1_dsten	0.1349	0.1349	0.4	1	0	0	0	0	0	(PLB_2: PLB1_1, PLB2_1),
71	RCA2_2	0.14845	0.14845	3.9	1	0	0	0	0	0	(PLB1_1: PLB1_2, PLB1_1p),
72	RCA2_3	0.162	0.162	3.46744	1	0	0	0	0	0	(PLB1_2: PLB1a_1, PLB1b_1),
73	PDA_1	0.16965	0.16965	1.5	1	0	0	0	0	0	(PLB1a_1: PLB1a_2, PLB1a_1p),
74	PDA_2	0.149275	0.149275	1.2	1	0	0	0	0	0	(PLB1b_1: PLB1b_2, PLB1b_1p),
75	PDA_3	0.1289	0.1289	3.9	1	0	0	0	0	0	(PLB1b_2: PLB1b_3, PLB1b_2p),
76	PDA_4	0.108525	0.108525	1.9	1	0	0	0	0	0	(PLB2_1: PLB2_2, PLB2_1p),
77	PDA_5	0.08815	0.08815	1.4	1	0	0	0	0	0	(PLB2_2: PLB2_3, PLB2_2p),
78	PDA_6	0.067775	0.067775	1.5	1	0	0	0	0	0	(SAN_1: SAN_2, SAN_1p),
79	PDA_7	0.0474	0.0474	1.27178	1	1	RCA	331326	799092	1.11e-06	(SAN_2: SAN_3, SAN_2p),
80	PLB_1	0.1145	0.1145	1.1	1	0	0	0	0	0	(AM_1: AM_2, AM_1p),
81	PLB_2	0.1581	0.1581	1.35941	1	0	0	0	0	0	(AM_2: AM_3, AM_2p),
82	PLB1_1	0.1025	0.1025	1.8	1	0	0	0	0	0
83	PLB1_2	0.0442	0.0442	1.89425	1	0	0	0	0	0
84	PLB1a_1	0.0701	0.0701	2.8	1	0	0	0	0	0
85	PLB1a_2	0.04185	0.04185	1.96905	1	1	RCA	449472	1.11315e+06	8e-07
86	PLB1b_1	0.06035	0.06035	1.3	1	0	0	0	0	0
87	PLB1b_2	0.05715	0.05715	2.8	1	0	0	0	0	0
88	PLB1b_3	0.05395	0.05395	3.94741	1	1	RCA	239668	567725	1.55e-06
89	PLB2_1	0.143	0.143	1.6	1	0	0	0	0	0
90	PLB2_2	0.092825	0.092825	1.9	1	0	0	0	0	0
91	PLB2_3	0.04265	0.04265	1.9196	1	1	RCA	429275	1.05828e+06	8.4e-07
92	SAN_1	0.0721	0.0721	2.2	1	0	0	0	0	0
93	SAN_2	0.05505	0.05505	2.1	1	0	0	0	0	0
94	SAN_3	0.038	0.038	1.7603	1	2	RCA	566958	1.44133e+06	6.24e-07
95	AM_1	0.12835	0.12835	2.5	1	0	0	0	0	0
96	AM_2	0.083475	0.083475	2.9	1	0	0	0	0	0
97	AM_3	0.0386	0.0386	2.48623	1	2	RCA	546111	1.38202e+06	6.5e-07
98	LAD2_1p	0.04	0.04	0.5	1	3	LAD	501344	151578	1.91e-06
99	LAD2_2p	0.04	0.04	0.5	1	3	LAD	501344	151578	1.91e-06
100	LAD2_3p	0.04	0.04	0.5	1	3	LAD	501344	151578	1.91e-06
101	LAD3_1p	0.04	0.04	0.5	1	3	LAD	501344	151578	1.91e-06
102	LAD3_2p	0.04	0.04	0.5	1	3	LAD	501344	151578	1.91e-06
103	LAD3_3p	0.04	0.04	0.5	1	3	LAD	501344	151578	1.91e-06
104	LAD3_4p	0.04	0.04	0.5	1	3	LAD	501344	151578	1.91e-06
105	LAD3_5p	0.04	0.04	0.5	1	3	LAD	501344	151578	1.91e-06
106	S1_1p	0.04	0.04	0.5	1	3	LAD	501344	151578	1.91e-06
107	S2_1p	0.04	0.04	0.5	1	3	LAD	501344	151578	1.91e-06
108	D1a_1p	0.04	0.04	0.5	1	1	LAD	501344	151578	1.91e-06
109	D1a_2p	0.04	0.04	0.5	1	1	LAD	501344	151578	1.91e-06
110	D1a_3p	0.04	0.04	0.5	1	1	LAD	501344	151578	1.91e-06
111	D1b_1p	0.04	0.04	0.5	1	1	LAD	501344	151578	1.91e-06
112	D1b_2p	0.04	0.04	0.5	1	1	LAD	501344	151578	1.91e-06
113	D1c_1p	0.04	0.04	0.5	1	1	LAD	501344	151578	1.91e-06
114	D1c_2p	0.04	0.04	0.5	1	1	LAD	501344	151578	1.91e-06
115	OM1_1p	0.06	0.06	0.5	1	1	CIRC	182680	96290.4	4.47e-06
116	OM1_2p	0.06	0.06	0.5	1	1	CIRC	182680	96290.4	4.47e-06
117	OM1_3p	0.06	0.06	0.5	1	1	CIRC	182680	96290.4	4.47e-06
118	OM2_1p	0.06	0.06	0.5	1	1	CIRC	182680	96290.4	4.47e-06
119	OM2_2p	0.06	0.06	0.5	1	1	CIRC	182680	96290.4	4.47e-06
120	OM2_3p	0.06	0.06	0.5	1	1	CIRC	182680	96290.4	4.47e-06
121	OM2_4p	0.06	0.06	0.5	1	1	CIRC	182680	96290.4	4.47e-06
122	OM2_5p	0.06	0.06	0.5	1	1	CIRC	182680	96290.4	4.47e-06
123	OM2_6p	0.06	0.06	0.5	1	1	CIRC	182680	96290.4	4.47e-06
124	OM2_7p	0.06	0.06	0.5	1	1	CIRC	182680	96290.4	4.47e-06
125	RCA_1p	0.04	0.04	0.5	1	2	RCA	501344	1.2562e+06	7.1e-07
126	RCA1_1p	0.04	0.04	0.5	1	2	RCA	501344	1.2562e+06	7.1e-07
127	RCA1_2p	0.04	0.04	0.5	1	2	RCA	501344	1.2562e+06	7.1e-07
128	RCA2_1p	0.04	0.04	0.5	1	2	RCA	501344	1.2562e+06	7.1e-07
129	RCA2_2p	0.04	0.04	0.5	1	2	RCA	501344	1.2562e+06	7.1e-07
130	PDA_1p	0.04	0.04	0.5	1	3	RCA	501344	1.2562e+06	7.1e-07
131	PDA_2p	0.04	0.04	0.5	1	3	RCA	501344	1.2562e+06	7.1e-07
132	PDA_3p	0.04	0.04	0.5	1	3	RCA	501344	1.2562e+06	7.1e-07
133	PDA_4p	0.04	0.04	0.5	1	3	RCA	501344	1.2562e+06	7.1e-07
134	PDA_5p	0.04	0.04	0.5	1	3	RCA	501344	1.2562e+06	7.1e-07
135	PDA_6p	0.04	0.04	0.5	1	3	RCA	501344	1.2562e+06	7.1e-07
136	PLB_1p	0.04	0.04	0.5	1	1	RCA	501344	1.2562e+06	7.1e-07
137	PLB1_1p	0.04	0.04	0.5	1	1	RCA	501344	1.2562e+06	7.1e-07
138	PLB1a_1p	0.04	0.04	0.5	1	1	RCA	501344	1.2562e+06	7.1e-07
139	PLB1b_1p	0.04	0.04	0.5	1	1	RCA	501344	1.2562e+06	7.1e-07
140	PLB1b_2p	0.04	0.04	0.5	1	1	RCA	501344	1.2562e+06	7.1e-07
141	PLB2_1p	0.04	0.04	0.5	1	1	RCA	501344	1.2562e+06	7.1e-07
142	PLB2_2p	0.04	0.04	0.5	1	1	RCA	501344	1.2562e+06	7.1e-07
143	SAN_1p	0.04	0.04	0.5	1	2	RCA	501344	1.2562e+06	7.1e-07
144	SAN_2p	0.04	0.04	0.5	1	2	RCA	501344	1.2562e+06	7.1e-07
145	AM_1p	0.04	0.04	0.5	1	2	RCA	501344	1.2562e+06	7.1e-07
146	AM_2p	0.04	0.04	0.5	1	2	RCA	501344	1.2562e+06	7.1e-07

## Sheet: A
No.	vesselname	Ru	Rd	L	vesseltype	squeezetype	territory	R1	R2	Ct	grafttarget	Vessel Network Relations (.cfg)
1	AO1	1.47	1.47	0.5	2	0	0	0	0	0		stenosisname = sLAD_1, sOM2_2, sRCA2_1
2	AO2	1.47	1.47	0.5	2	0	0	0	0	0		Ls = 1.6, 1.2, 1.5
3	AA1	1.47	1.47	1	2	0		0	0	0		%stenosis = 90, 99, 90
4	RIMA_PDA_3	0.13925	0.13925	13	1	0		0	0	0	PDA
5	AA2	1.47	1.47	2	2	0		0	0	0		stenoses =
6	INN	0.62	0.62	3	1	0		0	0	0		(LAD_1_psten: LAD_1_dsten),
7	ARCH1	1.12	1.12	2	2	0		0	0	0		(OM2_2_psten: OM2_2_dsten),
8	RCC	0.4	0.4	3	1	4	SYSTEMIC	1560	11251.5	9.75751e-05		(RCA2_1_psten: RCA2_1_dsten),
9	RSCA1	0.48	0.48	3	1	0		0	0	0
10	RVA	0.2	0.2	13.5	1	4	SYSTEMIC	6970	130121	9.1224e-06		graftings =
11	RSCA2	0.47	0.47	0.75	1	4	SYSTEMIC	1126.93	19741.9	5.97575e-05		(LIMA_Y: LIMA_LAD2_4, RIMA_OM2_4)
12	LCC	0.37	0.37	3	1	4	SYSTEMIC	1822.9	26109.8	4.4746e-05		(LIMA_LAD2_4, LAD2_4_pgraf: LAD2_4_dgraf),
13	ARCH2	1.07	1.07	3.9	2	0		0	0	0		(RIMA_OM2_4, OM2_4_pgraf: OM2_4_dgraf)
14	DA	0.999	0.999	5.2	2	4	SYSTEMIC	156	2091.1	0.000556339		(RIMA_PDA_3, PDA_3_pgraf: PDA_3_dgraf)
15	LSCA1	0.423	0.423	3	1	0		0	0	0
16	LVA	0.2	0.2	13.5	1	4	SYSTEMIC	6970.8	130020	9.1224e-06		bifurcations =
17	LSCA2	0.407	0.407	0.75	1	0		0	0	0		(AO1: AO2, LMCA),
18	LIMA_Y	0.13475	0.13475	8	1	0		0	0	0		(AO2: AA1, RCA_1),
19	RIMA_OM2_4	0.13925	0.13925	10.743	1	0		0	0	0	OM	(AA1: AA2, RIMA_PDA_3)
20	LIMA_LAD2_4	0.13475	0.13475	8.291	1	0		0	0	0	LAD	(AA2: ARCH1, INN),
21	LSCA3	0.38	0.38	2.5	1	4	SYSTEMIC	1727.26	43680.9	2.75404e-05		(INN: RCC, RSCA1),
22	LMCA	0.2906	0.2906	0.669682	1	0	0	0	0	0		(ARCH1: LCC, ARCH2),
23	LAD_psten	0.267105	0.267105	0.35	1	0	0	0	0	0		(RSCA1: RVA, RSCA2),
24	LAD_dsten	0.267105	0.267105	0.348411	1	0	0	0	0	0		(ARCH2: LSCA1, DA),
25	LAD1	0.20445	0.20445	0.918935	1	0	0	0	0	0		(LSCA1: LVA, LSCA2),
26	LAD2_1	0.202807	0.202807	1.5	1	0	0	0	0	0		(LSCA2: LIMA_Y, LSCA3),
27	LAD2_2	0.163538	0.163538	1.2	1	0	0	0	0	0		(LMCA: LAD_psten, CIRC),
28	LAD2_3	0.124269	0.124269	1.1	1	0	0	0	0	0		(LAD_dsten: LAD1, S1_1),
29	LAD2_4_pgraf	0.085	0.085	0.350562	1	0	0	0	0	0		(LAD1: LAD2_1, DIAG),
30	LAD2_4_dgraf	0.085	0.085	0.350562	1	0	0	0	0	0		(LAD2_1: LAD2_2, LAD2_1p),
31	LAD3_1	0.085	0.085	3	1	0	0	0	0	0		(LAD2_2: LAD2_3, LAD2_2p),
32	LAD3_2	0.0797	0.0797	4.36	1	0	0	0	0	0		(LAD2_3: LAD2_4_pgraf, LAD2_3p),
33	LAD3_3	0.0744	0.0744	3.2	1	0	0	0	0	0		(LAD2_4_dgraf: LAD3_1, S2_1),
34	LAD3_4	0.0691	0.0691	3.1	1	0	0	0	0	0		(LAD3_1: LAD3_2, LAD3_1p),
35	LAD3_5	0.0638	0.0638	2.7	1	0	0	0	0	0		(LAD3_2: LAD3_3, LAD3_2p),
36	LAD3_6	0.0585	0.0585	2.89967	1	1	LAD	194977	48026.1	5.14e-06		(LAD3_3: LAD3_4, LAD3_3p),
37	S1_1	0.04585	0.04585	4	1	0	0	0	0	0		(LAD3_4: LAD3_5, LAD3_4p),
38	S1_2	0.0268	0.0268	3.16089	1	3	LAD	1.27974e+06	569818	6.76e-07		(LAD3_5: LAD3_6, LAD3_5p),
39	S2_1	0.0651	0.0651	2	1	0	0	0	0	0		(S1_1: S1_2, S1_1p),
40	S2_2	0.03515	0.03515	2.84627	1	3	LAD	682274	231443	1.37e-06		(S2_1: S2_2, S2_1p),
41	DIAG	0.14615	0.14615	0.943827	1	0	0	0	0	0		(DIAG: D1, D1c_1),
42	D1	0.14615	0.14615	0.611981	1	0	0	0	0	0		(D1: D1a_1, D1b_1),
43	D1a_1	0.14935	0.14935	2.3	1	0	0	0	0	0		(D1a_1: D1a_2, D1a_1p),
44	D1a_2	0.1129	0.1129	3.7	1	0	0	0	0	0		(D1a_2: D1a_3, D1a_2p),
45	D1a_3	0.07645	0.07645	2.9	1	0	0	0	0	0		(D1a_3: D1a_4, D1a_3p),
46	D1a_4	0.04	0.04	2.50922	1	1	LAD	501344	151578	1.91e-06		(D1b_1: D1b_2, D1b_1p),
47	D1b_1	0.0801	0.0801	4.3	1	0	0	0	0	0		(D1b_2: D1b_3, D1b_2p),
48	D1b_2	0.06005	0.06005	3.7	1	0	0	0	0	0		(D1c_1: D1c_2, D1c_1p),
49	D1b_3	0.04	0.04	2.621	1	1	LAD	501000	151578	1.91e-06		(D1c_2: D1c_3, D1c_2p),
50	D1c_1	0.0398	0.0398	4.6	1	0	0	0	0	0		(CIRC: OM1_1, OM2_1),
51	D1c_2	0.0263	0.0263	2.6	1	0	0	0	0	0		(OM1_1: OM1_2, OM1_1p),
52	D1c_3	0.0128	0.0128	2.25931	1	1	LAD	6.503e+06	6.129e+06	9.9e-08		(OM1_2: OM1_3, OM1_2p),
53	CIRC	0.09495	0.09495	2.64399	1	0	0	0	0	0		(OM1_3: OM1_4, OM1_3p),
54	OM1_1	0.0703	0.0703	2.9	1	0	0	0	0	0		(OM2_1: OM2_2_psten, OM2_1p),
55	OM1_2	0.0599667	0.0599667	2.2	1	0	0	0	0	0		(OM2_2_dsten: OM2_3, OM2_2p),
56	OM1_3	0.0496333	0.0496333	2.1	1	0	0	0	0	0		(OM2_3: OM2_4_pgraf, OM2_3p),
57	OM1_4	0.0393	0.0393	0.722513	1	1	CIRC	523000	315087	1.49e-06		(OM2_4_dgraf: OM2_5, OM2_4p),
58	OM2_1	0.09825	0.09825	2.2	1	0	0	0	0	0		(OM2_5: OM2_6, OM2_5p),
59	OM2_2_psten	0.0906643	0.0906643	0.35	1	0	0	0	0	0		(OM2_6: OM2_7, OM2_6p),
60	OM2_2_dsten	0.0906643	0.0906643	0.35	1	0	0	0	0	0		(OM2_7: OM2_8, OM2_7p),
61	OM2_3	0.0830786	0.0830786	3.2	1	0	0	0	0	0		(RCA_1: RCA_2, RCA_1p),
62	OM2_4_pgraf	0.0754929	0.0754929	0.26068	1	0	0	0	0	0		(RCA_2: RCA1_1, SAN_1),
63	OM2_4_dgraf	0.0754929	0.0754929	2.33932	1	0	0	0	0	0		(RCA1_1: RCA1_2, RCA1_1p),
64	OM2_5	0.0679071	0.0679071	2.3	1	0	0	0	0	0		(RCA1_2: RCA1_3, RCA1_2p),
65	OM2_6	0.0603214	0.0603214	2.9	1	0	0	0	0	0		(RCA1_3: RCA2_1_psten, AM_1),
66	OM2_7	0.0527357	0.0527357	1.8	1	0	0	0	0	0		(RCA2_1_dsten: RCA2_2, RCA2_1p),
67	OM2_8	0.04515	0.04515	3.00079	1	1	CIRC	374000	210798	2.14e-06		(RCA2_2: RCA2_3, RCA2_2p),
68	RCA_1	0.2331	0.2331	0.35	1	0	0	0	0	0		(RCA2_3: PDA_1, PLB_1),
69	RCA_2	0.207855	0.207855	0.541535	1	0	0	0	0	0		(PDA_1: PDA_2, PDA_1p),
70	RCA1_1	0.207526	0.207526	1.8	1	0	0	0	0	0		(PDA_2: PDA_3_pgraf, PDA_2p),
71	RCA1_2	0.209738	0.209738	1.8	1	0	0	0	0	0		(PDA_3_dgraf: PDA_4, PDA_3p),
72	RCA1_3	0.21195	0.21195	2.17717	1	0	0	0	0	0		(PDA_4: PDA_5, PDA_4p),
73	RCA2_1_psten	0.1349	0.1349	1.7	1	0	0	0	0	0		(PDA_5: PDA_6, PDA_5p),
74	RCA2_1_dsten	0.1349	0.1349	0.4	1	0	0	0	0	0		(PDA_6: PDA_7, PDA_6p),
75	RCA2_2	0.14845	0.14845	3.9	1	0	0	0	0	0		(PLB_1: PLB_2, PLB_1p),
76	RCA2_3	0.162	0.162	3.46744	1	0	0	0	0	0		(PLB_2: PLB1_1, PLB2_1),
77	PDA_1	0.16965	0.16965	1.5	1	0	0	0	0	0		(PLB1_1: PLB1_2, PLB1_1p),
78	PDA_2	0.149275	0.149275	1.2	1	0	0	0	0	0		(PLB1_2: PLB1a_1, PLB1b_1),
79	PDA_3_pgraf	0.1289	0.1289	1.17483	1	0	0	0	0	0		(PLB1a_1: PLB1a_2, PLB1a_1p),
80	PDA_3_dgraf	0.1289	0.1289	2.72517	1	0	0	0	0	0		(PLB1b_1: PLB1b_2, PLB1b_1p),
81	PDA_4	0.108525	0.108525	1.9	1	0	0	0	0	0		(PLB1b_2: PLB1b_3, PLB1b_2p),
82	PDA_5	0.08815	0.08815	1.4	1	0	0	0	0	0		(PLB2_1: PLB2_2, PLB2_1p),
83	PDA_6	0.067775	0.067775	1.5	1	0	0	0	0	0		(PLB2_2: PLB2_3, PLB2_2p),
84	PDA_7	0.0474	0.0474	1.27178	1	1	RCA	331000	799092	1.11e-06		(SAN_1: SAN_2, SAN_1p),
85	PLB_1	0.1145	0.1145	1.1	1	0	0	0	0	0		(SAN_2: SAN_3, SAN_2p),
86	PLB_2	0.1581	0.1581	1.35941	1	0	0	0	0	0		(AM_1: AM_2, AM_1p),
87	PLB1_1	0.1025	0.1025	1.8	1	0	0	0	0	0		(AM_2: AM_3, AM_2p),
88	PLB1_2	0.0442	0.0442	1.89425	1	0	0	0	0	0
89	PLB1a_1	0.0701	0.0701	2.8	1	0	0	0	0	0
90	PLB1a_2	0.04185	0.04185	1.96905	1	1	RCA	449000	1.11315e+06	8e-07
91	PLB1b_1	0.06035	0.06035	1.3	1	0	0	0	0	0
92	PLB1b_2	0.05715	0.05715	2.8	1	0	0	0	0	0
93	PLB1b_3	0.05395	0.05395	3.94741	1	1	RCA	239668	567725	1.55e-06
94	PLB2_1	0.143	0.143	1.6	1	0	0	0	0	0
95	PLB2_2	0.092825	0.092825	1.9	1	0	0	0	0	0
96	PLB2_3	0.04265	0.04265	1.9196	1	1	RCA	429275	1.05828e+06	8.4e-07
97	SAN_1	0.0721	0.0721	2.2	1	0	0	0	0	0
98	SAN_2	0.05505	0.05505	2.1	1	0	0	0	0	0
99	SAN_3	0.038	0.038	1.7603	1	2	RCA	567000	1.44133e+06	6.24e-07
100	AM_1	0.12835	0.12835	2.5	1	0	0	0	0	0
101	AM_2	0.083475	0.083475	2.9	1	0	0	0	0	0
102	AM_3	0.0386	0.0386	2.48623	1	2	RCA	546000	1.38202e+06	6.5e-07
103	LAD2_1p	0.04	0.04	0.5	1	3	LAD	501000	151578	1.91e-06
104	LAD2_2p	0.04	0.04	0.5	1	3	LAD	501000	151578	1.91e-06
105	LAD2_3p	0.04	0.04	0.5	1	3	LAD	501000	151578	1.91e-06
106	LAD3_1p	0.04	0.04	0.5	1	3	LAD	501000	151578	1.91e-06
107	LAD3_2p	0.04	0.04	0.5	1	3	LAD	501000	151578	1.91e-06
108	LAD3_3p	0.04	0.04	0.5	1	3	LAD	501344	151578	1.91e-06
109	LAD3_4p	0.04	0.04	0.5	1	3	LAD	501344	151578	1.91e-06
110	LAD3_5p	0.04	0.04	0.5	1	3	LAD	501000	151578	1.91e-06
111	S1_1p	0.04	0.04	0.5	1	3	LAD	501000	151578	1.91e-06
112	S2_1p	0.04	0.04	0.5	1	3	LAD	501000	151578	1.91e-06
113	D1a_1p	0.04	0.04	0.5	1	1	LAD	501344	151578	1.91e-06
114	D1a_2p	0.04	0.04	0.5	1	1	LAD	501344	151578	1.91e-06
115	D1a_3p	0.04	0.04	0.5	1	1	LAD	501344	151578	1.91e-06
116	D1b_1p	0.04	0.04	0.5	1	1	LAD	501344	151578	1.91e-06
117	D1b_2p	0.04	0.04	0.5	1	1	LAD	501344	151578	1.91e-06
118	D1c_1p	0.04	0.04	0.5	1	1	LAD	501344	151578	1.91e-06
119	D1c_2p	0.04	0.04	0.5	1	1	LAD	501344	151578	1.91e-06
120	OM1_1p	0.06	0.06	0.5	1	1	CIRC	182680	96290.4	4.47e-06
121	OM1_2p	0.06	0.06	0.5	1	1	CIRC	183000	96290.4	4.47e-06
122	OM1_3p	0.06	0.06	0.5	1	1	CIRC	183000	96290.4	4.47e-06
123	OM2_1p	0.06	0.06	0.5	1	1	CIRC	182680	96290.4	4.47e-06
124	OM2_2p	0.06	0.06	0.5	1	1	CIRC	182680	96290.4	4.47e-06
125	OM2_3p	0.06	0.06	0.5	1	1	CIRC	182680	96290.4	4.47e-06
126	OM2_4p	0.06	0.06	0.5	1	1	CIRC	182680	96290.4	4.47e-06
127	OM2_5p	0.06	0.06	0.5	1	1	CIRC	183000	96290.4	4.47e-06
128	OM2_6p	0.06	0.06	0.5	1	1	CIRC	183000	96290.4	4.47e-06
129	OM2_7p	0.06	0.06	0.5	1	1	CIRC	183000	96290.4	4.47e-06
130	RCA_1p	0.04	0.04	0.5	1	2	RCA	501000	1.2562e+06	7.1e-07
131	RCA1_1p	0.04	0.04	0.5	1	2	RCA	501000	1.2562e+06	7.1e-07
132	RCA1_2p	0.04	0.04	0.5	1	2	RCA	501344	1.2562e+06	7.1e-07
133	RCA2_1p	0.04	0.04	0.5	1	2	RCA	501000	1.2562e+06	7.1e-07
134	RCA2_2p	0.04	0.04	0.5	1	2	RCA	501000	1.2562e+06	7.1e-07
135	PDA_1p	0.04	0.04	0.5	1	3	RCA	501000	1.2562e+06	7.1e-07
136	PDA_2p	0.04	0.04	0.5	1	3	RCA	501000	1.2562e+06	7.1e-07
137	PDA_3p	0.04	0.04	0.5	1	3	RCA	501344	1.2562e+06	7.1e-07
138	PDA_4p	0.04	0.04	0.5	1	3	RCA	501000	1.2562e+06	7.1e-07
139	PDA_5p	0.04	0.04	0.5	1	3	RCA	501000	1.2562e+06	7.1e-07
140	PDA_6p	0.04	0.04	0.5	1	3	RCA	501344	1.2562e+06	7.1e-07
141	PLB_1p	0.04	0.04	0.5	1	1	RCA	501000	1.2562e+06	7.1e-07
142	PLB1_1p	0.04	0.04	0.5	1	1	RCA	501000	1.2562e+06	7.1e-07
143	PLB1a_1p	0.04	0.04	0.5	1	1	RCA	501344	1.2562e+06	7.1e-07
144	PLB1b_1p	0.04	0.04	0.5	1	1	RCA	501344	1.2562e+06	7.1e-07
145	PLB1b_2p	0.04	0.04	0.5	1	1	RCA	501344	1.2562e+06	7.1e-07
146	PLB2_1p	0.04	0.04	0.5	1	1	RCA	501344	1.2562e+06	7.1e-07
147	PLB2_2p	0.04	0.04	0.5	1	1	RCA	501344	1.2562e+06	7.1e-07
148	SAN_1p	0.04	0.04	0.5	1	2	RCA	501344	1.2562e+06	7.1e-07
149	SAN_2p	0.04	0.04	0.5	1	2	RCA	501344	1.2562e+06	7.1e-07
150	AM_1p	0.04	0.04	0.5	1	2	RCA	501344	1.2562e+06	7.1e-07
151	AM_2p	0.04	0.04	0.5	1	2	RCA	501344	1.2562e+06	7.1e-07

## Sheet: B
No.	vesselname	Ru	Rd	L	vesseltype	squeezetype	territory	R1	R2	Ct	grafttarget	Vessel Network Relations (.cfg)
1	AO1	1.47	1.47	0.5	2	0	0	0	0	0		stenosisname = sLAD_1, sOM2_2, sRCA2_1
2	AO2	1.47	1.47	0.5	2	0	0	0	0	0		Ls = 1.6, 1.2, 1.5
3	AA1	1.47	1.47	1	2	0		0	0	0		%stenosis = 90, 99, 90
4	RA_PDA_3	0.1676	0.1676	19.1611	1	0		0	0	0	PDA
5	AA2	1.47	1.47	2	2	0		0	0	0		stenoses =
6	INN	0.62	0.62	3	1	0		0	0	0		(LAD_1_psten: LAD_1_dsten),
7	ARCH1	1.12	1.12	2	2	0		0	0	0		(OM2_2_psten: OM2_2_dsten),
8	RCC	0.4	0.4	3	1	4	SYSTEMIC	1560	11251.5	9.75751e-05		(RCA2_1_psten: RCA2_1_dsten),
9	RSCA1	0.48	0.48	3	1	0		0	0	0
10	RVA	0.2	0.2	13.5	1	4	SYSTEMIC	6970	130121	9.1224e-06		graftings =
11	RSCA2	0.47	0.47	0.75	1	0		0	0	0		(LIMA_LAD2_4, LAD2_4_pgraf: LAD2_4_dgraf),
12	RIMA_OM2_4	0.13925	0.13925	23.743	1	0		0	0	0	OM	(RIMA_OM2_4, OM2_4_pgraf: OM2_4_dgraf),
13	RSCA3	0.45	0.45	2.5	1	4	SYSTEMIC	1230	30543.1	3.9261e-05		(RA_PDA_3, PDA_3_pgraf: PDA_3_dgraf)
14	LCC	0.37	0.37	3	1	4	SYSTEMIC	1820	26109.8	4.4746e-05
15	ARCH2	1.07	1.07	3.9	2	0		0	0	0		bifurcations =
16	DA	0.999	0.999	5.2	2	4	SYSTEMIC	155.733	2091.1	0.000557159		(AO1: AO2, LMCA),
17	LSCA1	0.423	0.423	3	1	0		0	0	0		(AO2: AA1, RCA_1),
18	LVA	0.2	0.2	13.5	1	4	SYSTEMIC	6970	130020	9.1224e-06		(AA1: AA2, RA_PDA_3)
19	LSCA2	0.407	0.407	0.75	1	0		0	0	0		(AA2: ARCH1, INN),
20	LIMA_LAD2_4	0.13475	0.13475	16.291	1	0		0	0	0	LAD	(INN: RCC, RSCA1),
21	LSCA3	0.38	0.38	2.5	1	4	SYSTEMIC	1727.26	43680.9	2.75404e-05		(ARCH1: LCC, ARCH2),
22	LMCA	0.2906	0.2906	0.669682	1	0	0	0	0	0		(RSCA1: RVA, RSCA2),
23	LAD_psten	0.267105	0.267105	0.35	1	0	0	0	0	0		(RSCA2: RIMA_OM2_4, RSCA3),
24	LAD_dsten	0.267105	0.267105	0.348411	1	0	0	0	0	0		(ARCH2: LSCA1, DA),
25	LAD1	0.20445	0.20445	0.918935	1	0	0	0	0	0		(LSCA1: LVA, LSCA2),
26	LAD2_1	0.202807	0.202807	1.5	1	0	0	0	0	0		(LSCA2: LIMA_LAD2_4, LSCA3),
27	LAD2_2	0.163538	0.163538	1.2	1	0	0	0	0	0		(LMCA: LAD_psten, CIRC),
28	LAD2_3	0.124269	0.124269	1.1	1	0	0	0	0	0		(LAD_dsten: LAD1, S1_1),
29	LAD2_4_pgraf	0.085	0.085	0.350562	1	0	0	0	0	0		(LAD1: LAD2_1, DIAG),
30	LAD2_4_dgraf	0.085	0.085	0.350562	1	0	0	0	0	0		(LAD2_1: LAD2_2, LAD2_1p),
31	LAD3_1	0.085	0.085	3	1	0	0	0	0	0		(LAD2_2: LAD2_3, LAD2_2p),
32	LAD3_2	0.0797	0.0797	4.36	1	0	0	0	0	0		(LAD2_3: LAD2_4_pgraf, LAD2_3p),
33	LAD3_3	0.0744	0.0744	3.2	1	0	0	0	0	0		(LAD2_4_dgraf: LAD3_1, S2_1),
34	LAD3_4	0.0691	0.0691	3.1	1	0	0	0	0	0		(LAD3_1: LAD3_2, LAD3_1p),
35	LAD3_5	0.0638	0.0638	2.7	1	0	0	0	0	0		(LAD3_2: LAD3_3, LAD3_2p),
36	LAD3_6	0.0585	0.0585	2.89967	1	1	LAD	194977	48026.1	5.14e-06		(LAD3_3: LAD3_4, LAD3_3p),
37	S1_1	0.04585	0.04585	4	1	0	0	0	0	0		(LAD3_4: LAD3_5, LAD3_4p),
38	S1_2	0.0268	0.0268	3.16089	1	3	LAD	1.27974e+06	569818	6.76e-07		(LAD3_5: LAD3_6, LAD3_5p),
39	S2_1	0.0651	0.0651	2	1	0	0	0	0	0		(S1_1: S1_2, S1_1p),
40	S2_2	0.03515	0.03515	2.84627	1	3	LAD	682274	231443	1.37e-06		(S2_1: S2_2, S2_1p),
41	DIAG	0.14615	0.14615	0.943827	1	0	0	0	0	0		(DIAG: D1, D1c_1),
42	D1	0.14615	0.14615	0.611981	1	0	0	0	0	0		(D1: D1a_1, D1b_1),
43	D1a_1	0.14935	0.14935	2.3	1	0	0	0	0	0		(D1a_1: D1a_2, D1a_1p),
44	D1a_2	0.1129	0.1129	3.7	1	0	0	0	0	0		(D1a_2: D1a_3, D1a_2p),
45	D1a_3	0.07645	0.07645	2.9	1	0	0	0	0	0		(D1a_3: D1a_4, D1a_3p),
46	D1a_4	0.04	0.04	2.50922	1	1	LAD	501344	151578	1.91e-06		(D1b_1: D1b_2, D1b_1p),
47	D1b_1	0.0801	0.0801	4.3	1	0	0	0	0	0		(D1b_2: D1b_3, D1b_2p),
48	D1b_2	0.06005	0.06005	3.7	1	0	0	0	0	0		(D1c_1: D1c_2, D1c_1p),
49	D1b_3	0.04	0.04	2.621	1	1	LAD	501000	151578	1.91e-06		(D1c_2: D1c_3, D1c_2p),
50	D1c_1	0.0398	0.0398	4.6	1	0	0	0	0	0		(CIRC: OM1_1, OM2_1),
51	D1c_2	0.0263	0.0263	2.6	1	0	0	0	0	0		(OM1_1: OM1_2, OM1_1p),
52	D1c_3	0.0128	0.0128	2.25931	1	1	LAD	6.503e+06	6.129e+06	9.9e-08		(OM1_2: OM1_3, OM1_2p),
53	CIRC	0.09495	0.09495	2.64399	1	0	0	0	0	0		(OM1_3: OM1_4, OM1_3p),
54	OM1_1	0.0703	0.0703	2.9	1	0	0	0	0	0		(OM2_1: OM2_2_psten, OM2_1p),
55	OM1_2	0.0599667	0.0599667	2.2	1	0	0	0	0	0		(OM2_2_dsten: OM2_3, OM2_2p),
56	OM1_3	0.0496333	0.0496333	2.1	1	0	0	0	0	0		(OM2_3: OM2_4_pgraf, OM2_3p),
57	OM1_4	0.0393	0.0393	0.722513	1	1	CIRC	523000	315087	1.49e-06		(OM2_4_dgraf: OM2_5, OM2_4p),
58	OM2_1	0.09825	0.09825	2.2	1	0	0	0	0	0		(OM2_5: OM2_6, OM2_5p),
59	OM2_2_psten	0.0906643	0.0906643	0.35	1	0	0	0	0	0		(OM2_6: OM2_7, OM2_6p),
60	OM2_2_dsten	0.0906643	0.0906643	0.35	1	0	0	0	0	0		(OM2_7: OM2_8, OM2_7p),
61	OM2_3	0.0830786	0.0830786	3.2	1	0	0	0	0	0		(RCA_1: RCA_2, RCA_1p),
62	OM2_4_pgraf	0.0754929	0.0754929	0.26068	1	0	0	0	0	0		(RCA_2: RCA1_1, SAN_1),
63	OM2_4_dgraf	0.0754929	0.0754929	2.33932	1	0	0	0	0	0		(RCA1_1: RCA1_2, RCA1_1p),
64	OM2_5	0.0679071	0.0679071	2.3	1	0	0	0	0	0		(RCA1_2: RCA1_3, RCA1_2p),
65	OM2_6	0.0603214	0.0603214	2.9	1	0	0	0	0	0		(RCA1_3: RCA2_1_psten, AM_1),
66	OM2_7	0.0527357	0.0527357	1.8	1	0	0	0	0	0		(RCA2_1_dsten: RCA2_2, RCA2_1p),
67	OM2_8	0.04515	0.04515	3.00079	1	1	CIRC	374000	210798	2.14e-06		(RCA2_2: RCA2_3, RCA2_2p),
68	RCA_1	0.2331	0.2331	0.35	1	0	0	0	0	0		(RCA2_3: PDA_1, PLB_1),
69	RCA_2	0.207855	0.207855	0.541535	1	0	0	0	0	0		(PDA_1: PDA_2, PDA_1p),
70	RCA1_1	0.207526	0.207526	1.8	1	0	0	0	0	0		(PDA_2: PDA_3_pgraf, PDA_2p),
71	RCA1_2	0.209738	0.209738	1.8	1	0	0	0	0	0		(PDA_3_dgraf: PDA_4, PDA_3p),
72	RCA1_3	0.21195	0.21195	2.17717	1	0	0	0	0	0		(PDA_4: PDA_5, PDA_4p),
73	RCA2_1_psten	0.1349	0.1349	1.7	1	0	0	0	0	0		(PDA_5: PDA_6, PDA_5p),
74	RCA2_1_dsten	0.1349	0.1349	0.4	1	0	0	0	0	0		(PDA_6: PDA_7, PDA_6p),
75	RCA2_2	0.14845	0.14845	3.9	1	0	0	0	0	0		(PLB_1: PLB_2, PLB_1p),
76	RCA2_3	0.162	0.162	3.46744	1	0	0	0	0	0		(PLB_2: PLB1_1, PLB2_1),
77	PDA_1	0.16965	0.16965	1.5	1	0	0	0	0	0		(PLB1_1: PLB1_2, PLB1_1p),
78	PDA_2	0.149275	0.149275	1.2	1	0	0	0	0	0		(PLB1_2: PLB1a_1, PLB1b_1),
79	PDA_3_pgraf	0.1289	0.1289	1.17483	1	0	0	0	0	0		(PLB1a_1: PLB1a_2, PLB1a_1p),
80	PDA_3_dgraf	0.1289	0.1289	2.72517	1	0	0	0	0	0		(PLB1b_1: PLB1b_2, PLB1b_1p),
81	PDA_4	0.108525	0.108525	1.9	1	0	0	0	0	0		(PLB1b_2: PLB1b_3, PLB1b_2p),
82	PDA_5	0.08815	0.08815	1.4	1	0	0	0	0	0		(PLB2_1: PLB2_2, PLB2_1p),
83	PDA_6	0.067775	0.067775	1.5	1	0	0	0	0	0		(PLB2_2: PLB2_3, PLB2_2p),
84	PDA_7	0.0474	0.0474	1.27178	1	1	RCA	331000	799092	1.11e-06		(SAN_1: SAN_2, SAN_1p),
85	PLB_1	0.1145	0.1145	1.1	1	0	0	0	0	0		(SAN_2: SAN_3, SAN_2p),
86	PLB_2	0.1581	0.1581	1.35941	1	0	0	0	0	0		(AM_1: AM_2, AM_1p),
87	PLB1_1	0.1025	0.1025	1.8	1	0	0	0	0	0		(AM_2: AM_3, AM_2p),
88	PLB1_2	0.0442	0.0442	1.89425	1	0	0	0	0	0
89	PLB1a_1	0.0701	0.0701	2.8	1	0	0	0	0	0
90	PLB1a_2	0.04185	0.04185	1.96905	1	1	RCA	449000	1.11315e+06	8e-07
91	PLB1b_1	0.06035	0.06035	1.3	1	0	0	0	0	0
92	PLB1b_2	0.05715	0.05715	2.8	1	0	0	0	0	0
93	PLB1b_3	0.05395	0.05395	3.94741	1	1	RCA	239668	567725	1.55e-06
94	PLB2_1	0.143	0.143	1.6	1	0	0	0	0	0
95	PLB2_2	0.092825	0.092825	1.9	1	0	0	0	0	0
96	PLB2_3	0.04265	0.04265	1.9196	1	1	RCA	429275	1.05828e+06	8.4e-07
97	SAN_1	0.0721	0.0721	2.2	1	0	0	0	0	0
98	SAN_2	0.05505	0.05505	2.1	1	0	0	0	0	0
99	SAN_3	0.038	0.038	1.7603	1	2	RCA	567000	1.44133e+06	6.24e-07
100	AM_1	0.12835	0.12835	2.5	1	0	0	0	0	0
101	AM_2	0.083475	0.083475	2.9	1	0	0	0	0	0
102	AM_3	0.0386	0.0386	2.48623	1	2	RCA	546000	1.38202e+06	6.5e-07
103	LAD2_1p	0.04	0.04	0.5	1	3	LAD	501000	151578	1.91e-06
104	LAD2_2p	0.04	0.04	0.5	1	3	LAD	501000	151578	1.91e-06
105	LAD2_3p	0.04	0.04	0.5	1	3	LAD	501000	151578	1.91e-06
106	LAD3_1p	0.04	0.04	0.5	1	3	LAD	501000	151578	1.91e-06
107	LAD3_2p	0.04	0.04	0.5	1	3	LAD	501000	151578	1.91e-06
108	LAD3_3p	0.04	0.04	0.5	1	3	LAD	501344	151578	1.91e-06
109	LAD3_4p	0.04	0.04	0.5	1	3	LAD	501344	151578	1.91e-06
110	LAD3_5p	0.04	0.04	0.5	1	3	LAD	501000	151578	1.91e-06
111	S1_1p	0.04	0.04	0.5	1	3	LAD	501000	151578	1.91e-06
112	S2_1p	0.04	0.04	0.5	1	3	LAD	501000	151578	1.91e-06
113	D1a_1p	0.04	0.04	0.5	1	1	LAD	501344	151578	1.91e-06
114	D1a_2p	0.04	0.04	0.5	1	1	LAD	501344	151578	1.91e-06
115	D1a_3p	0.04	0.04	0.5	1	1	LAD	501344	151578	1.91e-06
116	D1b_1p	0.04	0.04	0.5	1	1	LAD	501344	151578	1.91e-06
117	D1b_2p	0.04	0.04	0.5	1	1	LAD	501344	151578	1.91e-06
118	D1c_1p	0.04	0.04	0.5	1	1	LAD	501344	151578	1.91e-06
119	D1c_2p	0.04	0.04	0.5	1	1	LAD	501344	151578	1.91e-06
120	OM1_1p	0.06	0.06	0.5	1	1	CIRC	182680	96290.4	4.47e-06
121	OM1_2p	0.06	0.06	0.5	1	1	CIRC	183000	96290.4	4.47e-06
122	OM1_3p	0.06	0.06	0.5	1	1	CIRC	183000	96290.4	4.47e-06
123	OM2_1p	0.06	0.06	0.5	1	1	CIRC	182680	96290.4	4.47e-06
124	OM2_2p	0.06	0.06	0.5	1	1	CIRC	182680	96290.4	4.47e-06
125	OM2_3p	0.06	0.06	0.5	1	1	CIRC	182680	96290.4	4.47e-06
126	OM2_4p	0.06	0.06	0.5	1	1	CIRC	182680	96290.4	4.47e-06
127	OM2_5p	0.06	0.06	0.5	1	1	CIRC	183000	96290.4	4.47e-06
128	OM2_6p	0.06	0.06	0.5	1	1	CIRC	183000	96290.4	4.47e-06
129	OM2_7p	0.06	0.06	0.5	1	1	CIRC	183000	96290.4	4.47e-06
130	RCA_1p	0.04	0.04	0.5	1	2	RCA	501000	1.2562e+06	7.1e-07
131	RCA1_1p	0.04	0.04	0.5	1	2	RCA	501000	1.2562e+06	7.1e-07
132	RCA1_2p	0.04	0.04	0.5	1	2	RCA	501344	1.2562e+06	7.1e-07
133	RCA2_1p	0.04	0.04	0.5	1	2	RCA	501000	1.2562e+06	7.1e-07
134	RCA2_2p	0.04	0.04	0.5	1	2	RCA	501000	1.2562e+06	7.1e-07
135	PDA_1p	0.04	0.04	0.5	1	3	RCA	501000	1.2562e+06	7.1e-07
136	PDA_2p	0.04	0.04	0.5	1	3	RCA	501000	1.2562e+06	7.1e-07
137	PDA_3p	0.04	0.04	0.5	1	3	RCA	501344	1.2562e+06	7.1e-07
138	PDA_4p	0.04	0.04	0.5	1	3	RCA	501000	1.2562e+06	7.1e-07
139	PDA_5p	0.04	0.04	0.5	1	3	RCA	501000	1.2562e+06	7.1e-07
140	PDA_6p	0.04	0.04	0.5	1	3	RCA	501344	1.2562e+06	7.1e-07
141	PLB_1p	0.04	0.04	0.5	1	1	RCA	501000	1.2562e+06	7.1e-07
142	PLB1_1p	0.04	0.04	0.5	1	1	RCA	501000	1.2562e+06	7.1e-07
143	PLB1a_1p	0.04	0.04	0.5	1	1	RCA	501344	1.2562e+06	7.1e-07
144	PLB1b_1p	0.04	0.04	0.5	1	1	RCA	501344	1.2562e+06	7.1e-07
145	PLB1b_2p	0.04	0.04	0.5	1	1	RCA	501344	1.2562e+06	7.1e-07
146	PLB2_1p	0.04	0.04	0.5	1	1	RCA	501344	1.2562e+06	7.1e-07
147	PLB2_2p	0.04	0.04	0.5	1	1	RCA	501344	1.2562e+06	7.1e-07
148	SAN_1p	0.04	0.04	0.5	1	2	RCA	501344	1.2562e+06	7.1e-07
149	SAN_2p	0.04	0.04	0.5	1	2	RCA	501344	1.2562e+06	7.1e-07
150	AM_1p	0.04	0.04	0.5	1	2	RCA	501344	1.2562e+06	7.1e-07
151	AM_2p	0.04	0.04	0.5	1	2	RCA	501344	1.2562e+06	7.1e-07

## Sheet: C
No.	vesselname	Ru	Rd	L	vesseltype	squeezetype	territory	R1	R2	Ct	grafttarget	Vessel Network Relations (.cfg)
1	AO1	1.47	1.47	0.5	2	0	0	0	0	0		stenosisname = sLAD_1, sOM2_2, sRCA2_1
2	AO2	1.47	1.47	0.5	2	0	0	0	0	0		Ls = 1.6, 1.2, 1.5
3	AA1	1.47	1.47	1	2	0		0	0	0		%stenosis = 90, 99, 90
4	RA_OM2_4	0.1676	0.1676	16.1611	1	0		0	0	0	OM
5	AA2	1.47	1.47	2	2	0		0	0	0		stenoses =
6	INN	0.62	0.62	3	1	0		0	0	0		(LAD_1_psten: LAD_1_dsten),
7	ARCH1	1.12	1.12	2	2	0		0	0	0		(OM2_2_psten: OM2_2_dsten),
8	RCC	0.4	0.4	3	1	4	SYSTEMIC	1560	11251.5	9.75751e-05		(RCA2_1_psten: RCA2_1_dsten),
9	RSCA1	0.48	0.48	3	1	0		0	0	0
10	RVA	0.2	0.2	13.5	1	4	SYSTEMIC	6970	130121	9.1224e-06		graftings =
11	RSCA2	0.47	0.47	0.75	1	0		0	0	0		(LIMA_LAD2_4, LAD2_4_pgraf: LAD2_4_dgraf),
12	RIMA_PDA_3	0.13925	0.13925	23.743	1	0		0	0	0	PDA	(RA_OM2_4, OM2_4_pgraf: OM2_4_dgraf),
13	RSCA3	0.45	0.45	2.5	1	4	SYSTEMIC	1230	30543.1	3.9261e-05		(RIMA_PDA_3, PDA_3_pgraf: PDA_3_dgraf)
14	LCC	0.37	0.37	3	1	4	SYSTEMIC	1820	26109.8	4.4746e-05
15	ARCH2	1.07	1.07	3.9	2	0		0	0	0		bifurcations =
16	DA	0.999	0.999	5.2	2	4	SYSTEMIC	155.733	2091.1	0.000557159		(AO1: AO2, LMCA),
17	LSCA1	0.423	0.423	3	1	0		0	0	0		(AO2: AA1, RCA_1),
18	LVA	0.2	0.2	13.5	1	4	SYSTEMIC	6970	130020	9.1224e-06		(AA1: AA2, RA_OM2_4)
19	LSCA2	0.407	0.407	0.75	1	0		0	0	0		(AA2: ARCH1, INN),
20	LIMA_LAD2_4	0.13475	0.13475	16.291	1	0		0	0	0	LAD	(INN: RCC, RSCA1),
21	LSCA3	0.38	0.38	2.5	1	4	SYSTEMIC	1727.26	43680.9	2.75404e-05		(ARCH1: LCC, ARCH2),
22	LMCA	0.2906	0.2906	0.669682	1	0	0	0	0	0		(RSCA1: RVA, RSCA2),
23	LAD_psten	0.267105	0.267105	0.35	1	0	0	0	0	0		(RSCA2: RIMA_PDA_3, RSCA3),
24	LAD_dsten	0.267105	0.267105	0.348411	1	0	0	0	0	0		(ARCH2: LSCA1, DA),
25	LAD1	0.20445	0.20445	0.918935	1	0	0	0	0	0		(LSCA1: LVA, LSCA2),
26	LAD2_1	0.202807	0.202807	1.5	1	0	0	0	0	0		(LSCA2: LIMA_LAD2_4, LSCA3)
27	LAD2_2	0.163538	0.163538	1.2	1	0	0	0	0	0		(LMCA: LAD_psten, CIRC),
28	LAD2_3	0.124269	0.124269	1.1	1	0	0	0	0	0		(LAD_dsten: LAD1, S1_1),
29	LAD2_4_pgraf	0.085	0.085	0.350562	1	0	0	0	0	0		(LAD1: LAD2_1, DIAG),
30	LAD2_4_dgraf	0.085	0.085	0.350562	1	0	0	0	0	0		(LAD2_1: LAD2_2, LAD2_1p),
31	LAD3_1	0.085	0.085	3	1	0	0	0	0	0		(LAD2_2: LAD2_3, LAD2_2p),
32	LAD3_2	0.0797	0.0797	4.36	1	0	0	0	0	0		(LAD2_3: LAD2_4_pgraf, LAD2_3p),
33	LAD3_3	0.0744	0.0744	3.2	1	0	0	0	0	0		(LAD2_4_dgraf: LAD3_1, S2_1),
34	LAD3_4	0.0691	0.0691	3.1	1	0	0	0	0	0		(LAD3_1: LAD3_2, LAD3_1p),
35	LAD3_5	0.0638	0.0638	2.7	1	0	0	0	0	0		(LAD3_2: LAD3_3, LAD3_2p),
36	LAD3_6	0.0585	0.0585	2.89967	1	1	LAD	194977	48026.1	5.14e-06		(LAD3_3: LAD3_4, LAD3_3p),
37	S1_1	0.04585	0.04585	4	1	0	0	0	0	0		(LAD3_4: LAD3_5, LAD3_4p),
38	S1_2	0.0268	0.0268	3.16089	1	3	LAD	1.27974e+06	569818	6.76e-07		(LAD3_5: LAD3_6, LAD3_5p),
39	S2_1	0.0651	0.0651	2	1	0	0	0	0	0		(S1_1: S1_2, S1_1p),
40	S2_2	0.03515	0.03515	2.84627	1	3	LAD	682274	231443	1.37e-06		(S2_1: S2_2, S2_1p),
41	DIAG	0.14615	0.14615	0.943827	1	0	0	0	0	0		(DIAG: D1, D1c_1),
42	D1	0.14615	0.14615	0.611981	1	0	0	0	0	0		(D1: D1a_1, D1b_1),
43	D1a_1	0.14935	0.14935	2.3	1	0	0	0	0	0		(D1a_1: D1a_2, D1a_1p),
44	D1a_2	0.1129	0.1129	3.7	1	0	0	0	0	0		(D1a_2: D1a_3, D1a_2p),
45	D1a_3	0.07645	0.07645	2.9	1	0	0	0	0	0		(D1a_3: D1a_4, D1a_3p),
46	D1a_4	0.04	0.04	2.50922	1	1	LAD	501344	151578	1.91e-06		(D1b_1: D1b_2, D1b_1p),
47	D1b_1	0.0801	0.0801	4.3	1	0	0	0	0	0		(D1b_2: D1b_3, D1b_2p),
48	D1b_2	0.06005	0.06005	3.7	1	0	0	0	0	0		(D1c_1: D1c_2, D1c_1p),
49	D1b_3	0.04	0.04	2.621	1	1	LAD	501000	151578	1.91e-06		(D1c_2: D1c_3, D1c_2p),
50	D1c_1	0.0398	0.0398	4.6	1	0	0	0	0	0		(CIRC: OM1_1, OM2_1),
51	D1c_2	0.0263	0.0263	2.6	1	0	0	0	0	0		(OM1_1: OM1_2, OM1_1p),
52	D1c_3	0.0128	0.0128	2.25931	1	1	LAD	6.503e+06	6.129e+06	9.9e-08		(OM1_2: OM1_3, OM1_2p),
53	CIRC	0.09495	0.09495	2.64399	1	0	0	0	0	0		(OM1_3: OM1_4, OM1_3p),
54	OM1_1	0.0703	0.0703	2.9	1	0	0	0	0	0		(OM2_1: OM2_2_psten, OM2_1p),
55	OM1_2	0.0599667	0.0599667	2.2	1	0	0	0	0	0		(OM2_2_dsten: OM2_3, OM2_2p),
56	OM1_3	0.0496333	0.0496333	2.1	1	0	0	0	0	0		(OM2_3: OM2_4_pgraf, OM2_3p),
57	OM1_4	0.0393	0.0393	0.722513	1	1	CIRC	523000	315087	1.49e-06		(OM2_4_dgraf: OM2_5, OM2_4p),
58	OM2_1	0.09825	0.09825	2.2	1	0	0	0	0	0		(OM2_5: OM2_6, OM2_5p),
59	OM2_2_psten	0.0906643	0.0906643	0.35	1	0	0	0	0	0		(OM2_6: OM2_7, OM2_6p),
60	OM2_2_dsten	0.0906643	0.0906643	0.35	1	0	0	0	0	0		(OM2_7: OM2_8, OM2_7p),
61	OM2_3	0.0830786	0.0830786	3.2	1	0	0	0	0	0		(RCA_1: RCA_2, RCA_1p),
62	OM2_4_pgraf	0.0754929	0.0754929	0.26068	1	0	0	0	0	0		(RCA_2: RCA1_1, SAN_1),
63	OM2_4_dgraf	0.0754929	0.0754929	2.33932	1	0	0	0	0	0		(RCA1_1: RCA1_2, RCA1_1p),
64	OM2_5	0.0679071	0.0679071	2.3	1	0	0	0	0	0		(RCA1_2: RCA1_3, RCA1_2p),
65	OM2_6	0.0603214	0.0603214	2.9	1	0	0	0	0	0		(RCA1_3: RCA2_1_psten, AM_1),
66	OM2_7	0.0527357	0.0527357	1.8	1	0	0	0	0	0		(RCA2_1_dsten: RCA2_2, RCA2_1p),
67	OM2_8	0.04515	0.04515	3.00079	1	1	CIRC	374000	210798	2.14e-06		(RCA2_2: RCA2_3, RCA2_2p),
68	RCA_1	0.2331	0.2331	0.35	1	0	0	0	0	0		(RCA2_3: PDA_1, PLB_1),
69	RCA_2	0.207855	0.207855	0.541535	1	0	0	0	0	0		(PDA_1: PDA_2, PDA_1p),
70	RCA1_1	0.207526	0.207526	1.8	1	0	0	0	0	0		(PDA_2: PDA_3_pgraf, PDA_2p),
71	RCA1_2	0.209738	0.209738	1.8	1	0	0	0	0	0		(PDA_3_dgraf: PDA_4, PDA_3p),
72	RCA1_3	0.21195	0.21195	2.17717	1	0	0	0	0	0		(PDA_4: PDA_5, PDA_4p),
73	RCA2_1_psten	0.1349	0.1349	1.7	1	0	0	0	0	0		(PDA_5: PDA_6, PDA_5p),
74	RCA2_1_dsten	0.1349	0.1349	0.4	1	0	0	0	0	0		(PDA_6: PDA_7, PDA_6p),
75	RCA2_2	0.14845	0.14845	3.9	1	0	0	0	0	0		(PLB_1: PLB_2, PLB_1p),
76	RCA2_3	0.162	0.162	3.46744	1	0	0	0	0	0		(PLB_2: PLB1_1, PLB2_1),
77	PDA_1	0.16965	0.16965	1.5	1	0	0	0	0	0		(PLB1_1: PLB1_2, PLB1_1p),
78	PDA_2	0.149275	0.149275	1.2	1	0	0	0	0	0		(PLB1_2: PLB1a_1, PLB1b_1),
79	PDA_3_pgraf	0.1289	0.1289	1.17483	1	0	0	0	0	0		(PLB1a_1: PLB1a_2, PLB1a_1p),
80	PDA_3_dgraf	0.1289	0.1289	2.72517	1	0	0	0	0	0		(PLB1b_1: PLB1b_2, PLB1b_1p),
81	PDA_4	0.108525	0.108525	1.9	1	0	0	0	0	0		(PLB1b_2: PLB1b_3, PLB1b_2p),
82	PDA_5	0.08815	0.08815	1.4	1	0	0	0	0	0		(PLB2_1: PLB2_2, PLB2_1p),
83	PDA_6	0.067775	0.067775	1.5	1	0	0	0	0	0		(PLB2_2: PLB2_3, PLB2_2p),
84	PDA_7	0.0474	0.0474	1.27178	1	1	RCA	331000	799092	1.11e-06		(SAN_1: SAN_2, SAN_1p),
85	PLB_1	0.1145	0.1145	1.1	1	0	0	0	0	0		(SAN_2: SAN_3, SAN_2p),
86	PLB_2	0.1581	0.1581	1.35941	1	0	0	0	0	0		(AM_1: AM_2, AM_1p),
87	PLB1_1	0.1025	0.1025	1.8	1	0	0	0	0	0		(AM_2: AM_3, AM_2p),
88	PLB1_2	0.0442	0.0442	1.89425	1	0	0	0	0	0
89	PLB1a_1	0.0701	0.0701	2.8	1	0	0	0	0	0
90	PLB1a_2	0.04185	0.04185	1.96905	1	1	RCA	449000	1.11315e+06	8e-07
91	PLB1b_1	0.06035	0.06035	1.3	1	0	0	0	0	0
92	PLB1b_2	0.05715	0.05715	2.8	1	0	0	0	0	0
93	PLB1b_3	0.05395	0.05395	3.94741	1	1	RCA	239668	567725	1.55e-06
94	PLB2_1	0.143	0.143	1.6	1	0	0	0	0	0
95	PLB2_2	0.092825	0.092825	1.9	1	0	0	0	0	0
96	PLB2_3	0.04265	0.04265	1.9196	1	1	RCA	429275	1.05828e+06	8.4e-07
97	SAN_1	0.0721	0.0721	2.2	1	0	0	0	0	0
98	SAN_2	0.05505	0.05505	2.1	1	0	0	0	0	0
99	SAN_3	0.038	0.038	1.7603	1	2	RCA	567000	1.44133e+06	6.24e-07
100	AM_1	0.12835	0.12835	2.5	1	0	0	0	0	0
101	AM_2	0.083475	0.083475	2.9	1	0	0	0	0	0
102	AM_3	0.0386	0.0386	2.48623	1	2	RCA	546000	1.38202e+06	6.5e-07
103	LAD2_1p	0.04	0.04	0.5	1	3	LAD	501000	151578	1.91e-06
104	LAD2_2p	0.04	0.04	0.5	1	3	LAD	501000	151578	1.91e-06
105	LAD2_3p	0.04	0.04	0.5	1	3	LAD	501000	151578	1.91e-06
106	LAD3_1p	0.04	0.04	0.5	1	3	LAD	501000	151578	1.91e-06
107	LAD3_2p	0.04	0.04	0.5	1	3	LAD	501000	151578	1.91e-06
108	LAD3_3p	0.04	0.04	0.5	1	3	LAD	501344	151578	1.91e-06
109	LAD3_4p	0.04	0.04	0.5	1	3	LAD	501344	151578	1.91e-06
110	LAD3_5p	0.04	0.04	0.5	1	3	LAD	501000	151578	1.91e-06
111	S1_1p	0.04	0.04	0.5	1	3	LAD	501000	151578	1.91e-06
112	S2_1p	0.04	0.04	0.5	1	3	LAD	501000	151578	1.91e-06
113	D1a_1p	0.04	0.04	0.5	1	1	LAD	501344	151578	1.91e-06
114	D1a_2p	0.04	0.04	0.5	1	1	LAD	501344	151578	1.91e-06
115	D1a_3p	0.04	0.04	0.5	1	1	LAD	501344	151578	1.91e-06
116	D1b_1p	0.04	0.04	0.5	1	1	LAD	501344	151578	1.91e-06
117	D1b_2p	0.04	0.04	0.5	1	1	LAD	501344	151578	1.91e-06
118	D1c_1p	0.04	0.04	0.5	1	1	LAD	501344	151578	1.91e-06
119	D1c_2p	0.04	0.04	0.5	1	1	LAD	501344	151578	1.91e-06
120	OM1_1p	0.06	0.06	0.5	1	1	CIRC	182680	96290.4	4.47e-06
121	OM1_2p	0.06	0.06	0.5	1	1	CIRC	183000	96290.4	4.47e-06
122	OM1_3p	0.06	0.06	0.5	1	1	CIRC	183000	96290.4	4.47e-06
123	OM2_1p	0.06	0.06	0.5	1	1	CIRC	182680	96290.4	4.47e-06
124	OM2_2p	0.06	0.06	0.5	1	1	CIRC	182680	96290.4	4.47e-06
125	OM2_3p	0.06	0.06	0.5	1	1	CIRC	182680	96290.4	4.47e-06
126	OM2_4p	0.06	0.06	0.5	1	1	CIRC	182680	96290.4	4.47e-06
127	OM2_5p	0.06	0.06	0.5	1	1	CIRC	183000	96290.4	4.47e-06
128	OM2_6p	0.06	0.06	0.5	1	1	CIRC	183000	96290.4	4.47e-06
129	OM2_7p	0.06	0.06	0.5	1	1	CIRC	183000	96290.4	4.47e-06
130	RCA_1p	0.04	0.04	0.5	1	2	RCA	501000	1.2562e+06	7.1e-07
131	RCA1_1p	0.04	0.04	0.5	1	2	RCA	501000	1.2562e+06	7.1e-07
132	RCA1_2p	0.04	0.04	0.5	1	2	RCA	501344	1.2562e+06	7.1e-07
133	RCA2_1p	0.04	0.04	0.5	1	2	RCA	501000	1.2562e+06	7.1e-07
134	RCA2_2p	0.04	0.04	0.5	1	2	RCA	501000	1.2562e+06	7.1e-07
135	PDA_1p	0.04	0.04	0.5	1	3	RCA	501000	1.2562e+06	7.1e-07
136	PDA_2p	0.04	0.04	0.5	1	3	RCA	501000	1.2562e+06	7.1e-07
137	PDA_3p	0.04	0.04	0.5	1	3	RCA	501344	1.2562e+06	7.1e-07
138	PDA_4p	0.04	0.04	0.5	1	3	RCA	501000	1.2562e+06	7.1e-07
139	PDA_5p	0.04	0.04	0.5	1	3	RCA	501000	1.2562e+06	7.1e-07
140	PDA_6p	0.04	0.04	0.5	1	3	RCA	501344	1.2562e+06	7.1e-07
141	PLB_1p	0.04	0.04	0.5	1	1	RCA	501000	1.2562e+06	7.1e-07
142	PLB1_1p	0.04	0.04	0.5	1	1	RCA	501000	1.2562e+06	7.1e-07
143	PLB1a_1p	0.04	0.04	0.5	1	1	RCA	501344	1.2562e+06	7.1e-07
144	PLB1b_1p	0.04	0.04	0.5	1	1	RCA	501344	1.2562e+06	7.1e-07
145	PLB1b_2p	0.04	0.04	0.5	1	1	RCA	501344	1.2562e+06	7.1e-07
146	PLB2_1p	0.04	0.04	0.5	1	1	RCA	501344	1.2562e+06	7.1e-07
147	PLB2_2p	0.04	0.04	0.5	1	1	RCA	501344	1.2562e+06	7.1e-07
148	SAN_1p	0.04	0.04	0.5	1	2	RCA	501344	1.2562e+06	7.1e-07
149	SAN_2p	0.04	0.04	0.5	1	2	RCA	501344	1.2562e+06	7.1e-07
150	AM_1p	0.04	0.04	0.5	1	2	RCA	501344	1.2562e+06	7.1e-07
151	AM_2p	0.04	0.04	0.5	1	2	RCA	501344	1.2562e+06	7.1e-07

## Sheet: D
No.	vesselname	Ru	Rd	L	vesseltype	squeezetype	territory	R1	R2	Ct	grafttarget	Vessel Network Relations (.cfg)
1	AO1	1.47	1.47	0.5	2	0	0	0	0	0		stenosisname = sLAD_1, sOM2_2, sRCA2_1
2	AO2	1.47	1.47	0.5	2	0	0	0	0	0		Ls = 1.6, 1.2, 1.5
3	AA1	1.47	1.47	1	2	0		0	0	0		%stenosis = 90, 99, 90
4	RA_PDA_3	0.1676	0.1676	19.1611	1	0		0	0	0	PDA
5	AA2	1.47	1.47	2	2	0		0	0	0		stenoses =
6	INN	0.62	0.62	3	1	0		0	0	0		(LAD_1_psten: LAD_1_dsten),
7	ARCH1	1.12	1.12	2	2	0		0	0	0		(OM2_2_psten: OM2_2_dsten),
8	RCC	0.4	0.4	3	1	4	SYSTEMIC	1560	11251.5	9.75751e-05		(RCA2_1_psten: RCA2_1_dsten),
9	RSCA1	0.48	0.48	3	1	0		0	0	0
10	RVA	0.2	0.2	13.5	1	4	SYSTEMIC	6970	130121	9.1224e-06		graftings =
11	RSCA2	0.47	0.47	0.75	1	0		0	0	0		(RIMA_LAD2_4, LAD2_4_pgraf: LAD2_4_dgraf),
12	RIMA_LAD2_4	0.13925	0.13925	23.743	1	0		0	0	0	LAD	(LIMA_OM2_4, OM2_4_pgraf: OM2_4_dgraf),
13	RSCA3	0.45	0.45	2.5	1	4	SYSTEMIC	1230	30543.1	3.9261e-05		(RA_PDA_3, PDA_3_pgraf: PDA_3_dgraf)
14	LCC	0.37	0.37	3	1	4	SYSTEMIC	1820	26109.8	4.4746e-05
15	ARCH2	1.07	1.07	3.9	2	0		0	0	0		bifurcations =
16	DA	0.999	0.999	5.2	2	4	SYSTEMIC	155.733	2091.1	0.000556339		(AO1: AO2, LMCA),
17	LSCA1	0.423	0.423	3	1	0		0	0	0		(AO2: AA1, RCA_1),
18	LVA	0.2	0.2	13.5	1	4	SYSTEMIC	6970	130020	9.1224e-06		(AA1: AA2, RA_PDA_3)
19	LSCA2	0.407	0.407	0.75	1	0		0	0	0		(AA2: ARCH1, INN),
20	LIMA_OM2_4	0.13475	0.13475	19.2	1	0		0	0	0	OM	(INN: RCC, RSCA1),
21	LSCA3	0.38	0.38	2.5	1	4	SYSTEMIC	1727.26	43680.9	2.75404e-05		(ARCH1: LCC, ARCH2),
22	LMCA	0.2906	0.2906	0.669682	1	0	0	0	0	0		(RSCA1: RVA, RSCA2),
23	LAD_psten	0.267105	0.267105	0.35	1	0	0	0	0	0		(RSCA2: RIMA_LAD2_4, RSCA3),
24	LAD_dsten	0.267105	0.267105	0.348411	1	0	0	0	0	0		(ARCH2: LSCA1, DA),
25	LAD1	0.20445	0.20445	0.918935	1	0	0	0	0	0		(LSCA1: LVA, LSCA2),
26	LAD2_1	0.202807	0.202807	1.5	1	0	0	0	0	0		(LSCA2: LIMA_OM2_4, LSCA3),
27	LAD2_2	0.163538	0.163538	1.2	1	0	0	0	0	0		(LMCA: LAD_psten, CIRC),
28	LAD2_3	0.124269	0.124269	1.1	1	0	0	0	0	0		(LAD_dsten: LAD1, S1_1),
29	LAD2_4_pgraf	0.085	0.085	0.350562	1	0	0	0	0	0		(LAD1: LAD2_1, DIAG),
30	LAD2_4_dgraf	0.085	0.085	0.350562	1	0	0	0	0	0		(LAD2_1: LAD2_2, LAD2_1p),
31	LAD3_1	0.085	0.085	3	1	0	0	0	0	0		(LAD2_2: LAD2_3, LAD2_2p),
32	LAD3_2	0.0797	0.0797	4.36	1	0	0	0	0	0		(LAD2_3: LAD2_4_pgraf, LAD2_3p),
33	LAD3_3	0.0744	0.0744	3.2	1	0	0	0	0	0		(LAD2_4_dgraf: LAD3_1, S2_1),
34	LAD3_4	0.0691	0.0691	3.1	1	0	0	0	0	0		(LAD3_1: LAD3_2, LAD3_1p),
35	LAD3_5	0.0638	0.0638	2.7	1	0	0	0	0	0		(LAD3_2: LAD3_3, LAD3_2p),
36	LAD3_6	0.0585	0.0585	2.89967	1	1	LAD	194977	48026.1	5.14e-06		(LAD3_3: LAD3_4, LAD3_3p),
37	S1_1	0.04585	0.04585	4	1	0	0	0	0	0		(LAD3_4: LAD3_5, LAD3_4p),
38	S1_2	0.0268	0.0268	3.16089	1	3	LAD	1.27974e+06	569818	6.76e-07		(LAD3_5: LAD3_6, LAD3_5p),
39	S2_1	0.0651	0.0651	2	1	0	0	0	0	0		(S1_1: S1_2, S1_1p),
40	S2_2	0.03515	0.03515	2.84627	1	3	LAD	682274	231443	1.37e-06		(S2_1: S2_2, S2_1p),
41	DIAG	0.14615	0.14615	0.943827	1	0	0	0	0	0		(DIAG: D1, D1c_1),
42	D1	0.14615	0.14615	0.611981	1	0	0	0	0	0		(D1: D1a_1, D1b_1),
43	D1a_1	0.14935	0.14935	2.3	1	0	0	0	0	0		(D1a_1: D1a_2, D1a_1p),
44	D1a_2	0.1129	0.1129	3.7	1	0	0	0	0	0		(D1a_2: D1a_3, D1a_2p),
45	D1a_3	0.07645	0.07645	2.9	1	0	0	0	0	0		(D1a_3: D1a_4, D1a_3p),
46	D1a_4	0.04	0.04	2.50922	1	1	LAD	501344	151578	1.91e-06		(D1b_1: D1b_2, D1b_1p),
47	D1b_1	0.0801	0.0801	4.3	1	0	0	0	0	0		(D1b_2: D1b_3, D1b_2p),
48	D1b_2	0.06005	0.06005	3.7	1	0	0	0	0	0		(D1c_1: D1c_2, D1c_1p),
49	D1b_3	0.04	0.04	2.621	1	1	LAD	501000	151578	1.91e-06		(D1c_2: D1c_3, D1c_2p),
50	D1c_1	0.0398	0.0398	4.6	1	0	0	0	0	0		(CIRC: OM1_1, OM2_1),
51	D1c_2	0.0263	0.0263	2.6	1	0	0	0	0	0		(OM1_1: OM1_2, OM1_1p),
52	D1c_3	0.0128	0.0128	2.25931	1	1	LAD	6.503e+06	6.129e+06	9.9e-08		(OM1_2: OM1_3, OM1_2p),
53	CIRC	0.09495	0.09495	2.64399	1	0	0	0	0	0		(OM1_3: OM1_4, OM1_3p),
54	OM1_1	0.0703	0.0703	2.9	1	0	0	0	0	0		(OM2_1: OM2_2_psten, OM2_1p),
55	OM1_2	0.0599667	0.0599667	2.2	1	0	0	0	0	0		(OM2_2_dsten: OM2_3, OM2_2p),
56	OM1_3	0.0496333	0.0496333	2.1	1	0	0	0	0	0		(OM2_3: OM2_4_pgraf, OM2_3p),
57	OM1_4	0.0393	0.0393	0.722513	1	1	CIRC	523000	315087	1.49e-06		(OM2_4_dgraf: OM2_5, OM2_4p),
58	OM2_1	0.09825	0.09825	2.2	1	0	0	0	0	0		(OM2_5: OM2_6, OM2_5p),
59	OM2_2_psten	0.0906643	0.0906643	0.35	1	0	0	0	0	0		(OM2_6: OM2_7, OM2_6p),
60	OM2_2_dsten	0.0906643	0.0906643	0.35	1	0	0	0	0	0		(OM2_7: OM2_8, OM2_7p),
61	OM2_3	0.0830786	0.0830786	3.2	1	0	0	0	0	0		(RCA_1: RCA_2, RCA_1p),
62	OM2_4_pgraf	0.0754929	0.0754929	0.26068	1	0	0	0	0	0		(RCA_2: RCA1_1, SAN_1),
63	OM2_4_dgraf	0.0754929	0.0754929	2.33932	1	0	0	0	0	0		(RCA1_1: RCA1_2, RCA1_1p),
64	OM2_5	0.0679071	0.0679071	2.3	1	0	0	0	0	0		(RCA1_2: RCA1_3, RCA1_2p),
65	OM2_6	0.0603214	0.0603214	2.9	1	0	0	0	0	0		(RCA1_3: RCA2_1_psten, AM_1),
66	OM2_7	0.0527357	0.0527357	1.8	1	0	0	0	0	0		(RCA2_1_dsten: RCA2_2, RCA2_1p),
67	OM2_8	0.04515	0.04515	3.00079	1	1	CIRC	374000	210798	2.14e-06		(RCA2_2: RCA2_3, RCA2_2p),
68	RCA_1	0.2331	0.2331	0.35	1	0	0	0	0	0		(RCA2_3: PDA_1, PLB_1),
69	RCA_2	0.207855	0.207855	0.541535	1	0	0	0	0	0		(PDA_1: PDA_2, PDA_1p),
70	RCA1_1	0.207526	0.207526	1.8	1	0	0	0	0	0		(PDA_2: PDA_3_pgraf, PDA_2p),
71	RCA1_2	0.209738	0.209738	1.8	1	0	0	0	0	0		(PDA_3_dgraf: PDA_4, PDA_3p),
72	RCA1_3	0.21195	0.21195	2.17717	1	0	0	0	0	0		(PDA_4: PDA_5, PDA_4p),
73	RCA2_1_psten	0.1349	0.1349	1.7	1	0	0	0	0	0		(PDA_5: PDA_6, PDA_5p),
74	RCA2_1_dsten	0.1349	0.1349	0.4	1	0	0	0	0	0		(PDA_6: PDA_7, PDA_6p),
75	RCA2_2	0.14845	0.14845	3.9	1	0	0	0	0	0		(PLB_1: PLB_2, PLB_1p),
76	RCA2_3	0.162	0.162	3.46744	1	0	0	0	0	0		(PLB_2: PLB1_1, PLB2_1),
77	PDA_1	0.16965	0.16965	1.5	1	0	0	0	0	0		(PLB1_1: PLB1_2, PLB1_1p),
78	PDA_2	0.149275	0.149275	1.2	1	0	0	0	0	0		(PLB1_2: PLB1a_1, PLB1b_1),
79	PDA_3_pgraf	0.1289	0.1289	1.17483	1	0	0	0	0	0		(PLB1a_1: PLB1a_2, PLB1a_1p),
80	PDA_3_dgraf	0.1289	0.1289	2.72517	1	0	0	0	0	0		(PLB1b_1: PLB1b_2, PLB1b_1p),
81	PDA_4	0.108525	0.108525	1.9	1	0	0	0	0	0		(PLB1b_2: PLB1b_3, PLB1b_2p),
82	PDA_5	0.08815	0.08815	1.4	1	0	0	0	0	0		(PLB2_1: PLB2_2, PLB2_1p),
83	PDA_6	0.067775	0.067775	1.5	1	0	0	0	0	0		(PLB2_2: PLB2_3, PLB2_2p),
84	PDA_7	0.0474	0.0474	1.27178	1	1	RCA	331000	799092	1.11e-06		(SAN_1: SAN_2, SAN_1p),
85	PLB_1	0.1145	0.1145	1.1	1	0	0	0	0	0		(SAN_2: SAN_3, SAN_2p),
86	PLB_2	0.1581	0.1581	1.35941	1	0	0	0	0	0		(AM_1: AM_2, AM_1p),
87	PLB1_1	0.1025	0.1025	1.8	1	0	0	0	0	0		(AM_2: AM_3, AM_2p),
88	PLB1_2	0.0442	0.0442	1.89425	1	0	0	0	0	0
89	PLB1a_1	0.0701	0.0701	2.8	1	0	0	0	0	0
90	PLB1a_2	0.04185	0.04185	1.96905	1	1	RCA	449000	1.11315e+06	8e-07
91	PLB1b_1	0.06035	0.06035	1.3	1	0	0	0	0	0
92	PLB1b_2	0.05715	0.05715	2.8	1	0	0	0	0	0
93	PLB1b_3	0.05395	0.05395	3.94741	1	1	RCA	239668	567725	1.55e-06
94	PLB2_1	0.143	0.143	1.6	1	0	0	0	0	0
95	PLB2_2	0.092825	0.092825	1.9	1	0	0	0	0	0
96	PLB2_3	0.04265	0.04265	1.9196	1	1	RCA	429275	1.05828e+06	8.4e-07
97	SAN_1	0.0721	0.0721	2.2	1	0	0	0	0	0
98	SAN_2	0.05505	0.05505	2.1	1	0	0	0	0	0
99	SAN_3	0.038	0.038	1.7603	1	2	RCA	567000	1.44133e+06	6.24e-07
100	AM_1	0.12835	0.12835	2.5	1	0	0	0	0	0
101	AM_2	0.083475	0.083475	2.9	1	0	0	0	0	0
102	AM_3	0.0386	0.0386	2.48623	1	2	RCA	546000	1.38202e+06	6.5e-07
103	LAD2_1p	0.04	0.04	0.5	1	3	LAD	501000	151578	1.91e-06
104	LAD2_2p	0.04	0.04	0.5	1	3	LAD	501000	151578	1.91e-06
105	LAD2_3p	0.04	0.04	0.5	1	3	LAD	501000	151578	1.91e-06
106	LAD3_1p	0.04	0.04	0.5	1	3	LAD	501000	151578	1.91e-06
107	LAD3_2p	0.04	0.04	0.5	1	3	LAD	501000	151578	1.91e-06
108	LAD3_3p	0.04	0.04	0.5	1	3	LAD	501344	151578	1.91e-06
109	LAD3_4p	0.04	0.04	0.5	1	3	LAD	501344	151578	1.91e-06
110	LAD3_5p	0.04	0.04	0.5	1	3	LAD	501000	151578	1.91e-06
111	S1_1p	0.04	0.04	0.5	1	3	LAD	501000	151578	1.91e-06
112	S2_1p	0.04	0.04	0.5	1	3	LAD	501000	151578	1.91e-06
113	D1a_1p	0.04	0.04	0.5	1	1	LAD	501344	151578	1.91e-06
114	D1a_2p	0.04	0.04	0.5	1	1	LAD	501344	151578	1.91e-06
115	D1a_3p	0.04	0.04	0.5	1	1	LAD	501344	151578	1.91e-06
116	D1b_1p	0.04	0.04	0.5	1	1	LAD	501344	151578	1.91e-06
117	D1b_2p	0.04	0.04	0.5	1	1	LAD	501344	151578	1.91e-06
118	D1c_1p	0.04	0.04	0.5	1	1	LAD	501344	151578	1.91e-06
119	D1c_2p	0.04	0.04	0.5	1	1	LAD	501344	151578	1.91e-06
120	OM1_1p	0.06	0.06	0.5	1	1	CIRC	182680	96290.4	4.47e-06
121	OM1_2p	0.06	0.06	0.5	1	1	CIRC	183000	96290.4	4.47e-06
122	OM1_3p	0.06	0.06	0.5	1	1	CIRC	183000	96290.4	4.47e-06
123	OM2_1p	0.06	0.06	0.5	1	1	CIRC	182680	96290.4	4.47e-06
124	OM2_2p	0.06	0.06	0.5	1	1	CIRC	182680	96290.4	4.47e-06
125	OM2_3p	0.06	0.06	0.5	1	1	CIRC	182680	96290.4	4.47e-06
126	OM2_4p	0.06	0.06	0.5	1	1	CIRC	182680	96290.4	4.47e-06
127	OM2_5p	0.06	0.06	0.5	1	1	CIRC	183000	96290.4	4.47e-06
128	OM2_6p	0.06	0.06	0.5	1	1	CIRC	183000	96290.4	4.47e-06
129	OM2_7p	0.06	0.06	0.5	1	1	CIRC	183000	96290.4	4.47e-06
130	RCA_1p	0.04	0.04	0.5	1	2	RCA	501000	1.2562e+06	7.1e-07
131	RCA1_1p	0.04	0.04	0.5	1	2	RCA	501000	1.2562e+06	7.1e-07
132	RCA1_2p	0.04	0.04	0.5	1	2	RCA	501344	1.2562e+06	7.1e-07
133	RCA2_1p	0.04	0.04	0.5	1	2	RCA	501000	1.2562e+06	7.1e-07
134	RCA2_2p	0.04	0.04	0.5	1	2	RCA	501000	1.2562e+06	7.1e-07
135	PDA_1p	0.04	0.04	0.5	1	3	RCA	501000	1.2562e+06	7.1e-07
136	PDA_2p	0.04	0.04	0.5	1	3	RCA	501000	1.2562e+06	7.1e-07
137	PDA_3p	0.04	0.04	0.5	1	3	RCA	501344	1.2562e+06	7.1e-07
138	PDA_4p	0.04	0.04	0.5	1	3	RCA	501000	1.2562e+06	7.1e-07
139	PDA_5p	0.04	0.04	0.5	1	3	RCA	501000	1.2562e+06	7.1e-07
140	PDA_6p	0.04	0.04	0.5	1	3	RCA	501344	1.2562e+06	7.1e-07
141	PLB_1p	0.04	0.04	0.5	1	1	RCA	501000	1.2562e+06	7.1e-07
142	PLB1_1p	0.04	0.04	0.5	1	1	RCA	501000	1.2562e+06	7.1e-07
143	PLB1a_1p	0.04	0.04	0.5	1	1	RCA	501344	1.2562e+06	7.1e-07
144	PLB1b_1p	0.04	0.04	0.5	1	1	RCA	501344	1.2562e+06	7.1e-07
145	PLB1b_2p	0.04	0.04	0.5	1	1	RCA	501344	1.2562e+06	7.1e-07
146	PLB2_1p	0.04	0.04	0.5	1	1	RCA	501344	1.2562e+06	7.1e-07
147	PLB2_2p	0.04	0.04	0.5	1	1	RCA	501344	1.2562e+06	7.1e-07
148	SAN_1p	0.04	0.04	0.5	1	2	RCA	501344	1.2562e+06	7.1e-07
149	SAN_2p	0.04	0.04	0.5	1	2	RCA	501344	1.2562e+06	7.1e-07
150	AM_1p	0.04	0.04	0.5	1	2	RCA	501344	1.2562e+06	7.1e-07
151	AM_2p	0.04	0.04	0.5	1	2	RCA	501344	1.2562e+06	7.1e-07

## Sheet: E
No.	vesselname	Ru	Rd	L	vesseltype	squeezetype	territory	R1	R2	Ct	grafttarget	Vessel Network Relations (.cfg)
1	AO1	1.47	1.47	0.5	2	0	0	0	0	0		stenosisname = sLAD_1, sOM2_2, sRCA2_1
2	AO2	1.47	1.47	0.5	2	0	0	0	0	0		Ls = 1.6, 1.2, 1.5
3	AA	1.47	1.47	3	2	0		0	0	0		%stenosis = 90, 99, 90
4	INN	0.62	0.62	3	1	0		0	0	0
5	ARCH1	1.12	1.12	2	2	0		0	0	0		stenoses =
6	RCC	0.4	0.4	3	1	4	SYSTEMIC	1557.6	11251.5	9.75751e-05		(LAD_1_psten: LAD_1_dsten),
7	RSCA1	0.48	0.48	3	1	0		0	0	0		(OM2_2_psten: OM2_2_dsten),
8	RVA	0.2	0.2	13.5	1	4	SYSTEMIC	6970	130121	9.1224e-06		(RCA2_1_psten: RCA2_1_dsten),
9	RSCA2	0.47	0.47	0.75	1	0		0	0	0
10	RIMA_PDA_3	0.13925	0.13925	23.743	1	0		0	0	0	PDA	graftings =
11	RSCA3	0.45	0.45	2.5	1	4	SYSTEMIC	1229.53	30543.1	3.9261e-05		(LIMA_Y: LIMA_LAD2_4, RA_OM2_4)
12	LCC	0.37	0.37	3	1	4	SYSTEMIC	1822.9	26109.8	4.4746e-05		(LIMA_LAD2_4, LAD2_4_pgraf: LAD2_4_dgraf),
13	ARCH2	1.07	1.07	3.9	2	0		0	0	0		(RA_OM2_4, OM2_4_pgraf: OM2_4_dgraf)
14	DA	0.999	0.999	5.2	2	4	SYSTEMIC	156	2091.1	0.000556339		(RIMA_PDA_3, PDA_3_pgraf: PDA_3_dgraf)
15	LSCA1	0.423	0.423	3	1	0		0	0	0
16	LVA	0.2	0.2	13.5	1	4	SYSTEMIC	6970.8	130020	9.1224e-06		bifurcations =
17	LSCA2	0.407	0.407	0.75	1	0		0	0	0		(AO1: AO2, LMCA),
18	LIMA_Y	0.13475	0.13475	8	1	0		0	0	0		(AO2: AA, RCA_1),
19	LIMA_LAD2_4	0.13475	0.13475	8.291	1	0		0	0	0	LAD	(AA: ARCH1, INN),
20	RA_OM2_4	0.1676	0.1676	8	1	0		0	0	0	OM	(INN: RCC, RSCA1),
21	LSCA3	0.38	0.38	2.5	1	4	SYSTEMIC	1727.26	43680.9	2.75404e-05		(ARCH1: LCC, ARCH2),
22	LMCA	0.2906	0.2906	0.669682	1	0	0	0	0	0		(RSCA1: RVA, RSCA2),
23	LAD_psten	0.267105	0.267105	0.35	1	0	0	0	0	0		(RSCA2: RIMA_PDA_3, RSCA3),
24	LAD_dsten	0.267105	0.267105	0.348411	1	0	0	0	0	0		(ARCH2: LSCA1, DA),
25	LAD1	0.20445	0.20445	0.918935	1	0	0	0	0	0		(LSCA1: LVA, LSCA2),
26	LAD2_1	0.202807	0.202807	1.5	1	0	0	0	0	0		(LSCA2: LIMA_Y, LSCA3),
27	LAD2_2	0.163538	0.163538	1.2	1	0	0	0	0	0		(LMCA: LAD_psten, CIRC),
28	LAD2_3	0.124269	0.124269	1.1	1	0	0	0	0	0		(LAD_dsten: LAD1, S1_1),
29	LAD2_4_pgraf	0.085	0.085	0.350562	1	0	0	0	0	0		(LAD1: LAD2_1, DIAG),
30	LAD2_4_dgraf	0.085	0.085	0.350562	1	0	0	0	0	0		(LAD2_1: LAD2_2, LAD2_1p),
31	LAD3_1	0.085	0.085	3	1	0	0	0	0	0		(LAD2_2: LAD2_3, LAD2_2p),
32	LAD3_2	0.0797	0.0797	4.36	1	0	0	0	0	0		(LAD2_3: LAD2_4_pgraf, LAD2_3p),
33	LAD3_3	0.0744	0.0744	3.2	1	0	0	0	0	0		(LAD2_4_dgraf: LAD3_1, S2_1),
34	LAD3_4	0.0691	0.0691	3.1	1	0	0	0	0	0		(LAD3_1: LAD3_2, LAD3_1p),
35	LAD3_5	0.0638	0.0638	2.7	1	0	0	0	0	0		(LAD3_2: LAD3_3, LAD3_2p),
36	LAD3_6	0.0585	0.0585	2.89967	1	1	LAD	194977	48026.1	5.14e-06		(LAD3_3: LAD3_4, LAD3_3p),
37	S1_1	0.04585	0.04585	4	1	0	0	0	0	0		(LAD3_4: LAD3_5, LAD3_4p),
38	S1_2	0.0268	0.0268	3.16089	1	3	LAD	1.27974e+06	569818	6.76e-07		(LAD3_5: LAD3_6, LAD3_5p),
39	S2_1	0.0651	0.0651	2	1	0	0	0	0	0		(S1_1: S1_2, S1_1p),
40	S2_2	0.03515	0.03515	2.84627	1	3	LAD	682274	231443	1.37e-06		(S2_1: S2_2, S2_1p),
41	DIAG	0.14615	0.14615	0.943827	1	0	0	0	0	0		(DIAG: D1, D1c_1),
42	D1	0.14615	0.14615	0.611981	1	0	0	0	0	0		(D1: D1a_1, D1b_1),
43	D1a_1	0.14935	0.14935	2.3	1	0	0	0	0	0		(D1a_1: D1a_2, D1a_1p),
44	D1a_2	0.1129	0.1129	3.7	1	0	0	0	0	0		(D1a_2: D1a_3, D1a_2p),
45	D1a_3	0.07645	0.07645	2.9	1	0	0	0	0	0		(D1a_3: D1a_4, D1a_3p),
46	D1a_4	0.04	0.04	2.50922	1	1	LAD	501344	151578	1.91e-06		(D1b_1: D1b_2, D1b_1p),
47	D1b_1	0.0801	0.0801	4.3	1	0	0	0	0	0		(D1b_2: D1b_3, D1b_2p),
48	D1b_2	0.06005	0.06005	3.7	1	0	0	0	0	0		(D1c_1: D1c_2, D1c_1p),
49	D1b_3	0.04	0.04	2.621	1	1	LAD	501000	151578	1.91e-06		(D1c_2: D1c_3, D1c_2p),
50	D1c_1	0.0398	0.0398	4.6	1	0	0	0	0	0		(CIRC: OM1_1, OM2_1),
51	D1c_2	0.0263	0.0263	2.6	1	0	0	0	0	0		(OM1_1: OM1_2, OM1_1p),
52	D1c_3	0.0128	0.0128	2.25931	1	1	LAD	6.503e+06	6.129e+06	9.9e-08		(OM1_2: OM1_3, OM1_2p),
53	CIRC	0.09495	0.09495	2.64399	1	0	0	0	0	0		(OM1_3: OM1_4, OM1_3p),
54	OM1_1	0.0703	0.0703	2.9	1	0	0	0	0	0		(OM2_1: OM2_2_psten, OM2_1p),
55	OM1_2	0.0599667	0.0599667	2.2	1	0	0	0	0	0		(OM2_2_dsten: OM2_3, OM2_2p),
56	OM1_3	0.0496333	0.0496333	2.1	1	0	0	0	0	0		(OM2_3: OM2_4_pgraf, OM2_3p),
57	OM1_4	0.0393	0.0393	0.722513	1	1	CIRC	523000	315087	1.49e-06		(OM2_4_dgraf: OM2_5, OM2_4p),
58	OM2_1	0.09825	0.09825	2.2	1	0	0	0	0	0		(OM2_5: OM2_6, OM2_5p),
59	OM2_2_psten	0.0906643	0.0906643	0.35	1	0	0	0	0	0		(OM2_6: OM2_7, OM2_6p),
60	OM2_2_dsten	0.0906643	0.0906643	0.35	1	0	0	0	0	0		(OM2_7: OM2_8, OM2_7p),
61	OM2_3	0.0830786	0.0830786	3.2	1	0	0	0	0	0		(RCA_1: RCA_2, RCA_1p),
62	OM2_4_pgraf	0.0754929	0.0754929	0.26068	1	0	0	0	0	0		(RCA_2: RCA1_1, SAN_1),
63	OM2_4_dgraf	0.0754929	0.0754929	2.33932	1	0	0	0	0	0		(RCA1_1: RCA1_2, RCA1_1p),
64	OM2_5	0.0679071	0.0679071	2.3	1	0	0	0	0	0		(RCA1_2: RCA1_3, RCA1_2p),
65	OM2_6	0.0603214	0.0603214	2.9	1	0	0	0	0	0		(RCA1_3: RCA2_1_psten, AM_1),
66	OM2_7	0.0527357	0.0527357	1.8	1	0	0	0	0	0		(RCA2_1_dsten: RCA2_2, RCA2_1p),
67	OM2_8	0.04515	0.04515	3.00079	1	1	CIRC	374000	210798	2.14e-06		(RCA2_2: RCA2_3, RCA2_2p),
68	RCA_1	0.2331	0.2331	0.35	1	0	0	0	0	0		(RCA2_3: PDA_1, PLB_1),
69	RCA_2	0.207855	0.207855	0.541535	1	0	0	0	0	0		(PDA_1: PDA_2, PDA_1p),
70	RCA1_1	0.207526	0.207526	1.8	1	0	0	0	0	0		(PDA_2: PDA_3_pgraf, PDA_2p),
71	RCA1_2	0.209738	0.209738	1.8	1	0	0	0	0	0		(PDA_3_dgraf: PDA_4, PDA_3p),
72	RCA1_3	0.21195	0.21195	2.17717	1	0	0	0	0	0		(PDA_4: PDA_5, PDA_4p),
73	RCA2_1_psten	0.1349	0.1349	1.7	1	0	0	0	0	0		(PDA_5: PDA_6, PDA_5p),
74	RCA2_1_dsten	0.1349	0.1349	0.4	1	0	0	0	0	0		(PDA_6: PDA_7, PDA_6p),
75	RCA2_2	0.14845	0.14845	3.9	1	0	0	0	0	0		(PLB_1: PLB_2, PLB_1p),
76	RCA2_3	0.162	0.162	3.46744	1	0	0	0	0	0		(PLB_2: PLB1_1, PLB2_1),
77	PDA_1	0.16965	0.16965	1.5	1	0	0	0	0	0		(PLB1_1: PLB1_2, PLB1_1p),
78	PDA_2	0.149275	0.149275	1.2	1	0	0	0	0	0		(PLB1_2: PLB1a_1, PLB1b_1),
79	PDA_3_pgraf	0.1289	0.1289	1.17483	1	0	0	0	0	0		(PLB1a_1: PLB1a_2, PLB1a_1p),
80	PDA_3_dgraf	0.1289	0.1289	2.72517	1	0	0	0	0	0		(PLB1b_1: PLB1b_2, PLB1b_1p),
81	PDA_4	0.108525	0.108525	1.9	1	0	0	0	0	0		(PLB1b_2: PLB1b_3, PLB1b_2p),
82	PDA_5	0.08815	0.08815	1.4	1	0	0	0	0	0		(PLB2_1: PLB2_2, PLB2_1p),
83	PDA_6	0.067775	0.067775	1.5	1	0	0	0	0	0		(PLB2_2: PLB2_3, PLB2_2p),
84	PDA_7	0.0474	0.0474	1.27178	1	1	RCA	331000	799092	1.11e-06		(SAN_1: SAN_2, SAN_1p),
85	PLB_1	0.1145	0.1145	1.1	1	0	0	0	0	0		(SAN_2: SAN_3, SAN_2p),
86	PLB_2	0.1581	0.1581	1.35941	1	0	0	0	0	0		(AM_1: AM_2, AM_1p),
87	PLB1_1	0.1025	0.1025	1.8	1	0	0	0	0	0		(AM_2: AM_3, AM_2p),
88	PLB1_2	0.0442	0.0442	1.89425	1	0	0	0	0	0
89	PLB1a_1	0.0701	0.0701	2.8	1	0	0	0	0	0
90	PLB1a_2	0.04185	0.04185	1.96905	1	1	RCA	449000	1.11315e+06	8e-07
91	PLB1b_1	0.06035	0.06035	1.3	1	0	0	0	0	0
92	PLB1b_2	0.05715	0.05715	2.8	1	0	0	0	0	0
93	PLB1b_3	0.05395	0.05395	3.94741	1	1	RCA	239668	567725	1.55e-06
94	PLB2_1	0.143	0.143	1.6	1	0	0	0	0	0
95	PLB2_2	0.092825	0.092825	1.9	1	0	0	0	0	0
96	PLB2_3	0.04265	0.04265	1.9196	1	1	RCA	429275	1.05828e+06	8.4e-07
97	SAN_1	0.0721	0.0721	2.2	1	0	0	0	0	0
98	SAN_2	0.05505	0.05505	2.1	1	0	0	0	0	0
99	SAN_3	0.038	0.038	1.7603	1	2	RCA	567000	1.44133e+06	6.24e-07
100	AM_1	0.12835	0.12835	2.5	1	0	0	0	0	0
101	AM_2	0.083475	0.083475	2.9	1	0	0	0	0	0
102	AM_3	0.0386	0.0386	2.48623	1	2	RCA	546000	1.38202e+06	6.5e-07
103	LAD2_1p	0.04	0.04	0.5	1	3	LAD	501000	151578	1.91e-06
104	LAD2_2p	0.04	0.04	0.5	1	3	LAD	501000	151578	1.91e-06
105	LAD2_3p	0.04	0.04	0.5	1	3	LAD	501000	151578	1.91e-06
106	LAD3_1p	0.04	0.04	0.5	1	3	LAD	501000	151578	1.91e-06
107	LAD3_2p	0.04	0.04	0.5	1	3	LAD	501000	151578	1.91e-06
108	LAD3_3p	0.04	0.04	0.5	1	3	LAD	501344	151578	1.91e-06
109	LAD3_4p	0.04	0.04	0.5	1	3	LAD	501344	151578	1.91e-06
110	LAD3_5p	0.04	0.04	0.5	1	3	LAD	501000	151578	1.91e-06
111	S1_1p	0.04	0.04	0.5	1	3	LAD	501000	151578	1.91e-06
112	S2_1p	0.04	0.04	0.5	1	3	LAD	501000	151578	1.91e-06
113	D1a_1p	0.04	0.04	0.5	1	1	LAD	501344	151578	1.91e-06
114	D1a_2p	0.04	0.04	0.5	1	1	LAD	501344	151578	1.91e-06
115	D1a_3p	0.04	0.04	0.5	1	1	LAD	501344	151578	1.91e-06
116	D1b_1p	0.04	0.04	0.5	1	1	LAD	501344	151578	1.91e-06
117	D1b_2p	0.04	0.04	0.5	1	1	LAD	501344	151578	1.91e-06
118	D1c_1p	0.04	0.04	0.5	1	1	LAD	501344	151578	1.91e-06
119	D1c_2p	0.04	0.04	0.5	1	1	LAD	501344	151578	1.91e-06
120	OM1_1p	0.06	0.06	0.5	1	1	CIRC	182680	96290.4	4.47e-06
121	OM1_2p	0.06	0.06	0.5	1	1	CIRC	183000	96290.4	4.47e-06
122	OM1_3p	0.06	0.06	0.5	1	1	CIRC	183000	96290.4	4.47e-06
123	OM2_1p	0.06	0.06	0.5	1	1	CIRC	182680	96290.4	4.47e-06
124	OM2_2p	0.06	0.06	0.5	1	1	CIRC	182680	96290.4	4.47e-06
125	OM2_3p	0.06	0.06	0.5	1	1	CIRC	182680	96290.4	4.47e-06
126	OM2_4p	0.06	0.06	0.5	1	1	CIRC	182680	96290.4	4.47e-06
127	OM2_5p	0.06	0.06	0.5	1	1	CIRC	183000	96290.4	4.47e-06
128	OM2_6p	0.06	0.06	0.5	1	1	CIRC	183000	96290.4	4.47e-06
129	OM2_7p	0.06	0.06	0.5	1	1	CIRC	183000	96290.4	4.47e-06
130	RCA_1p	0.04	0.04	0.5	1	2	RCA	501000	1.2562e+06	7.1e-07
131	RCA1_1p	0.04	0.04	0.5	1	2	RCA	501000	1.2562e+06	7.1e-07
132	RCA1_2p	0.04	0.04	0.5	1	2	RCA	501344	1.2562e+06	7.1e-07
133	RCA2_1p	0.04	0.04	0.5	1	2	RCA	501000	1.2562e+06	7.1e-07
134	RCA2_2p	0.04	0.04	0.5	1	2	RCA	501000	1.2562e+06	7.1e-07
135	PDA_1p	0.04	0.04	0.5	1	3	RCA	501000	1.2562e+06	7.1e-07
136	PDA_2p	0.04	0.04	0.5	1	3	RCA	501000	1.2562e+06	7.1e-07
137	PDA_3p	0.04	0.04	0.5	1	3	RCA	501344	1.2562e+06	7.1e-07
138	PDA_4p	0.04	0.04	0.5	1	3	RCA	501000	1.2562e+06	7.1e-07
139	PDA_5p	0.04	0.04	0.5	1	3	RCA	501000	1.2562e+06	7.1e-07
140	PDA_6p	0.04	0.04	0.5	1	3	RCA	501344	1.2562e+06	7.1e-07
141	PLB_1p	0.04	0.04	0.5	1	1	RCA	501000	1.2562e+06	7.1e-07
142	PLB1_1p	0.04	0.04	0.5	1	1	RCA	501000	1.2562e+06	7.1e-07
143	PLB1a_1p	0.04	0.04	0.5	1	1	RCA	501344	1.2562e+06	7.1e-07
144	PLB1b_1p	0.04	0.04	0.5	1	1	RCA	501344	1.2562e+06	7.1e-07
145	PLB1b_2p	0.04	0.04	0.5	1	1	RCA	501344	1.2562e+06	7.1e-07
146	PLB2_1p	0.04	0.04	0.5	1	1	RCA	501344	1.2562e+06	7.1e-07
147	PLB2_2p	0.04	0.04	0.5	1	1	RCA	501344	1.2562e+06	7.1e-07
148	SAN_1p	0.04	0.04	0.5	1	2	RCA	501344	1.2562e+06	7.1e-07
149	SAN_2p	0.04	0.04	0.5	1	2	RCA	501344	1.2562e+06	7.1e-07
150	AM_1p	0.04	0.04	0.5	1	2	RCA	501344	1.2562e+06	7.1e-07
151	AM_2p	0.04	0.04	0.5	1	2	RCA	501344	1.2562e+06	7.1e-07

## Sheet: F
No.	vesselname	Ru	Rd	L	vesseltype	squeezetype	territory	R1	R2	Ct	grafttarget	Vessel Network Relations (.cfg)
1	AO1	1.47	1.47	0.5	2	0	0	0	0	0		stenosisname = sLAD_1, sOM2_2, sRCA2_1
2	AO2	1.47	1.47	0.5	2	0	0	0	0	0		Ls = 1.6, 1.2, 1.5
3	AA	1.47	1.47	3	2	0		0	0	0		%stenosis = 90, 99, 90
4	INN	0.62	0.62	3	1	0		0	0	0
5	ARCH1	1.12	1.12	2	2	0		0	0	0		stenoses =
6	RCC	0.4	0.4	3	1	4	SYSTEMIC	1557.6	11251.5	9.75751e-05		(LAD_1_psten: LAD_1_dsten),
7	RSCA1	0.48	0.48	3	1	0		0	0	0		(OM2_2_psten: OM2_2_dsten),
8	RVA	0.2	0.2	13.5	1	4	SYSTEMIC	6970	130121	9.1224e-06		(RCA2_1_psten: RCA2_1_dsten),
9	RSCA2	0.47	0.47	0.75	1	0		0	0	0
10	RIMA_Y	0.13925	0.13925	7	1	0		0	0	0		graftings =
11	RIMA_OM2_4	0.13925	0.13925	16.743	1	0		0	0	0	OM	(LIMA_LAD2_4, LAD2_4_pgraf: LAD2_4_dgraf),
12	RA_PDA_3	0.1676	0.1676	13	1	0		0	0	0	PDA	(RIMA_Y: RIMA_OM2_4, RA_PDA_3)
13	RSCA3	0.45	0.45	2.5	1	4	SYSTEMIC	1230	30543.1	3.9261e-05		(RIMA_OM2_4, OM2_4_pgraf: OM2_4_dgraf)
14	LCC	0.37	0.37	3	1	4	SYSTEMIC	1820	26109.8	4.4746e-05		(RA_PDA_3, PDA_3_pgraf: PDA_3_dgraf)
15	ARCH2	1.07	1.07	3.9	2	0		0	0	0
16	DA	0.999	0.999	5.2	2	4	SYSTEMIC	155.733	2091.1	0.000556339		bifurcations =
17	LSCA1	0.423	0.423	3	1	0		0	0	0		(AO1: AO2, LMCA),
18	LVA	0.2	0.2	13.5	1	4	SYSTEMIC	6970	130020	9.1224e-06		(AO2: AA, RCA_1),
19	LSCA2	0.407	0.407	0.75	1	0		0	0	0		(AA: ARCH1, INN),
20	LIMA_LAD2_4	0.13475	0.13475	16.291	1	0		0	0	0	LAD	(INN: RCC, RSCA1),
21	LSCA3	0.38	0.38	2.5	1	4	SYSTEMIC	1727.26	43680.9	2.75404e-05		(ARCH1: LCC, ARCH2),
22	LMCA	0.2906	0.2906	0.669682	1	0	0	0	0	0		(RSCA1: RVA, RSCA2),
23	LAD_psten	0.267105	0.267105	0.35	1	0	0	0	0	0		(RSCA2: RIMA_Y, RSCA3),
24	LAD_dsten	0.267105	0.267105	0.348411	1	0	0	0	0	0		(ARCH2: LSCA1, DA),
25	LAD1	0.20445	0.20445	0.918935	1	0	0	0	0	0		(LSCA1: LVA, LSCA2),
26	LAD2_1	0.202807	0.202807	1.5	1	0	0	0	0	0		(LSCA2: LIMA_LAD2_4, LSCA3),
27	LAD2_2	0.163538	0.163538	1.2	1	0	0	0	0	0		(LMCA: LAD_psten, CIRC),
28	LAD2_3	0.124269	0.124269	1.1	1	0	0	0	0	0		(LAD_dsten: LAD1, S1_1),
29	LAD2_4_pgraf	0.085	0.085	0.350562	1	0	0	0	0	0		(LAD1: LAD2_1, DIAG),
30	LAD2_4_dgraf	0.085	0.085	0.350562	1	0	0	0	0	0		(LAD2_1: LAD2_2, LAD2_1p),
31	LAD3_1	0.085	0.085	3	1	0	0	0	0	0		(LAD2_2: LAD2_3, LAD2_2p),
32	LAD3_2	0.0797	0.0797	4.36	1	0	0	0	0	0		(LAD2_3: LAD2_4_pgraf, LAD2_3p),
33	LAD3_3	0.0744	0.0744	3.2	1	0	0	0	0	0		(LAD2_4_dgraf: LAD3_1, S2_1),
34	LAD3_4	0.0691	0.0691	3.1	1	0	0	0	0	0		(LAD3_1: LAD3_2, LAD3_1p),
35	LAD3_5	0.0638	0.0638	2.7	1	0	0	0	0	0		(LAD3_2: LAD3_3, LAD3_2p),
36	LAD3_6	0.0585	0.0585	2.89967	1	1	LAD	194977	48026.1	5.14e-06		(LAD3_3: LAD3_4, LAD3_3p),
37	S1_1	0.04585	0.04585	4	1	0	0	0	0	0		(LAD3_4: LAD3_5, LAD3_4p),
38	S1_2	0.0268	0.0268	3.16089	1	3	LAD	1.27974e+06	569818	6.76e-07		(LAD3_5: LAD3_6, LAD3_5p),
39	S2_1	0.0651	0.0651	2	1	0	0	0	0	0		(S1_1: S1_2, S1_1p),
40	S2_2	0.03515	0.03515	2.84627	1	3	LAD	682274	231443	1.37e-06		(S2_1: S2_2, S2_1p),
41	DIAG	0.14615	0.14615	0.943827	1	0	0	0	0	0		(DIAG: D1, D1c_1),
42	D1	0.14615	0.14615	0.611981	1	0	0	0	0	0		(D1: D1a_1, D1b_1),
43	D1a_1	0.14935	0.14935	2.3	1	0	0	0	0	0		(D1a_1: D1a_2, D1a_1p),
44	D1a_2	0.1129	0.1129	3.7	1	0	0	0	0	0		(D1a_2: D1a_3, D1a_2p),
45	D1a_3	0.07645	0.07645	2.9	1	0	0	0	0	0		(D1a_3: D1a_4, D1a_3p),
46	D1a_4	0.04	0.04	2.50922	1	1	LAD	501344	151578	1.91e-06		(D1b_1: D1b_2, D1b_1p),
47	D1b_1	0.0801	0.0801	4.3	1	0	0	0	0	0		(D1b_2: D1b_3, D1b_2p),
48	D1b_2	0.06005	0.06005	3.7	1	0	0	0	0	0		(D1c_1: D1c_2, D1c_1p),
49	D1b_3	0.04	0.04	2.621	1	1	LAD	501000	151578	1.91e-06		(D1c_2: D1c_3, D1c_2p),
50	D1c_1	0.0398	0.0398	4.6	1	0	0	0	0	0		(CIRC: OM1_1, OM2_1),
51	D1c_2	0.0263	0.0263	2.6	1	0	0	0	0	0		(OM1_1: OM1_2, OM1_1p),
52	D1c_3	0.0128	0.0128	2.25931	1	1	LAD	6.503e+06	6.129e+06	9.9e-08		(OM1_2: OM1_3, OM1_2p),
53	CIRC	0.09495	0.09495	2.64399	1	0	0	0	0	0		(OM1_3: OM1_4, OM1_3p),
54	OM1_1	0.0703	0.0703	2.9	1	0	0	0	0	0		(OM2_1: OM2_2_psten, OM2_1p),
55	OM1_2	0.0599667	0.0599667	2.2	1	0	0	0	0	0		(OM2_2_dsten: OM2_3, OM2_2p),
56	OM1_3	0.0496333	0.0496333	2.1	1	0	0	0	0	0		(OM2_3: OM2_4_pgraf, OM2_3p),
57	OM1_4	0.0393	0.0393	0.722513	1	1	CIRC	523000	315087	1.49e-06		(OM2_4_dgraf: OM2_5, OM2_4p),
58	OM2_1	0.09825	0.09825	2.2	1	0	0	0	0	0		(OM2_5: OM2_6, OM2_5p),
59	OM2_2_psten	0.0906643	0.0906643	0.35	1	0	0	0	0	0		(OM2_6: OM2_7, OM2_6p),
60	OM2_2_dsten	0.0906643	0.0906643	0.35	1	0	0	0	0	0		(OM2_7: OM2_8, OM2_7p),
61	OM2_3	0.0830786	0.0830786	3.2	1	0	0	0	0	0		(RCA_1: RCA_2, RCA_1p),
62	OM2_4_pgraf	0.0754929	0.0754929	0.26068	1	0	0	0	0	0		(RCA_2: RCA1_1, SAN_1),
63	OM2_4_dgraf	0.0754929	0.0754929	2.33932	1	0	0	0	0	0		(RCA1_1: RCA1_2, RCA1_1p),
64	OM2_5	0.0679071	0.0679071	2.3	1	0	0	0	0	0		(RCA1_2: RCA1_3, RCA1_2p),
65	OM2_6	0.0603214	0.0603214	2.9	1	0	0	0	0	0		(RCA1_3: RCA2_1_psten, AM_1),
66	OM2_7	0.0527357	0.0527357	1.8	1	0	0	0	0	0		(RCA2_1_dsten: RCA2_2, RCA2_1p),
67	OM2_8	0.04515	0.04515	3.00079	1	1	CIRC	374000	210798	2.14e-06		(RCA2_2: RCA2_3, RCA2_2p),
68	RCA_1	0.2331	0.2331	0.35	1	0	0	0	0	0		(RCA2_3: PDA_1, PLB_1),
69	RCA_2	0.207855	0.207855	0.541535	1	0	0	0	0	0		(PDA_1: PDA_2, PDA_1p),
70	RCA1_1	0.207526	0.207526	1.8	1	0	0	0	0	0		(PDA_2: PDA_3_pgraf, PDA_2p),
71	RCA1_2	0.209738	0.209738	1.8	1	0	0	0	0	0		(PDA_3_dgraf: PDA_4, PDA_3p),
72	RCA1_3	0.21195	0.21195	2.17717	1	0	0	0	0	0		(PDA_4: PDA_5, PDA_4p),
73	RCA2_1_psten	0.1349	0.1349	1.7	1	0	0	0	0	0		(PDA_5: PDA_6, PDA_5p),
74	RCA2_1_dsten	0.1349	0.1349	0.4	1	0	0	0	0	0		(PDA_6: PDA_7, PDA_6p),
75	RCA2_2	0.14845	0.14845	3.9	1	0	0	0	0	0		(PLB_1: PLB_2, PLB_1p),
76	RCA2_3	0.162	0.162	3.46744	1	0	0	0	0	0		(PLB_2: PLB1_1, PLB2_1),
77	PDA_1	0.16965	0.16965	1.5	1	0	0	0	0	0		(PLB1_1: PLB1_2, PLB1_1p),
78	PDA_2	0.149275	0.149275	1.2	1	0	0	0	0	0		(PLB1_2: PLB1a_1, PLB1b_1),
79	PDA_3_pgraf	0.1289	0.1289	1.17483	1	0	0	0	0	0		(PLB1a_1: PLB1a_2, PLB1a_1p),
80	PDA_3_dgraf	0.1289	0.1289	2.72517	1	0	0	0	0	0		(PLB1b_1: PLB1b_2, PLB1b_1p),
81	PDA_4	0.108525	0.108525	1.9	1	0	0	0	0	0		(PLB1b_2: PLB1b_3, PLB1b_2p),
82	PDA_5	0.08815	0.08815	1.4	1	0	0	0	0	0		(PLB2_1: PLB2_2, PLB2_1p),
83	PDA_6	0.067775	0.067775	1.5	1	0	0	0	0	0		(PLB2_2: PLB2_3, PLB2_2p),
84	PDA_7	0.0474	0.0474	1.27178	1	1	RCA	331000	799092	1.11e-06		(SAN_1: SAN_2, SAN_1p),
85	PLB_1	0.1145	0.1145	1.1	1	0	0	0	0	0		(SAN_2: SAN_3, SAN_2p),
86	PLB_2	0.1581	0.1581	1.35941	1	0	0	0	0	0		(AM_1: AM_2, AM_1p),
87	PLB1_1	0.1025	0.1025	1.8	1	0	0	0	0	0		(AM_2: AM_3, AM_2p),
88	PLB1_2	0.0442	0.0442	1.89425	1	0	0	0	0	0
89	PLB1a_1	0.0701	0.0701	2.8	1	0	0	0	0	0
90	PLB1a_2	0.04185	0.04185	1.96905	1	1	RCA	449000	1.11315e+06	8e-07
91	PLB1b_1	0.06035	0.06035	1.3	1	0	0	0	0	0
92	PLB1b_2	0.05715	0.05715	2.8	1	0	0	0	0	0
93	PLB1b_3	0.05395	0.05395	3.94741	1	1	RCA	239668	567725	1.55e-06
94	PLB2_1	0.143	0.143	1.6	1	0	0	0	0	0
95	PLB2_2	0.092825	0.092825	1.9	1	0	0	0	0	0
96	PLB2_3	0.04265	0.04265	1.9196	1	1	RCA	429275	1.05828e+06	8.4e-07
97	SAN_1	0.0721	0.0721	2.2	1	0	0	0	0	0
98	SAN_2	0.05505	0.05505	2.1	1	0	0	0	0	0
99	SAN_3	0.038	0.038	1.7603	1	2	RCA	567000	1.44133e+06	6.24e-07
100	AM_1	0.12835	0.12835	2.5	1	0	0	0	0	0
101	AM_2	0.083475	0.083475	2.9	1	0	0	0	0	0
102	AM_3	0.0386	0.0386	2.48623	1	2	RCA	546000	1.38202e+06	6.5e-07
103	LAD2_1p	0.04	0.04	0.5	1	3	LAD	501000	151578	1.91e-06
104	LAD2_2p	0.04	0.04	0.5	1	3	LAD	501000	151578	1.91e-06
105	LAD2_3p	0.04	0.04	0.5	1	3	LAD	501000	151578	1.91e-06
106	LAD3_1p	0.04	0.04	0.5	1	3	LAD	501000	151578	1.91e-06
107	LAD3_2p	0.04	0.04	0.5	1	3	LAD	501000	151578	1.91e-06
108	LAD3_3p	0.04	0.04	0.5	1	3	LAD	501344	151578	1.91e-06
109	LAD3_4p	0.04	0.04	0.5	1	3	LAD	501344	151578	1.91e-06
110	LAD3_5p	0.04	0.04	0.5	1	3	LAD	501000	151578	1.91e-06
111	S1_1p	0.04	0.04	0.5	1	3	LAD	501000	151578	1.91e-06
112	S2_1p	0.04	0.04	0.5	1	3	LAD	501000	151578	1.91e-06
113	D1a_1p	0.04	0.04	0.5	1	1	LAD	501344	151578	1.91e-06
114	D1a_2p	0.04	0.04	0.5	1	1	LAD	501344	151578	1.91e-06
115	D1a_3p	0.04	0.04	0.5	1	1	LAD	501344	151578	1.91e-06
116	D1b_1p	0.04	0.04	0.5	1	1	LAD	501344	151578	1.91e-06
117	D1b_2p	0.04	0.04	0.5	1	1	LAD	501344	151578	1.91e-06
118	D1c_1p	0.04	0.04	0.5	1	1	LAD	501344	151578	1.91e-06
119	D1c_2p	0.04	0.04	0.5	1	1	LAD	501344	151578	1.91e-06
120	OM1_1p	0.06	0.06	0.5	1	1	CIRC	182680	96290.4	4.47e-06
121	OM1_2p	0.06	0.06	0.5	1	1	CIRC	183000	96290.4	4.47e-06
122	OM1_3p	0.06	0.06	0.5	1	1	CIRC	183000	96290.4	4.47e-06
123	OM2_1p	0.06	0.06	0.5	1	1	CIRC	182680	96290.4	4.47e-06
124	OM2_2p	0.06	0.06	0.5	1	1	CIRC	182680	96290.4	4.47e-06
125	OM2_3p	0.06	0.06	0.5	1	1	CIRC	182680	96290.4	4.47e-06
126	OM2_4p	0.06	0.06	0.5	1	1	CIRC	182680	96290.4	4.47e-06
127	OM2_5p	0.06	0.06	0.5	1	1	CIRC	183000	96290.4	4.47e-06
128	OM2_6p	0.06	0.06	0.5	1	1	CIRC	183000	96290.4	4.47e-06
129	OM2_7p	0.06	0.06	0.5	1	1	CIRC	183000	96290.4	4.47e-06
130	RCA_1p	0.04	0.04	0.5	1	2	RCA	501000	1.2562e+06	7.1e-07
131	RCA1_1p	0.04	0.04	0.5	1	2	RCA	501000	1.2562e+06	7.1e-07
132	RCA1_2p	0.04	0.04	0.5	1	2	RCA	501344	1.2562e+06	7.1e-07
133	RCA2_1p	0.04	0.04	0.5	1	2	RCA	501000	1.2562e+06	7.1e-07
134	RCA2_2p	0.04	0.04	0.5	1	2	RCA	501000	1.2562e+06	7.1e-07
135	PDA_1p	0.04	0.04	0.5	1	3	RCA	501000	1.2562e+06	7.1e-07
136	PDA_2p	0.04	0.04	0.5	1	3	RCA	501000	1.2562e+06	7.1e-07
137	PDA_3p	0.04	0.04	0.5	1	3	RCA	501344	1.2562e+06	7.1e-07
138	PDA_4p	0.04	0.04	0.5	1	3	RCA	501000	1.2562e+06	7.1e-07
139	PDA_5p	0.04	0.04	0.5	1	3	RCA	501000	1.2562e+06	7.1e-07
140	PDA_6p	0.04	0.04	0.5	1	3	RCA	501344	1.2562e+06	7.1e-07
141	PLB_1p	0.04	0.04	0.5	1	1	RCA	501000	1.2562e+06	7.1e-07
142	PLB1_1p	0.04	0.04	0.5	1	1	RCA	501000	1.2562e+06	7.1e-07
143	PLB1a_1p	0.04	0.04	0.5	1	1	RCA	501344	1.2562e+06	7.1e-07
144	PLB1b_1p	0.04	0.04	0.5	1	1	RCA	501344	1.2562e+06	7.1e-07
145	PLB1b_2p	0.04	0.04	0.5	1	1	RCA	501344	1.2562e+06	7.1e-07
146	PLB2_1p	0.04	0.04	0.5	1	1	RCA	501344	1.2562e+06	7.1e-07
147	PLB2_2p	0.04	0.04	0.5	1	1	RCA	501344	1.2562e+06	7.1e-07
148	SAN_1p	0.04	0.04	0.5	1	2	RCA	501344	1.2562e+06	7.1e-07
149	SAN_2p	0.04	0.04	0.5	1	2	RCA	501344	1.2562e+06	7.1e-07
150	AM_1p	0.04	0.04	0.5	1	2	RCA	501344	1.2562e+06	7.1e-07
151	AM_2p	0.04	0.04	0.5	1	2	RCA	501344	1.2562e+06	7.1e-07

## Sheet: G
No.	vesselname	Ru	Rd	L	vesseltype	squeezetype	territory	R1	R2	Ct	grafttarget	Vessel Network Relations (.cfg)
1	AO1	1.47	1.47	0.5	2	0	0	0	0	0		stenosisname = sLAD_1, sOM2_2, sRCA2_1
2	AO2	1.47	1.47	0.5	2	0	0	0	0	0		Ls = 1.6, 1.2, 1.5
3	AA	1.47	1.47	3	2	0		0	0	0		%stenosis = 90, 99, 90
4	INN	0.62	0.62	3	1	0		0	0	0
5	ARCH1	1.12	1.12	2	2	0		0	0	0		stenoses =
6	RCC	0.4	0.4	3	1	4	SYSTEMIC	1557.6	11251.5	9.75751e-05		(LAD_1_psten: LAD_1_dsten),
7	RSCA1	0.48	0.48	3	1	0		0	0	0		(OM2_2_psten: OM2_2_dsten),
8	RVA	0.2	0.2	13.5	1	4	SYSTEMIC	6970	130121	9.1224e-06		(RCA2_1_psten: RCA2_1_dsten),
9	RSCA2	0.47	0.47	0.75	1	4	SYSTEMIC	1126.93	19741.9	5.97575e-05
10	LCC	0.37	0.37	3	1	4	SYSTEMIC	1820	26109.8	4.4746e-05		graftings =
11	ARCH2	1.07	1.07	3.9	2	0		0	0	0		(LIMA_Y: LIMA_LAD2_4, RIMA_Y)
12	DA	0.999	0.999	5.2	2	4	SYSTEMIC	155.733	2091.1	0.000556339		(RIMA_Y: RIMA_OM2_4, RA_PDA_3)
13	LSCA1	0.423	0.423	3	1	0		0	0	0		(LIMA_LAD2_4, LAD2_4_pgraf: LAD2_4_dgraf),
14	LVA	0.2	0.2	13.5	1	4	SYSTEMIC	6970	130020	9.1224e-06		(RIMA_OM2_4, OM2_4_pgraf: OM2_4_dgraf)
15	LSCA2	0.407	0.407	0.75	1	0		0	0	0		(RA_PDA_3, PDA_3_pgraf: PDA_3_dgraf)
16	LIMA_Y	0.13475	0.13475	8	1	0		0	0	0
17	RIMA_Y	0.13925	0.13925	4	1	0		0	0	0		bifurcations =
18	RIMA_OM2_4	0.13925	0.13925	5	1	0		0	0	0	OM	(AO1: AO2, LMCA),
19	RA_PDA_3	0.1676	0.1676	10	1	0		0	0	0	PDA	(AO2: AA, RCA_1),
20	LIMA_LAD2_4	0.13475	0.13475	8.291	1	0		0	0	0	LAD	(AA: ARCH1, INN),
21	LSCA3	0.38	0.38	2.5	1	4	SYSTEMIC	1727.26	43680.9	2.75404e-05		(INN: RCC, RSCA1),
22	LMCA	0.2906	0.2906	0.669682	1	0	0	0	0	0		(ARCH1: LCC, ARCH2),
23	LAD_psten	0.267105	0.267105	0.35	1	0	0	0	0	0		(RSCA1: RVA, RSCA2),
24	LAD_dsten	0.267105	0.267105	0.348411	1	0	0	0	0	0		(ARCH2: LSCA1, DA),
25	LAD1	0.20445	0.20445	0.918935	1	0	0	0	0	0		(LSCA1: LVA, LSCA2),
26	LAD2_1	0.202807	0.202807	1.5	1	0	0	0	0	0		(LSCA2: LIMA_Y, LSCA3),
27	LAD2_2	0.163538	0.163538	1.2	1	0	0	0	0	0		(LMCA: LAD_psten, CIRC),
28	LAD2_3	0.124269	0.124269	1.1	1	0	0	0	0	0		(LAD_dsten: LAD1, S1_1),
29	LAD2_4_pgraf	0.085	0.085	0.350562	1	0	0	0	0	0		(LAD1: LAD2_1, DIAG),
30	LAD2_4_dgraf	0.085	0.085	0.350562	1	0	0	0	0	0		(LAD2_1: LAD2_2, LAD2_1p),
31	LAD3_1	0.085	0.085	3	1	0	0	0	0	0		(LAD2_2: LAD2_3, LAD2_2p),
32	LAD3_2	0.0797	0.0797	4.36	1	0	0	0	0	0		(LAD2_3: LAD2_4_pgraf, LAD2_3p),
33	LAD3_3	0.0744	0.0744	3.2	1	0	0	0	0	0		(LAD2_4_dgraf: LAD3_1, S2_1),
34	LAD3_4	0.0691	0.0691	3.1	1	0	0	0	0	0		(LAD3_1: LAD3_2, LAD3_1p),
35	LAD3_5	0.0638	0.0638	2.7	1	0	0	0	0	0		(LAD3_2: LAD3_3, LAD3_2p),
36	LAD3_6	0.0585	0.0585	2.89967	1	1	LAD	194977	48026.1	5.14e-06		(LAD3_3: LAD3_4, LAD3_3p),
37	S1_1	0.04585	0.04585	4	1	0	0	0	0	0		(LAD3_4: LAD3_5, LAD3_4p),
38	S1_2	0.0268	0.0268	3.16089	1	3	LAD	1.27974e+06	569818	6.76e-07		(LAD3_5: LAD3_6, LAD3_5p),
39	S2_1	0.0651	0.0651	2	1	0	0	0	0	0		(S1_1: S1_2, S1_1p),
40	S2_2	0.03515	0.03515	2.84627	1	3	LAD	682274	231443	1.37e-06		(S2_1: S2_2, S2_1p),
41	DIAG	0.14615	0.14615	0.943827	1	0	0	0	0	0		(DIAG: D1, D1c_1),
42	D1	0.14615	0.14615	0.611981	1	0	0	0	0	0		(D1: D1a_1, D1b_1),
43	D1a_1	0.14935	0.14935	2.3	1	0	0	0	0	0		(D1a_1: D1a_2, D1a_1p),
44	D1a_2	0.1129	0.1129	3.7	1	0	0	0	0	0		(D1a_2: D1a_3, D1a_2p),
45	D1a_3	0.07645	0.07645	2.9	1	0	0	0	0	0		(D1a_3: D1a_4, D1a_3p),
46	D1a_4	0.04	0.04	2.50922	1	1	LAD	501344	151578	1.91e-06		(D1b_1: D1b_2, D1b_1p),
47	D1b_1	0.0801	0.0801	4.3	1	0	0	0	0	0		(D1b_2: D1b_3, D1b_2p),
48	D1b_2	0.06005	0.06005	3.7	1	0	0	0	0	0		(D1c_1: D1c_2, D1c_1p),
49	D1b_3	0.04	0.04	2.621	1	1	LAD	501000	151578	1.91e-06		(D1c_2: D1c_3, D1c_2p),
50	D1c_1	0.0398	0.0398	4.6	1	0	0	0	0	0		(CIRC: OM1_1, OM2_1),
51	D1c_2	0.0263	0.0263	2.6	1	0	0	0	0	0		(OM1_1: OM1_2, OM1_1p),
52	D1c_3	0.0128	0.0128	2.25931	1	1	LAD	6.503e+06	6.129e+06	9.9e-08		(OM1_2: OM1_3, OM1_2p),
53	CIRC	0.09495	0.09495	2.64399	1	0	0	0	0	0		(OM1_3: OM1_4, OM1_3p),
54	OM1_1	0.0703	0.0703	2.9	1	0	0	0	0	0		(OM2_1: OM2_2_psten, OM2_1p),
55	OM1_2	0.0599667	0.0599667	2.2	1	0	0	0	0	0		(OM2_2_dsten: OM2_3, OM2_2p),
56	OM1_3	0.0496333	0.0496333	2.1	1	0	0	0	0	0		(OM2_3: OM2_4_pgraf, OM2_3p),
57	OM1_4	0.0393	0.0393	0.722513	1	1	CIRC	523000	315087	1.49e-06		(OM2_4_dgraf: OM2_5, OM2_4p),
58	OM2_1	0.09825	0.09825	2.2	1	0	0	0	0	0		(OM2_5: OM2_6, OM2_5p),
59	OM2_2_psten	0.0906643	0.0906643	0.35	1	0	0	0	0	0		(OM2_6: OM2_7, OM2_6p),
60	OM2_2_dsten	0.0906643	0.0906643	0.35	1	0	0	0	0	0		(OM2_7: OM2_8, OM2_7p),
61	OM2_3	0.0830786	0.0830786	3.2	1	0	0	0	0	0		(RCA_1: RCA_2, RCA_1p),
62	OM2_4_pgraf	0.0754929	0.0754929	0.26068	1	0	0	0	0	0		(RCA_2: RCA1_1, SAN_1),
63	OM2_4_dgraf	0.0754929	0.0754929	2.33932	1	0	0	0	0	0		(RCA1_1: RCA1_2, RCA1_1p),
64	OM2_5	0.0679071	0.0679071	2.3	1	0	0	0	0	0		(RCA1_2: RCA1_3, RCA1_2p),
65	OM2_6	0.0603214	0.0603214	2.9	1	0	0	0	0	0		(RCA1_3: RCA2_1_psten, AM_1),
66	OM2_7	0.0527357	0.0527357	1.8	1	0	0	0	0	0		(RCA2_1_dsten: RCA2_2, RCA2_1p),
67	OM2_8	0.04515	0.04515	3.00079	1	1	CIRC	374000	210798	2.14e-06		(RCA2_2: RCA2_3, RCA2_2p),
68	RCA_1	0.2331	0.2331	0.35	1	0	0	0	0	0		(RCA2_3: PDA_1, PLB_1),
69	RCA_2	0.207855	0.207855	0.541535	1	0	0	0	0	0		(PDA_1: PDA_2, PDA_1p),
70	RCA1_1	0.207526	0.207526	1.8	1	0	0	0	0	0		(PDA_2: PDA_3_pgraf, PDA_2p),
71	RCA1_2	0.209738	0.209738	1.8	1	0	0	0	0	0		(PDA_3_dgraf: PDA_4, PDA_3p),
72	RCA1_3	0.21195	0.21195	2.17717	1	0	0	0	0	0		(PDA_4: PDA_5, PDA_4p),
73	RCA2_1_psten	0.1349	0.1349	1.7	1	0	0	0	0	0		(PDA_5: PDA_6, PDA_5p),
74	RCA2_1_dsten	0.1349	0.1349	0.4	1	0	0	0	0	0		(PDA_6: PDA_7, PDA_6p),
75	RCA2_2	0.14845	0.14845	3.9	1	0	0	0	0	0		(PLB_1: PLB_2, PLB_1p),
76	RCA2_3	0.162	0.162	3.46744	1	0	0	0	0	0		(PLB_2: PLB1_1, PLB2_1),
77	PDA_1	0.16965	0.16965	1.5	1	0	0	0	0	0		(PLB1_1: PLB1_2, PLB1_1p),
78	PDA_2	0.149275	0.149275	1.2	1	0	0	0	0	0		(PLB1_2: PLB1a_1, PLB1b_1),
79	PDA_3_pgraf	0.1289	0.1289	1.17483	1	0	0	0	0	0		(PLB1a_1: PLB1a_2, PLB1a_1p),
80	PDA_3_dgraf	0.1289	0.1289	2.72517	1	0	0	0	0	0		(PLB1b_1: PLB1b_2, PLB1b_1p),
81	PDA_4	0.108525	0.108525	1.9	1	0	0	0	0	0		(PLB1b_2: PLB1b_3, PLB1b_2p),
82	PDA_5	0.08815	0.08815	1.4	1	0	0	0	0	0		(PLB2_1: PLB2_2, PLB2_1p),
83	PDA_6	0.067775	0.067775	1.5	1	0	0	0	0	0		(PLB2_2: PLB2_3, PLB2_2p),
84	PDA_7	0.0474	0.0474	1.27178	1	1	RCA	331000	799092	1.11e-06		(SAN_1: SAN_2, SAN_1p),
85	PLB_1	0.1145	0.1145	1.1	1	0	0	0	0	0		(SAN_2: SAN_3, SAN_2p),
86	PLB_2	0.1581	0.1581	1.35941	1	0	0	0	0	0		(AM_1: AM_2, AM_1p),
87	PLB1_1	0.1025	0.1025	1.8	1	0	0	0	0	0		(AM_2: AM_3, AM_2p),
88	PLB1_2	0.0442	0.0442	1.89425	1	0	0	0	0	0
89	PLB1a_1	0.0701	0.0701	2.8	1	0	0	0	0	0
90	PLB1a_2	0.04185	0.04185	1.96905	1	1	RCA	449000	1.11315e+06	8e-07
91	PLB1b_1	0.06035	0.06035	1.3	1	0	0	0	0	0
92	PLB1b_2	0.05715	0.05715	2.8	1	0	0	0	0	0
93	PLB1b_3	0.05395	0.05395	3.94741	1	1	RCA	239668	567725	1.55e-06
94	PLB2_1	0.143	0.143	1.6	1	0	0	0	0	0
95	PLB2_2	0.092825	0.092825	1.9	1	0	0	0	0	0
96	PLB2_3	0.04265	0.04265	1.9196	1	1	RCA	429275	1.05828e+06	8.4e-07
97	SAN_1	0.0721	0.0721	2.2	1	0	0	0	0	0
98	SAN_2	0.05505	0.05505	2.1	1	0	0	0	0	0
99	SAN_3	0.038	0.038	1.7603	1	2	RCA	567000	1.44133e+06	6.24e-07
100	AM_1	0.12835	0.12835	2.5	1	0	0	0	0	0
101	AM_2	0.083475	0.083475	2.9	1	0	0	0	0	0
102	AM_3	0.0386	0.0386	2.48623	1	2	RCA	546000	1.38202e+06	6.5e-07
103	LAD2_1p	0.04	0.04	0.5	1	3	LAD	501000	151578	1.91e-06
104	LAD2_2p	0.04	0.04	0.5	1	3	LAD	501000	151578	1.91e-06
105	LAD2_3p	0.04	0.04	0.5	1	3	LAD	501000	151578	1.91e-06
106	LAD3_1p	0.04	0.04	0.5	1	3	LAD	501000	151578	1.91e-06
107	LAD3_2p	0.04	0.04	0.5	1	3	LAD	501000	151578	1.91e-06
108	LAD3_3p	0.04	0.04	0.5	1	3	LAD	501344	151578	1.91e-06
109	LAD3_4p	0.04	0.04	0.5	1	3	LAD	501344	151578	1.91e-06
110	LAD3_5p	0.04	0.04	0.5	1	3	LAD	501000	151578	1.91e-06
111	S1_1p	0.04	0.04	0.5	1	3	LAD	501000	151578	1.91e-06
112	S2_1p	0.04	0.04	0.5	1	3	LAD	501000	151578	1.91e-06
113	D1a_1p	0.04	0.04	0.5	1	1	LAD	501344	151578	1.91e-06
114	D1a_2p	0.04	0.04	0.5	1	1	LAD	501344	151578	1.91e-06
115	D1a_3p	0.04	0.04	0.5	1	1	LAD	501344	151578	1.91e-06
116	D1b_1p	0.04	0.04	0.5	1	1	LAD	501344	151578	1.91e-06
117	D1b_2p	0.04	0.04	0.5	1	1	LAD	501344	151578	1.91e-06
118	D1c_1p	0.04	0.04	0.5	1	1	LAD	501344	151578	1.91e-06
119	D1c_2p	0.04	0.04	0.5	1	1	LAD	501344	151578	1.91e-06
120	OM1_1p	0.06	0.06	0.5	1	1	CIRC	182680	96290.4	4.47e-06
121	OM1_2p	0.06	0.06	0.5	1	1	CIRC	183000	96290.4	4.47e-06
122	OM1_3p	0.06	0.06	0.5	1	1	CIRC	183000	96290.4	4.47e-06
123	OM2_1p	0.06	0.06	0.5	1	1	CIRC	182680	96290.4	4.47e-06
124	OM2_2p	0.06	0.06	0.5	1	1	CIRC	182680	96290.4	4.47e-06
125	OM2_3p	0.06	0.06	0.5	1	1	CIRC	182680	96290.4	4.47e-06
126	OM2_4p	0.06	0.06	0.5	1	1	CIRC	182680	96290.4	4.47e-06
127	OM2_5p	0.06	0.06	0.5	1	1	CIRC	183000	96290.4	4.47e-06
128	OM2_6p	0.06	0.06	0.5	1	1	CIRC	183000	96290.4	4.47e-06
129	OM2_7p	0.06	0.06	0.5	1	1	CIRC	183000	96290.4	4.47e-06
130	RCA_1p	0.04	0.04	0.5	1	2	RCA	501000	1.2562e+06	7.1e-07
131	RCA1_1p	0.04	0.04	0.5	1	2	RCA	501000	1.2562e+06	7.1e-07
132	RCA1_2p	0.04	0.04	0.5	1	2	RCA	501344	1.2562e+06	7.1e-07
133	RCA2_1p	0.04	0.04	0.5	1	2	RCA	501000	1.2562e+06	7.1e-07
134	RCA2_2p	0.04	0.04	0.5	1	2	RCA	501000	1.2562e+06	7.1e-07
135	PDA_1p	0.04	0.04	0.5	1	3	RCA	501000	1.2562e+06	7.1e-07
136	PDA_2p	0.04	0.04	0.5	1	3	RCA	501000	1.2562e+06	7.1e-07
137	PDA_3p	0.04	0.04	0.5	1	3	RCA	501344	1.2562e+06	7.1e-07
138	PDA_4p	0.04	0.04	0.5	1	3	RCA	501000	1.2562e+06	7.1e-07
139	PDA_5p	0.04	0.04	0.5	1	3	RCA	501000	1.2562e+06	7.1e-07
140	PDA_6p	0.04	0.04	0.5	1	3	RCA	501344	1.2562e+06	7.1e-07
141	PLB_1p	0.04	0.04	0.5	1	1	RCA	501000	1.2562e+06	7.1e-07
142	PLB1_1p	0.04	0.04	0.5	1	1	RCA	501000	1.2562e+06	7.1e-07
143	PLB1a_1p	0.04	0.04	0.5	1	1	RCA	501344	1.2562e+06	7.1e-07
144	PLB1b_1p	0.04	0.04	0.5	1	1	RCA	501344	1.2562e+06	7.1e-07
145	PLB1b_2p	0.04	0.04	0.5	1	1	RCA	501344	1.2562e+06	7.1e-07
146	PLB2_1p	0.04	0.04	0.5	1	1	RCA	501344	1.2562e+06	7.1e-07
147	PLB2_2p	0.04	0.04	0.5	1	1	RCA	501344	1.2562e+06	7.1e-07
148	SAN_1p	0.04	0.04	0.5	1	2	RCA	501344	1.2562e+06	7.1e-07
149	SAN_2p	0.04	0.04	0.5	1	2	RCA	501344	1.2562e+06	7.1e-07
150	AM_1p	0.04	0.04	0.5	1	2	RCA	501344	1.2562e+06	7.1e-07
151	AM_2p	0.04	0.04	0.5	1	2	RCA	501344	1.2562e+06	7.1e-07

[truncated: 5 more sheets: H, I, J, K, L]
